# Supplementary material for: Genome–wide binding of transcription factor ZEB1 in triple‐negative breast cancer cells
Source: J Cell Physiol. 2018 May 10;233(10):7113–27. doi: 10.1002/jcp.26634 (PMC6055758; doi:10.1002/jcp.26634)
Supplement: Supplementary file 1 — Table S1. [file JCP-233-7113-s001.xlsx]

## Sheet: ZEB1ChIPfile
Chromosome	Peak start	Peak end	MACS	Peak score	Chromosome	Gene start	Gene end	Gene name	Gene annotation	Transcribed strand	Distance from the gene start
chr1	869948	870667	MACS_peak_1	56.49	chr1	860260	879955	SAMD11	processed_transcript	+	0
chr1	869948	870667	MACS_peak_1	56.49	chr1	860260	879955	SAMD11	protein_coding	+	0
chr1	869948	870667	MACS_peak_1	56.49	chr1	860260	879955	SAMD11	retained_intron	+	0
chr1	1058423	1060173	MACS_peak_2	1841.04	chr1	1017198	1051741	C1orf159	nonsense_mediated_decay	-	-6683
chr1	1058423	1060173	MACS_peak_2	1841.04	chr1	1017198	1051741	C1orf159	processed_transcript	-	-6683
chr1	1058423	1060173	MACS_peak_2	1841.04	chr1	1017198	1051741	C1orf159	protein_coding	-	-6683
chr1	1058423	1060173	MACS_peak_2	1841.04	chr1	1017198	1051741	C1orf159	retained_intron	-	-6683
chr1	1275899	1277042	MACS_peak_3	140.28	chr1	1270656	1284730	DVL1	protein_coding	-	0
chr1	1275899	1277042	MACS_peak_3	140.28	chr1	1270656	1284730	DVL1	retained_intron	-	0
chr1	1902075	1902787	MACS_peak_4	68.35	chr1	1853396	1935276	C1orf222	protein_coding	-	0
chr1	1902075	1902787	MACS_peak_4	68.35	chr1	1853396	1935276	C1orf222	retained_intron	-	0
chr1	2064748	2065327	MACS_peak_5	62.66	chr1	1981909	2116834	PRKCZ	nonsense_mediated_decay	+	0
chr1	2064748	2065327	MACS_peak_5	62.66	chr1	1981909	2116834	PRKCZ	processed_transcript	+	0
chr1	2064748	2065327	MACS_peak_5	62.66	chr1	1981909	2116834	PRKCZ	protein_coding	+	0
chr1	2064748	2065327	MACS_peak_5	62.66	chr1	1981909	2116834	PRKCZ	retained_intron	+	0
chr1	2615354	2615967	MACS_peak_6	51.99	chr1	2567415	2718286	TTC34	protein_coding	-	0
chr1	2615354	2615967	MACS_peak_6	51.99	chr1	2567415	2718286	TTC34	retained_intron	-	0
chr1	2891001	2891557	MACS_peak_7	103.24	chr1	2938046	2939465	ACTRT2	protein_coding	+	-46490
chr1	3300188	3300789	MACS_peak_8	56.13	chr1	2985732	3355185	PRDM16	processed_transcript	+	0
chr1	3300188	3300789	MACS_peak_8	56.13	chr1	2985732	3355185	PRDM16	protein_coding	+	0
chr1	3300188	3300789	MACS_peak_8	56.13	chr1	2985732	3355185	PRDM16	retained_intron	+	0
chr1	3565869	3566634	MACS_peak_9	66.01	chr1	3547331	3569325	WRAP73	protein_coding	-	0
chr1	3565869	3566634	MACS_peak_9	66.01	chr1	3547331	3569325	WRAP73	retained_intron	-	0
chr1	4478691	4479426	MACS_peak_10	50.50	chr1	4472111	4484747	RP5-1166F10.1	lincRNA	+	0
chr1	4707140	4707629	MACS_peak_11	68.37	chr1	4714792	4852594	AJAP1	processed_transcript	+	-7164
chr1	4707140	4707629	MACS_peak_11	68.37	chr1	4714792	4852594	AJAP1	protein_coding	+	-7164
chr1	5545290	5546386	MACS_peak_12	181.67	chr1	5553038	5554734	RP1-58B11.1	lincRNA	+	-6653
chr1	6660480	6661106	MACS_peak_13	60.42	chr1	6650784	6674667	KLHL21	protein_coding	-	0
chr1	7338626	7339199	MACS_peak_14	50.43	chr1	6845384	7829766	CAMTA1	nonsense_mediated_decay	+	0
chr1	7338626	7339199	MACS_peak_14	50.43	chr1	6845384	7829766	CAMTA1	processed_transcript	+	0
chr1	7338626	7339199	MACS_peak_14	50.43	chr1	6845384	7829766	CAMTA1	protein_coding	+	0
chr1	7538979	7539518	MACS_peak_15	59.22	chr1	6845384	7829766	CAMTA1	nonsense_mediated_decay	+	0
chr1	7538979	7539518	MACS_peak_15	59.22	chr1	6845384	7829766	CAMTA1	processed_transcript	+	0
chr1	7538979	7539518	MACS_peak_15	59.22	chr1	6845384	7829766	CAMTA1	protein_coding	+	0
chr1	7945586	7946137	MACS_peak_16	64.08	chr1	7903143	7913572	UTS2	protein_coding	-	-32015
chr1	8073066	8074908	MACS_peak_17	1155.77	chr1	8064464	8086368	ERRFI1	nonsense_mediated_decay	-	0
chr1	8073066	8074908	MACS_peak_17	1155.77	chr1	8064464	8086368	ERRFI1	protein_coding	-	0
chr1	8075174	8075836	MACS_peak_18	194.80	chr1	8064464	8086368	ERRFI1	nonsense_mediated_decay	-	0
chr1	8075174	8075836	MACS_peak_18	194.80	chr1	8064464	8086368	ERRFI1	protein_coding	-	0
chr1	8324839	8325133	MACS_peak_19	78.44	chr1	8335184	8335438	RN7SL729P	misc_RNA	-	10052
chr1	8727553	8728102	MACS_peak_20	65.81	chr1	8412457	8877702	RERE	non_stop_decay	-	0
chr1	8727553	8728102	MACS_peak_20	65.81	chr1	8412457	8877702	RERE	processed_transcript	-	0
chr1	8727553	8728102	MACS_peak_20	65.81	chr1	8412457	8877702	RERE	protein_coding	-	0
chr1	8727553	8728102	MACS_peak_20	65.81	chr1	8412457	8877702	RERE	retained_intron	-	0
chr1	9076815	9077546	MACS_peak_21	55.49	chr1	9063359	9086404	SLC2A7	protein_coding	-	0
chr1	9319919	9320912	MACS_peak_22	50.08	chr1	9294834	9331396	H6PD	processed_transcript	+	0
chr1	9319919	9320912	MACS_peak_22	50.08	chr1	9294834	9331396	H6PD	protein_coding	+	0
chr1	11433617	11434649	MACS_peak_23	120.86	chr1	11485314	11485878	RP11-149P14.1	processed_pseudogene	-	50666
chr1	11691288	11691783	MACS_peak_24	79.99	chr1	11708424	11715842	FBXO2	processed_transcript	-	16642
chr1	11691288	11691783	MACS_peak_24	79.99	chr1	11708424	11715842	FBXO2	protein_coding	-	16642
chr1	11691288	11691783	MACS_peak_24	79.99	chr1	11708424	11715842	FBXO2	retained_intron	-	16642
chr1	12164590	12165205	MACS_peak_25	55.48	chr1	12123434	12204264	TNFRSF8	nonsense_mediated_decay	+	0
chr1	12164590	12165205	MACS_peak_25	55.48	chr1	12123434	12204264	TNFRSF8	processed_transcript	+	0
chr1	12164590	12165205	MACS_peak_25	55.48	chr1	12123434	12204264	TNFRSF8	protein_coding	+	0
chr1	12220522	12220860	MACS_peak_26	65.43	chr1	12227060	12269285	TNFRSF1B	processed_transcript	+	-6201
chr1	12220522	12220860	MACS_peak_26	65.43	chr1	12227060	12269285	TNFRSF1B	protein_coding	+	-6201
chr1	12540126	12540727	MACS_peak_27	51.02	chr1	12290124	12572099	VPS13D	nonsense_mediated_decay	+	0
chr1	12540126	12540727	MACS_peak_27	51.02	chr1	12290124	12572099	VPS13D	processed_transcript	+	0
chr1	12540126	12540727	MACS_peak_27	51.02	chr1	12290124	12572099	VPS13D	protein_coding	+	0
chr1	12540126	12540727	MACS_peak_27	51.02	chr1	12290124	12572099	VPS13D	retained_intron	+	0
chr1	13854918	13855392	MACS_peak_28	58.41	chr1	13839715	13842765	RP4-597A16.2	antisense	+	12154
chr1	14988862	14989389	MACS_peak_29	65.36	chr1	14925200	15444539	KAZN	protein_coding	+	0
chr1	14988862	14989389	MACS_peak_29	65.36	chr1	14925200	15444539	KAZN	retained_intron	+	0
chr1	16012831	16013479	MACS_peak_30	50.26	chr1	16010827	16061264	PLEKHM2	processed_transcript	+	0
chr1	16012831	16013479	MACS_peak_30	50.26	chr1	16010827	16061264	PLEKHM2	protein_coding	+	0
chr1	16126501	16127131	MACS_peak_31	72.35	chr1	16133679	16134194	RP11-169K16.7	processed_pseudogene	-	6549
chr1	16127198	16128000	MACS_peak_32	76.06	chr1	16133679	16134194	RP11-169K16.7	processed_pseudogene	-	5680
chr1	16420914	16421508	MACS_peak_33	148.75	chr1	16384264	16400127	FAM131C	processed_transcript	-	-20788
chr1	16420914	16421508	MACS_peak_33	148.75	chr1	16384264	16400127	FAM131C	protein_coding	-	-20788
chr1	16458671	16459617	MACS_peak_34	227.11	chr1	16450832	16482582	EPHA2	processed_transcript	-	0
chr1	16458671	16459617	MACS_peak_34	227.11	chr1	16450832	16482582	EPHA2	protein_coding	-	0
chr1	16471558	16472316	MACS_peak_35	71.12	chr1	16450832	16482582	EPHA2	processed_transcript	-	0
chr1	16471558	16472316	MACS_peak_35	71.12	chr1	16450832	16482582	EPHA2	protein_coding	-	0
chr1	16500059	16501211	MACS_peak_36	500.06	chr1	16485761	16488378	RP11-276H7.3	antisense	+	11682
chr1	16839442	16840535	MACS_peak_37	214.42	chr1	16840617	16840780	RNU1-1	snRNA	-	83
chr1	17222693	17224114	MACS_peak_38	511.75	chr1	17066768	17299474	CROCC	processed_transcript	+	0
chr1	17222693	17224114	MACS_peak_38	511.75	chr1	17066768	17299474	CROCC	protein_coding	+	0
chr1	17222693	17224114	MACS_peak_38	511.75	chr1	17066768	17299474	CROCC	retained_intron	+	0
chr1	17559511	17560453	MACS_peak_39	246.91	chr1	17531621	17572500	PADI1	processed_transcript	+	0
chr1	17559511	17560453	MACS_peak_39	246.91	chr1	17531621	17572500	PADI1	protein_coding	+	0
chr1	17877169	17878109	MACS_peak_40	101.25	chr1	17866330	18024369	ARHGEF10L	processed_transcript	+	0
chr1	17877169	17878109	MACS_peak_40	101.25	chr1	17866330	18024369	ARHGEF10L	protein_coding	+	0
chr1	18001537	18003147	MACS_peak_41	1307.18	chr1	17866330	18024369	ARHGEF10L	processed_transcript	+	0
chr1	18001537	18003147	MACS_peak_41	1307.18	chr1	17866330	18024369	ARHGEF10L	protein_coding	+	0
chr1	18247977	18248673	MACS_peak_42	57.41	chr1	18081808	18153558	ACTL8	protein_coding	+	94420
chr1	18562762	18563392	MACS_peak_43	60.21	chr1	18434240	18704977	IGSF21	processed_transcript	+	0
chr1	18562762	18563392	MACS_peak_43	60.21	chr1	18434240	18704977	IGSF21	protein_coding	+	0
chr1	18562762	18563392	MACS_peak_43	60.21	chr1	18434240	18704977	IGSF21	retained_intron	+	0
chr1	20032521	20033159	MACS_peak_44	59.88	chr1	20008706	20126438	TMCO4	processed_transcript	-	0
chr1	20032521	20033159	MACS_peak_44	59.88	chr1	20008706	20126438	TMCO4	protein_coding	-	0
chr1	21633522	21634224	MACS_peak_45	57.17	chr1	21543740	21671997	ECE1	processed_transcript	-	0
chr1	21633522	21634224	MACS_peak_45	57.17	chr1	21543740	21671997	ECE1	protein_coding	-	0
chr1	21633522	21634224	MACS_peak_45	57.17	chr1	21543740	21671997	ECE1	retained_intron	-	0
chr1	22181299	22181730	MACS_peak_46	66.88	chr1	22148738	22263790	HSPG2	processed_transcript	-	0
chr1	22181299	22181730	MACS_peak_46	66.88	chr1	22148738	22263790	HSPG2	protein_coding	-	0
chr1	22181299	22181730	MACS_peak_46	66.88	chr1	22148738	22263790	HSPG2	retained_intron	-	0
chr1	22587292	22588028	MACS_peak_47	467.84	chr1	22592732	22592793	MIR4418	miRNA	+	-4705
chr1	23034842	23035250	MACS_peak_48	67.67	chr1	23037332	23241818	EPHB2	processed_transcript	+	-2083
chr1	23034842	23035250	MACS_peak_48	67.67	chr1	23037332	23241818	EPHB2	protein_coding	+	-2083
chr1	23466813	23467287	MACS_peak_49	66.38	chr1	23410516	23504301	LUZP1	protein_coding	-	0
chr1	23466813	23467287	MACS_peak_49	66.38	chr1	23466818	23467635	RP5-979D14.1	processed_pseudogene	+	0
chr1	24351875	24352413	MACS_peak_50	64.77	chr1	24367325	24413289	RP11-293P20.2	antisense	+	-14913
chr1	24671335	24672047	MACS_peak_51	523.62	chr1	24645812	24690972	GRHL3	nonsense_mediated_decay	+	0
chr1	24671335	24672047	MACS_peak_51	523.62	chr1	24645812	24690972	GRHL3	processed_transcript	+	0
chr1	24671335	24672047	MACS_peak_51	523.62	chr1	24645812	24690972	GRHL3	protein_coding	+	0
chr1	24671335	24672047	MACS_peak_51	523.62	chr1	24645812	24690972	GRHL3	retained_intron	+	0
chr1	26342854	26343597	MACS_peak_52	55.56	chr1	26346375	26362955	EXTL1	processed_transcript	+	-2779
chr1	26342854	26343597	MACS_peak_52	55.56	chr1	26346375	26362955	EXTL1	protein_coding	+	-2779
chr1	26978262	26978700	MACS_peak_53	86.75	chr1	26973938	26974172	RP4-785J1.1	processed_pseudogene	+	4091
chr1	27029560	27029930	MACS_peak_54	61.19	chr1	27022524	27108595	ARID1A	nonsense_mediated_decay	+	0
chr1	27029560	27029930	MACS_peak_54	61.19	chr1	27022524	27108595	ARID1A	protein_coding	+	0
chr1	27029560	27029930	MACS_peak_54	61.19	chr1	27022524	27108595	ARID1A	retained_intron	+	0
chr1	27399146	27399803	MACS_peak_55	59.05	chr1	27425306	27493472	SLC9A1	processed_transcript	-	25504
chr1	27399146	27399803	MACS_peak_55	59.05	chr1	27425306	27493472	SLC9A1	protein_coding	-	25504
chr1	27399146	27399803	MACS_peak_55	59.05	chr1	27425306	27493472	SLC9A1	retained_intron	-	25504
chr1	27400012	27400655	MACS_peak_56	54.23	chr1	27425306	27493472	SLC9A1	processed_transcript	-	24652
chr1	27400012	27400655	MACS_peak_56	54.23	chr1	27425306	27493472	SLC9A1	protein_coding	-	24652
chr1	27400012	27400655	MACS_peak_56	54.23	chr1	27425306	27493472	SLC9A1	retained_intron	-	24652
chr1	27449269	27449979	MACS_peak_57	69.17	chr1	27425306	27493472	SLC9A1	processed_transcript	-	0
chr1	27449269	27449979	MACS_peak_57	69.17	chr1	27425306	27493472	SLC9A1	protein_coding	-	0
chr1	27449269	27449979	MACS_peak_57	69.17	chr1	27425306	27493472	SLC9A1	retained_intron	-	0
chr1	27595942	27596647	MACS_peak_58	56.95	chr1	27561007	27635110	WDTC1	nonsense_mediated_decay	+	0
chr1	27595942	27596647	MACS_peak_58	56.95	chr1	27561007	27635110	WDTC1	protein_coding	+	0
chr1	27595942	27596647	MACS_peak_58	56.95	chr1	27561007	27635110	WDTC1	retained_intron	+	0
chr1	27646540	27647171	MACS_peak_59	55.27	chr1	27648651	27662891	TMEM222	nonsense_mediated_decay	+	-1481
chr1	27646540	27647171	MACS_peak_59	55.27	chr1	27648651	27662891	TMEM222	protein_coding	+	-1481
chr1	27646540	27647171	MACS_peak_59	55.27	chr1	27648651	27662891	TMEM222	retained_intron	+	-1481
chr1	27994826	27996334	MACS_peak_60	413.78	chr1	27992572	27998729	IFI6	protein_coding	-	0
chr1	27994826	27996334	MACS_peak_60	413.78	chr1	27995979	27996787	RP11-288L9.4	antisense	+	0
chr1	28329589	28329901	MACS_peak_61	80.17	chr1	28296855	28415207	EYA3	processed_transcript	-	0
chr1	28329589	28329901	MACS_peak_61	80.17	chr1	28296855	28415207	EYA3	protein_coding	-	0
chr1	29078732	29079030	MACS_peak_62	68.72	chr1	29063133	29096287	YTHDF2	processed_transcript	+	0
chr1	29078732	29079030	MACS_peak_62	68.72	chr1	29063133	29096287	YTHDF2	protein_coding	+	0
chr1	29563376	29564004	MACS_peak_63	69.17	chr1	29563028	29653325	PTPRU	processed_transcript	+	0
chr1	29563376	29564004	MACS_peak_63	69.17	chr1	29563028	29653325	PTPRU	protein_coding	+	0
chr1	29563376	29564004	MACS_peak_63	69.17	chr1	29563028	29653325	PTPRU	retained_intron	+	0
chr1	30195906	30197057	MACS_peak_64	177.52	chr1	30181698	30182394	RP4-656G21.1	lincRNA	-	-13513
chr1	30260604	30261329	MACS_peak_65	56.25	chr1	30181698	30182394	RP4-656G21.1	lincRNA	-	-78211
chr1	30557291	30557907	MACS_peak_66	73.09	chr1	30486799	30510459	RP11-111I12.1	lincRNA	-	-46833
chr1	30651202	30651479	MACS_peak_67	105.75	chr1	30613110	30614454	RP5-893G23.1	lincRNA	+	36749
chr1	31127955	31128996	MACS_peak_68	1055.39	chr1	31184124	31196434	MATN1	processed_transcript	-	55129
chr1	31127955	31128996	MACS_peak_68	1055.39	chr1	31184124	31196434	MATN1	protein_coding	-	55129
chr1	32143178	32143692	MACS_peak_69	66.08	chr1	32117848	32169920	COL16A1	processed_transcript	-	0
chr1	32143178	32143692	MACS_peak_69	66.08	chr1	32117848	32169920	COL16A1	protein_coding	-	0
chr1	32143178	32143692	MACS_peak_69	66.08	chr1	32117848	32169920	COL16A1	retained_intron	-	0
chr1	32574647	32574994	MACS_peak_70	93.60	chr1	32573639	32642169	KPNA6	nonsense_mediated_decay	+	0
chr1	32574647	32574994	MACS_peak_70	93.60	chr1	32573639	32642169	KPNA6	processed_transcript	+	0
chr1	32574647	32574994	MACS_peak_70	93.60	chr1	32573639	32642169	KPNA6	protein_coding	+	0
chr1	32654825	32655460	MACS_peak_71	84.67	chr1	32645287	32663886	TXLNA	protein_coding	+	0
chr1	33006837	33007570	MACS_peak_72	55.94	chr1	32930658	33066393	RP1-27O5.3	nonsense_mediated_decay	+	0
chr1	33006837	33007570	MACS_peak_72	55.94	chr1	33005028	33071540	ZBTB8A	protein_coding	+	0
chr1	33207961	33208660	MACS_peak_73	68.95	chr1	33207486	33240571	KIAA1522	protein_coding	+	0
chr1	33207961	33208660	MACS_peak_73	68.95	chr1	33207486	33240571	KIAA1522	retained_intron	+	0
chr1	33488793	33489150	MACS_peak_74	75.64	chr1	33452676	33498070	RP1-117O3.2	antisense	+	0
chr1	33488793	33489150	MACS_peak_74	75.64	chr1	33473585	33546597	AK2	nonsense_mediated_decay	-	0
chr1	33488793	33489150	MACS_peak_74	75.64	chr1	33473585	33546597	AK2	processed_transcript	-	0
chr1	33488793	33489150	MACS_peak_74	75.64	chr1	33473585	33546597	AK2	protein_coding	-	0
chr1	33488793	33489150	MACS_peak_74	75.64	chr1	33473585	33546597	AK2	retained_intron	-	0
chr1	34337966	34338644	MACS_peak_75	55.70	chr1	33979609	34631443	CSMD2	nonsense_mediated_decay	-	0
chr1	34337966	34338644	MACS_peak_75	55.70	chr1	33979609	34631443	CSMD2	processed_transcript	-	0
chr1	34337966	34338644	MACS_peak_75	55.70	chr1	33979609	34631443	CSMD2	protein_coding	-	0
chr1	34337966	34338644	MACS_peak_75	55.70	chr1	34334554	34351059	RP5-1007G16.1	antisense	+	0
chr1	34645049	34645550	MACS_peak_76	66.82	chr1	34632484	34684732	C1orf94	protein_coding	+	0
chr1	34674517	34674955	MACS_peak_77	66.88	chr1	34632484	34684732	C1orf94	protein_coding	+	0
chr1	34937121	34937773	MACS_peak_78	83.69	chr1	34742460	34742893	RP4-657M3.2	processed_pseudogene	-	-194229
chr1	35435143	35435593	MACS_peak_79	74.03	chr1	35439957	35450914	RP11-244H3.1	lincRNA	-	4365
chr1	35435143	35435593	MACS_peak_79	74.03	chr1	35439957	35450914	RP11-244H3.1	sense_overlapping	-	4365
chr1	38265463	38266024	MACS_peak_80	76.17	chr1	38259474	38266809	MANEAL	protein_coding	+	0
chr1	38265463	38266024	MACS_peak_80	76.17	chr1	38265392	38266551	RP11-109P14.9	antisense	-	0
chr1	38397329	38398056	MACS_peak_81	80.38	chr1	38326369	38412729	INPP5B	processed_transcript	-	0
chr1	38397329	38398056	MACS_peak_81	80.38	chr1	38326369	38412729	INPP5B	protein_coding	-	0
chr1	38602557	38603307	MACS_peak_82	66.66	chr1	38512986	38584697	RP5-884C9.2	lincRNA	+	17861
chr1	38743375	38743756	MACS_peak_83	58.92	chr1	38674706	38680439	RP11-214L19.1	lincRNA	-	-62937
chr1	38762406	38762870	MACS_peak_84	67.67	chr1	38674706	38680439	RP11-214L19.1	lincRNA	-	-81968
chr1	38792447	38792970	MACS_peak_85	56.98	chr1	38862331	38862437	RNU6-753P	snRNA	+	-69362
chr1	39839111	39840194	MACS_peak_86	64.55	chr1	39546988	39952849	MACF1	nonsense_mediated_decay	+	0
chr1	39839111	39840194	MACS_peak_86	64.55	chr1	39546988	39952849	MACF1	processed_transcript	+	0
chr1	39839111	39840194	MACS_peak_86	64.55	chr1	39546988	39952849	MACF1	protein_coding	+	0
chr1	39839111	39840194	MACS_peak_86	64.55	chr1	39546988	39952849	MACF1	retained_intron	+	0
chr1	40290095	40290782	MACS_peak_87	52.38	chr1	40306723	40349183	TRIT1	nonsense_mediated_decay	-	15942
chr1	40290095	40290782	MACS_peak_87	52.38	chr1	40306723	40349183	TRIT1	processed_transcript	-	15942
chr1	40290095	40290782	MACS_peak_87	52.38	chr1	40306723	40349183	TRIT1	protein_coding	-	15942
chr1	40290095	40290782	MACS_peak_87	52.38	chr1	40306723	40349183	TRIT1	retained_intron	-	15942
chr1	40628462	40629031	MACS_peak_88	56.57	chr1	40627045	40706593	RLF	protein_coding	+	0
chr1	42010111	42011674	MACS_peak_89	181.38	chr1	41972036	42501596	HIVEP3	processed_transcript	-	0
chr1	42010111	42011674	MACS_peak_89	181.38	chr1	41972036	42501596	HIVEP3	protein_coding	-	0
chr1	42010111	42011674	MACS_peak_89	181.38	chr1	42007740	42010258	RP11-486B10.4	processed_pseudogene	+	0
chr1	42454715	42455350	MACS_peak_90	72.09	chr1	41972036	42501596	HIVEP3	processed_transcript	-	0
chr1	42454715	42455350	MACS_peak_90	72.09	chr1	41972036	42501596	HIVEP3	protein_coding	-	0
chr1	42656122	42656625	MACS_peak_91	54.49	chr1	42642210	42801548	FOXJ3	protein_coding	-	0
chr1	43041397	43041718	MACS_peak_92	85.80	chr1	42929001	43120335	CCDC30	nonsense_mediated_decay	+	0
chr1	43041397	43041718	MACS_peak_92	85.80	chr1	42929001	43120335	CCDC30	processed_transcript	+	0
chr1	43041397	43041718	MACS_peak_92	85.80	chr1	42929001	43120335	CCDC30	protein_coding	+	0
chr1	43041397	43041718	MACS_peak_92	85.80	chr1	42929001	43120335	CCDC30	retained_intron	+	0
chr1	43432393	43433038	MACS_peak_93	71.58	chr1	43424720	43449029	SLC2A1-AS1	lincRNA	+	0
chr1	43432393	43433038	MACS_peak_93	71.58	chr1	43424720	43449029	SLC2A1-AS1	retained_intron	+	0
chr1	43607133	43607585	MACS_peak_94	55.21	chr1	43610824	43622067	FAM183A	nonsense_mediated_decay	+	-3240
chr1	43607133	43607585	MACS_peak_94	55.21	chr1	43610824	43622067	FAM183A	processed_transcript	+	-3240
chr1	43607133	43607585	MACS_peak_94	55.21	chr1	43610824	43622067	FAM183A	protein_coding	+	-3240
chr1	43607133	43607585	MACS_peak_94	55.21	chr1	43610824	43622067	FAM183A	retained_intron	+	-3240
chr1	44021827	44022127	MACS_peak_95	100.20	chr1	43990858	44089343	PTPRF	processed_transcript	+	0
chr1	44021827	44022127	MACS_peak_95	100.20	chr1	43990858	44089343	PTPRF	protein_coding	+	0
chr1	44707037	44707709	MACS_peak_96	58.40	chr1	44686742	44820932	ERI3	processed_transcript	-	0
chr1	44707037	44707709	MACS_peak_96	58.40	chr1	44686742	44820932	ERI3	protein_coding	-	0
chr1	44871671	44872141	MACS_peak_97	79.99	chr1	44870866	45117396	RNF220	nonsense_mediated_decay	+	0
chr1	44871671	44872141	MACS_peak_97	79.99	chr1	44870866	45117396	RNF220	processed_transcript	+	0
chr1	44871671	44872141	MACS_peak_97	79.99	chr1	44870866	45117396	RNF220	protein_coding	+	0
chr1	45186010	45186463	MACS_peak_98	66.88	chr1	45140364	45191263	C1orf228	nonsense_mediated_decay	+	0
chr1	45186010	45186463	MACS_peak_98	66.88	chr1	45140364	45191263	C1orf228	processed_transcript	+	0
chr1	45186010	45186463	MACS_peak_98	66.88	chr1	45140364	45191263	C1orf228	protein_coding	+	0
chr1	45186010	45186463	MACS_peak_98	66.88	chr1	45140364	45191263	C1orf228	retained_intron	+	0
chr1	45186672	45187105	MACS_peak_99	66.88	chr1	45140364	45191263	C1orf228	nonsense_mediated_decay	+	0
chr1	45186672	45187105	MACS_peak_99	66.88	chr1	45140364	45191263	C1orf228	processed_transcript	+	0
chr1	45186672	45187105	MACS_peak_99	66.88	chr1	45140364	45191263	C1orf228	protein_coding	+	0
chr1	45186672	45187105	MACS_peak_99	66.88	chr1	45140364	45191263	C1orf228	retained_intron	+	0
chr1	45667449	45668162	MACS_peak_100	51.44	chr1	45482071	45771881	ZSWIM5	processed_transcript	-	0
chr1	45667449	45668162	MACS_peak_100	51.44	chr1	45482071	45771881	ZSWIM5	protein_coding	-	0
chr1	45881029	45881360	MACS_peak_101	56.73	chr1	45809555	45956872	TESK2	processed_transcript	-	0
chr1	45881029	45881360	MACS_peak_101	56.73	chr1	45809555	45956872	TESK2	protein_coding	-	0
chr1	46249637	46250370	MACS_peak_102	58.41	chr1	46246949	46247629	RP11-630I5.1	processed_pseudogene	+	2009
chr1	48020290	48020776	MACS_peak_103	73.64	chr1	48015868	48016425	ATP6V0E1P4	processed_pseudogene	+	3866
chr1	48208511	48209350	MACS_peak_104	60.48	chr1	48226200	48462567	TRABD2B	processed_transcript	-	16851
chr1	48208511	48209350	MACS_peak_104	60.48	chr1	48226200	48462567	TRABD2B	protein_coding	-	16851
chr1	49900137	49900612	MACS_peak_105	179.45	chr1	48998527	50489585	AGBL4	processed_transcript	-	0
chr1	49900137	49900612	MACS_peak_105	179.45	chr1	48998527	50489585	AGBL4	protein_coding	-	0
chr1	49900137	49900612	MACS_peak_105	179.45	chr1	49839873	49937757	AGBL4-IT1	sense_intronic	-	0
chr1	50602088	50602801	MACS_peak_106	63.34	chr1	50513686	50669458	ELAVL4	processed_transcript	+	0
chr1	50602088	50602801	MACS_peak_106	63.34	chr1	50513686	50669458	ELAVL4	protein_coding	+	0
chr1	50793924	50794640	MACS_peak_107	61.96	chr1	50791803	50792682	RP11-183G22.1	processed_pseudogene	+	1243
chr1	50833972	50834596	MACS_peak_108	55.07	chr1	50864497	50865445	HMGB1P45	processed_pseudogene	-	29902
chr1	51294688	51295203	MACS_peak_109	55.35	chr1	50905150	51425935	FAF1	nonsense_mediated_decay	-	0
chr1	51294688	51295203	MACS_peak_109	55.35	chr1	50905150	51425935	FAF1	processed_transcript	-	0
chr1	51294688	51295203	MACS_peak_109	55.35	chr1	50905150	51425935	FAF1	protein_coding	-	0
chr1	52239406	52239854	MACS_peak_110	60.59	chr1	52042851	52254889	OSBPL9	nonsense_mediated_decay	+	0
chr1	52239406	52239854	MACS_peak_110	60.59	chr1	52042851	52254889	OSBPL9	processed_transcript	+	0
chr1	52239406	52239854	MACS_peak_110	60.59	chr1	52042851	52254889	OSBPL9	protein_coding	+	0
chr1	52239406	52239854	MACS_peak_110	60.59	chr1	52042851	52254889	OSBPL9	retained_intron	+	0
chr1	54003061	54003736	MACS_peak_111	58.28	chr1	53971910	54199877	GLIS1	protein_coding	-	0
chr1	54021213	54022960	MACS_peak_112	1422.65	chr1	53971910	54199877	GLIS1	protein_coding	-	0
chr1	54398431	54398821	MACS_peak_113	72.81	chr1	54382247	54411602	HSPB11	processed_transcript	-	0
chr1	54398431	54398821	MACS_peak_113	72.81	chr1	54382247	54411602	HSPB11	protein_coding	-	0
chr1	54585462	54586226	MACS_peak_114	70.90	chr1	54519260	54578192	TCEANC2	processed_transcript	+	7271
chr1	54585462	54586226	MACS_peak_114	70.90	chr1	54519260	54578192	TCEANC2	protein_coding	+	7271
chr1	55345516	55346516	MACS_peak_115	69.88	chr1	55315306	55352891	DHCR24	protein_coding	-	0
chr1	55501626	55502348	MACS_peak_116	56.37	chr1	55505221	55530525	PCSK9	processed_transcript	+	-2874
chr1	55501626	55502348	MACS_peak_116	56.37	chr1	55505221	55530525	PCSK9	protein_coding	+	-2874
chr1	55541081	55541544	MACS_peak_117	105.32	chr1	55532032	55680786	USP24	processed_transcript	-	0
chr1	55541081	55541544	MACS_peak_117	105.32	chr1	55532032	55680786	USP24	protein_coding	-	0
chr1	55541081	55541544	MACS_peak_117	105.32	chr1	55532032	55680786	USP24	retained_intron	-	0
chr1	56234570	56235235	MACS_peak_118	132.56	chr1	56046710	56200675	RP11-466L17.1	lincRNA	+	33896
chr1	57857850	57858501	MACS_peak_119	64.49	chr1	57460451	59012406	DAB1	processed_transcript	-	0
chr1	57857850	57858501	MACS_peak_119	64.49	chr1	57460451	59012406	DAB1	protein_coding	-	0
chr1	57911451	57911707	MACS_peak_120	84.38	chr1	57460451	59012406	DAB1	processed_transcript	-	0
chr1	57911451	57911707	MACS_peak_120	84.38	chr1	57460451	59012406	DAB1	protein_coding	-	0
chr1	59197664	59198256	MACS_peak_121	51.44	chr1	59187951	59188044	Y_RNA	misc_RNA	+	9621
chr1	59606381	59606889	MACS_peak_122	54.36	chr1	59597608	59664293	RP11-470E16.1	lincRNA	-	0
chr1	59606381	59606889	MACS_peak_122	54.36	chr1	59597608	59664293	RP11-470E16.1	retained_intron	-	0
chr1	59651310	59651674	MACS_peak_123	69.17	chr1	59597608	59664293	RP11-470E16.1	lincRNA	-	0
chr1	59651310	59651674	MACS_peak_123	69.17	chr1	59597608	59664293	RP11-470E16.1	retained_intron	-	0
chr1	59669179	59669520	MACS_peak_124	87.18	chr1	59597608	59664293	RP11-470E16.1	lincRNA	-	-4887
chr1	59669179	59669520	MACS_peak_124	87.18	chr1	59597608	59664293	RP11-470E16.1	retained_intron	-	-4887
chr1	60477666	60477973	MACS_peak_125	107.21	chr1	60452941	60539442	C1orf87	processed_transcript	-	0
chr1	60477666	60477973	MACS_peak_125	107.21	chr1	60452941	60539442	C1orf87	protein_coding	-	0
chr1	63048433	63048799	MACS_peak_126	80.38	chr1	62920399	63153969	DOCK7	processed_transcript	-	0
chr1	63048433	63048799	MACS_peak_126	80.38	chr1	62920399	63153969	DOCK7	protein_coding	-	0
chr1	63171666	63172112	MACS_peak_127	105.52	chr1	63154153	63176365	RP11-230B22.1	antisense	+	0
chr1	63532553	63533048	MACS_peak_128	51.85	chr1	63543752	63544702	RP11-5P4.3	lincRNA	-	10705
chr1	63576097	63576811	MACS_peak_129	55.20	chr1	63604921	63628824	RP11-335E6.2	lincRNA	+	-28111
chr1	63662370	63663050	MACS_peak_130	52.11	chr1	63655660	63782902	LINC00466	lincRNA	-	0
chr1	64034579	64035817	MACS_peak_131	72.40	chr1	63906441	64059392	ITGB3BP	nonsense_mediated_decay	-	0
chr1	64034579	64035817	MACS_peak_131	72.40	chr1	63906441	64059392	ITGB3BP	processed_transcript	-	0
chr1	64034579	64035817	MACS_peak_131	72.40	chr1	63906441	64059392	ITGB3BP	protein_coding	-	0
chr1	64034579	64035817	MACS_peak_131	72.40	chr1	63989043	64038364	EFCAB7	processed_transcript	+	0
chr1	64034579	64035817	MACS_peak_131	72.40	chr1	63989043	64038364	EFCAB7	protein_coding	+	0
chr1	65701745	65702199	MACS_peak_132	78.47	chr1	65613232	65697828	AK4	processed_transcript	+	3918
chr1	65701745	65702199	MACS_peak_132	78.47	chr1	65613232	65697828	AK4	protein_coding	+	3918
chr1	66294536	66295204	MACS_peak_133	54.73	chr1	66258197	66840259	PDE4B	processed_transcript	+	0
chr1	66294536	66295204	MACS_peak_133	54.73	chr1	66258197	66840259	PDE4B	protein_coding	+	0
chr1	66294536	66295204	MACS_peak_133	54.73	chr1	66258197	66840259	PDE4B	retained_intron	+	0
chr1	66777517	66778181	MACS_peak_134	52.23	chr1	66258197	66840259	PDE4B	processed_transcript	+	0
chr1	66777517	66778181	MACS_peak_134	52.23	chr1	66258197	66840259	PDE4B	protein_coding	+	0
chr1	66777517	66778181	MACS_peak_134	52.23	chr1	66258197	66840259	PDE4B	retained_intron	+	0
chr1	67681306	67681869	MACS_peak_135	52.84	chr1	67557848	67697536	C1orf141	nonsense_mediated_decay	-	0
chr1	67681306	67681869	MACS_peak_135	52.84	chr1	67557848	67697536	C1orf141	protein_coding	-	0
chr1	67681306	67681869	MACS_peak_135	52.84	chr1	67557848	67697536	C1orf141	retained_intron	-	0
chr1	67681306	67681869	MACS_peak_135	52.84	chr1	67632083	67725662	IL23R	processed_transcript	+	0
chr1	67681306	67681869	MACS_peak_135	52.84	chr1	67632083	67725662	IL23R	protein_coding	+	0
chr1	68440876	68441496	MACS_peak_136	59.17	chr1	68297986	68668670	GNG12-AS1	antisense	+	0
chr1	68551525	68551888	MACS_peak_137	79.67	chr1	68297986	68668670	GNG12-AS1	antisense	+	0
chr1	69611303	69611896	MACS_peak_138	51.39	chr1	69521581	69650686	RP11-424D14.1	lincRNA	+	0
chr1	71414093	71414822	MACS_peak_139	58.33	chr1	71318036	71513491	PTGER3	nonsense_mediated_decay	-	0
chr1	71414093	71414822	MACS_peak_139	58.33	chr1	71318036	71513491	PTGER3	protein_coding	-	0
chr1	71414093	71414822	MACS_peak_139	58.33	chr1	71413062	71417176	RP3-333A15.1	antisense	+	0
chr1	71607208	71607685	MACS_peak_140	51.85	chr1	71547007	71955652	ZRANB2-AS2	antisense	+	0
chr1	71607208	71607685	MACS_peak_140	51.85	chr1	71547007	71955652	ZRANB2-AS2	lincRNA	+	0
chr1	71607208	71607685	MACS_peak_140	51.85	chr1	71607658	71607751	AL360297.1	miRNA	-	0
chr1	71698777	71699265	MACS_peak_141	53.08	chr1	71547007	71955652	ZRANB2-AS2	antisense	+	0
chr1	71698777	71699265	MACS_peak_141	53.08	chr1	71547007	71955652	ZRANB2-AS2	lincRNA	+	0
chr1	72956808	72957388	MACS_peak_142	70.90	chr1	72767155	72767512	RPL31P12	processed_pseudogene	+	189297
chr1	73103116	73103775	MACS_peak_143	50.71	chr1	73183346	73183452	RNU6-1246P	snRNA	-	79572
chr1	73213414	73213778	MACS_peak_144	69.17	chr1	73214604	73364823	RP4-660H19.1	lincRNA	-	827
chr1	73242271	73243003	MACS_peak_145	51.07	chr1	73214604	73364823	RP4-660H19.1	lincRNA	-	0
chr1	73242271	73243003	MACS_peak_145	51.07	chr1	73230714	73245974	RP11-262K1.1	lincRNA	+	0
chr1	73793637	73794273	MACS_peak_146	56.89	chr1	73771853	73820934	RP4-598G3.1	lincRNA	+	0
chr1	73938576	73939315	MACS_peak_147	50.34	chr1	73771853	73820934	RP4-598G3.1	lincRNA	+	117643
chr1	74440473	74441082	MACS_peak_148	52.19	chr1	74491699	74663871	LRRIQ3	nonsense_mediated_decay	-	50618
chr1	74440473	74441082	MACS_peak_148	52.19	chr1	74491699	74663871	LRRIQ3	processed_transcript	-	50618
chr1	74440473	74441082	MACS_peak_148	52.19	chr1	74491699	74663871	LRRIQ3	protein_coding	-	50618
chr1	74440473	74441082	MACS_peak_148	52.19	chr1	74491699	74663871	LRRIQ3	retained_intron	-	50618
chr1	74982669	74983236	MACS_peak_149	54.43	chr1	74663919	75009666	FPGT-TNNI3K	processed_transcript	+	0
chr1	74982669	74983236	MACS_peak_149	54.43	chr1	74663919	75009666	FPGT-TNNI3K	protein_coding	+	0
chr1	74982669	74983236	MACS_peak_149	54.43	chr1	74663947	75010112	TNNI3K	processed_transcript	+	0
chr1	74982669	74983236	MACS_peak_149	54.43	chr1	74663947	75010112	TNNI3K	protein_coding	+	0
chr1	74982669	74983236	MACS_peak_149	54.43	chr1	74663947	75010112	TNNI3K	retained_intron	+	0
chr1	75167856	75168120	MACS_peak_150	65.52	chr1	75164453	75165017	RP11-17E13.2	lincRNA	-	-2840
chr1	75323506	75324227	MACS_peak_151	51.03	chr1	75198836	75232362	TYW3	processed_transcript	+	91145
chr1	75323506	75324227	MACS_peak_151	51.03	chr1	75198836	75232362	TYW3	protein_coding	+	91145
chr1	75535407	75535994	MACS_peak_152	59.24	chr1	75588203	75589612	RP11-510C10.4	lincRNA	-	52210
chr1	77471707	77472031	MACS_peak_153	90.96	chr1	77333126	77531396	ST6GALNAC5	nonsense_mediated_decay	+	0
chr1	77471707	77472031	MACS_peak_153	90.96	chr1	77333126	77531396	ST6GALNAC5	processed_transcript	+	0
chr1	77471707	77472031	MACS_peak_153	90.96	chr1	77333126	77531396	ST6GALNAC5	protein_coding	+	0
chr1	77641831	77642248	MACS_peak_154	67.14	chr1	77554675	77685115	PIGK	nonsense_mediated_decay	-	0
chr1	77641831	77642248	MACS_peak_154	67.14	chr1	77554675	77685115	PIGK	processed_transcript	-	0
chr1	77641831	77642248	MACS_peak_154	67.14	chr1	77554675	77685115	PIGK	protein_coding	-	0
chr1	78399082	78399498	MACS_peak_155	84.26	chr1	78354198	78409580	NEXN	processed_transcript	+	0
chr1	78399082	78399498	MACS_peak_155	84.26	chr1	78354198	78409580	NEXN	protein_coding	+	0
chr1	78399082	78399498	MACS_peak_155	84.26	chr1	78354198	78409580	NEXN	retained_intron	+	0
chr1	78517779	78518668	MACS_peak_156	58.91	chr1	78445226	78604133	GIPC2	processed_transcript	+	0
chr1	78517779	78518668	MACS_peak_156	58.91	chr1	78445226	78604133	GIPC2	protein_coding	+	0
chr1	78795497	78796014	MACS_peak_157	56.69	chr1	78695283	78835149	RP11-183M13.1	lincRNA	+	0
chr1	78795497	78796014	MACS_peak_157	56.69	chr1	78695283	78835149	RP11-183M13.1	sense_overlapping	+	0
chr1	78795497	78796014	MACS_peak_157	56.69	chr1	78769568	79005434	PTGFR	nonsense_mediated_decay	+	0
chr1	78795497	78796014	MACS_peak_157	56.69	chr1	78769568	79005434	PTGFR	protein_coding	+	0
chr1	79195133	79195580	MACS_peak_158	59.70	chr1	79214758	79216344	RP4-641G12.4	processed_pseudogene	+	-19179
chr1	79271604	79272260	MACS_peak_159	59.48	chr1	79214758	79216344	RP4-641G12.4	processed_pseudogene	+	55261
chr1	79272314	79272775	MACS_peak_160	51.39	chr1	79214758	79216344	RP4-641G12.4	processed_pseudogene	+	55971
chr1	81096434	81097087	MACS_peak_161	52.70	chr1	81001440	81112473	RP5-887A10.1	lincRNA	+	0
chr1	81176489	81176807	MACS_peak_162	100.90	chr1	81001440	81112473	RP5-887A10.1	lincRNA	+	64017
chr1	82394722	82395055	MACS_peak_163	89.47	chr1	81771845	82458120	LPHN2	processed_transcript	+	0
chr1	82394722	82395055	MACS_peak_163	89.47	chr1	81771845	82458120	LPHN2	protein_coding	+	0
chr1	83238455	83238726	MACS_peak_164	114.24	chr1	83368866	83632498	RP4-601K24.1	lincRNA	+	-130141
chr1	83930892	83931173	MACS_peak_165	74.46	chr1	83911736	83920454	RP11-413G15.1	lincRNA	+	10439
chr1	84113234	84113533	MACS_peak_166	81.95	chr1	84041459	84326706	RP11-475O6.1	lincRNA	-	0
chr1	84317688	84318358	MACS_peak_167	63.46	chr1	84041459	84326706	RP11-475O6.1	lincRNA	-	0
chr1	84526635	84527301	MACS_peak_168	53.26	chr1	84542014	84543614	RP11-486G15.2	lincRNA	-	14714
chr1	84693350	84693879	MACS_peak_169	50.28	chr1	84543745	84704181	PRKACB	processed_transcript	+	0
chr1	84693350	84693879	MACS_peak_169	50.28	chr1	84543745	84704181	PRKACB	protein_coding	+	0
chr1	84840734	84841213	MACS_peak_170	54.68	chr1	84764049	84855640	SAMD13	protein_coding	+	0
chr1	84840734	84841213	MACS_peak_170	54.68	chr1	84764049	84855640	SAMD13	retained_intron	+	0
chr1	84840734	84841213	MACS_peak_170	54.68	chr1	84831111	84863514	UOX	processed_transcript	-	0
chr1	84840734	84841213	MACS_peak_170	54.68	chr1	84831111	84863514	UOX	unitary_pseudogene	-	0
chr1	85339713	85340065	MACS_peak_171	73.50	chr1	85277285	85358896	LPAR3	processed_transcript	-	0
chr1	85339713	85340065	MACS_peak_171	73.50	chr1	85277285	85358896	LPAR3	protein_coding	-	0
chr1	85791749	85792428	MACS_peak_172	68.82	chr1	85742398	85913807	RP11-131L23.1	antisense	+	0
chr1	85791749	85792428	MACS_peak_172	68.82	chr1	85784164	86043933	DDAH1	processed_transcript	-	0
chr1	85791749	85792428	MACS_peak_172	68.82	chr1	85784164	86043933	DDAH1	protein_coding	-	0
chr1	86135727	86136413	MACS_peak_173	57.04	chr1	86115106	86174116	ZNHIT6	protein_coding	-	0
chr1	87332973	87333320	MACS_peak_174	52.69	chr1	87328132	87380107	2017-09-15	processed_transcript	-	0
chr1	87332973	87333320	MACS_peak_174	52.69	chr1	87328132	87380107	2017-09-15	protein_coding	-	0
chr1	88077353	88078133	MACS_peak_175	53.44	chr1	87918923	87919056	RNA5SP52	rRNA	-	-158298
chr1	88094787	88095419	MACS_peak_176	50.09	chr1	87918923	87919056	RNA5SP52	rRNA	-	-175732
chr1	88610253	88610901	MACS_peak_177	57.76	chr1	88778836	88778985	CTA-21C21.1	processed_pseudogene	+	-167936
chr1	88922666	88923504	MACS_peak_178	86.56	chr1	88943514	88943797	RN7SL583P	misc_RNA	-	20011
chr1	89487198	89487878	MACS_peak_179	53.23	chr1	89472349	89488577	GBP3	nonsense_mediated_decay	-	0
chr1	89487198	89487878	MACS_peak_179	53.23	chr1	89472349	89488577	GBP3	processed_transcript	-	0
chr1	89487198	89487878	MACS_peak_179	53.23	chr1	89472349	89488577	GBP3	protein_coding	-	0
chr1	89487198	89487878	MACS_peak_179	53.23	chr1	89472349	89488577	GBP3	retained_intron	-	0
chr1	89530272	89531021	MACS_peak_180	51.11	chr1	89518002	89531043	GBP1	processed_transcript	-	0
chr1	89530272	89531021	MACS_peak_180	51.11	chr1	89518002	89531043	GBP1	protein_coding	-	0
chr1	89990564	89991278	MACS_peak_181	56.69	chr1	89990395	90063423	LRRC8B	protein_coding	+	0
chr1	90663155	90663559	MACS_peak_182	60.79	chr1	90719014	90719117	RNU6-695P	snRNA	-	55456
chr1	90699208	90700244	MACS_peak_183	55.74	chr1	90719014	90719117	RNU6-695P	snRNA	-	18771
chr1	91128608	91129377	MACS_peak_184	54.42	chr1	91123307	91123520	U3	snoRNA	+	5089
chr1	91490668	91491332	MACS_peak_185	52.77	chr1	91489476	91490361	RPL5P6	processed_pseudogene	+	308
chr1	91503994	91504698	MACS_peak_186	55.28	chr1	91489476	91490361	RPL5P6	processed_pseudogene	+	13634
chr1	92002074	92002568	MACS_peak_187	82.89	chr1	92000223	92001150	RP11-47K11.2	processed_pseudogene	-	-925
chr1	92337079	92337653	MACS_peak_188	63.20	chr1	92145902	92371892	TGFBR3	nonsense_mediated_decay	-	0
chr1	92337079	92337653	MACS_peak_188	63.20	chr1	92145902	92371892	TGFBR3	processed_transcript	-	0
chr1	92337079	92337653	MACS_peak_188	63.20	chr1	92145902	92371892	TGFBR3	protein_coding	-	0
chr1	92337079	92337653	MACS_peak_188	63.20	chr1	92145902	92371892	TGFBR3	retained_intron	-	0
chr1	92532115	92532884	MACS_peak_189	63.77	chr1	92531863	92533396	LPCAT2BP	unitary_pseudogene	+	0
chr1	93168602	93169093	MACS_peak_190	53.50	chr1	92974253	93257961	EVI5	processed_transcript	-	0
chr1	93168602	93169093	MACS_peak_190	53.50	chr1	92974253	93257961	EVI5	protein_coding	-	0
chr1	93886475	93887075	MACS_peak_191	61.64	chr1	93913688	94020218	FNBP1L	protein_coding	+	-26614
chr1	93886475	93887075	MACS_peak_191	61.64	chr1	93913688	94020218	FNBP1L	retained_intron	+	-26614
chr1	94389976	94390582	MACS_peak_192	50.79	chr1	94389942	94390272	RP5-837O21.6	unprocessed_pseudogene	-	0
chr1	94389976	94390582	MACS_peak_192	50.79	chr1	94390299	94390941	RP5-837O21.5	unprocessed_pseudogene	-	0
chr1	94596216	94596754	MACS_peak_193	57.02	chr1	94458393	94586688	ABCA4	processed_transcript	-	-9529
chr1	94596216	94596754	MACS_peak_193	57.02	chr1	94458393	94586688	ABCA4	protein_coding	-	-9529
chr1	94954166	94954523	MACS_peak_194	64.94	chr1	94883933	94984222	ABCD3	processed_transcript	+	0
chr1	94954166	94954523	MACS_peak_194	64.94	chr1	94883933	94984222	ABCD3	protein_coding	+	0
chr1	95457866	95458581	MACS_peak_195	63.31	chr1	95439963	95538501	ALG14	processed_transcript	-	0
chr1	95457866	95458581	MACS_peak_195	63.31	chr1	95439963	95538501	ALG14	protein_coding	-	0
chr1	95779968	95780759	MACS_peak_196	53.26	chr1	95776484	95783819	RP4-586O15.1	lincRNA	-	0
chr1	95795721	95796570	MACS_peak_197	50.81	chr1	95776484	95783819	RP4-586O15.1	lincRNA	-	-11903
chr1	96510553	96511134	MACS_peak_198	55.44	chr1	96403457	96488436	RP11-147C23.1	processed_transcript	+	22118
chr1	96510553	96511134	MACS_peak_198	55.44	chr1	96403457	96488436	RP11-147C23.1	protein_coding	+	22118
chr1	96808142	96808734	MACS_peak_199	55.26	chr1	96719625	96839681	RP5-898J17.1	lincRNA	-	0
chr1	96833893	96834360	MACS_peak_200	63.15	chr1	96719625	96839681	RP5-898J17.1	lincRNA	-	0
chr1	97603210	97603708	MACS_peak_201	51.85	chr1	97543299	98386605	DPYD	processed_transcript	-	0
chr1	97603210	97603708	MACS_peak_201	51.85	chr1	97543299	98386605	DPYD	protein_coding	-	0
chr1	97603210	97603708	MACS_peak_201	51.85	chr1	97561479	97788511	DPYD-AS1	antisense	+	0
chr1	97948299	97948900	MACS_peak_202	51.02	chr1	97543299	98386605	DPYD	processed_transcript	-	0
chr1	97948299	97948900	MACS_peak_202	51.02	chr1	97543299	98386605	DPYD	protein_coding	-	0
chr1	98421060	98421468	MACS_peak_203	64.94	chr1	98432561	98434370	RP11-490G2.2	lincRNA	-	11094
chr1	99097264	99097522	MACS_peak_204	138.40	chr1	99127236	99226056	SNX7	nonsense_mediated_decay	+	-29715
chr1	99097264	99097522	MACS_peak_204	138.40	chr1	99127236	99226056	SNX7	processed_transcript	+	-29715
chr1	99097264	99097522	MACS_peak_204	138.40	chr1	99127236	99226056	SNX7	protein_coding	+	-29715
chr1	99151245	99151762	MACS_peak_205	53.63	chr1	99127236	99226056	SNX7	nonsense_mediated_decay	+	0
chr1	99151245	99151762	MACS_peak_205	53.63	chr1	99127236	99226056	SNX7	processed_transcript	+	0
chr1	99151245	99151762	MACS_peak_205	53.63	chr1	99127236	99226056	SNX7	protein_coding	+	0
chr1	99665218	99665562	MACS_peak_206	72.99	chr1	99469832	99614408	RP5-896L10.1	antisense	+	50811
chr1	100183258	100183851	MACS_peak_207	61.62	chr1	100174259	100232187	FRRS1	processed_transcript	-	0
chr1	100183258	100183851	MACS_peak_207	61.62	chr1	100174259	100232187	FRRS1	protein_coding	-	0
chr1	100183258	100183851	MACS_peak_207	61.62	chr1	100174259	100232187	FRRS1	retained_intron	-	0
chr1	100429897	100430344	MACS_peak_208	81.56	chr1	100433939	100435420	RP5-884G6.2	antisense	-	3596
chr1	100634172	100634816	MACS_peak_209	54.63	chr1	100614409	100643771	LRRC39	protein_coding	-	0
chr1	101657068	101657401	MACS_peak_210	116.16	chr1	101656076	101656550	RP5-1033H2.1	processed_pseudogene	+	519
chr1	101720347	101720754	MACS_peak_211	76.63	chr1	101721830	101722172	RP4-575N6.2	processed_pseudogene	+	-1077
chr1	102784833	102785432	MACS_peak_212	54.86	chr1	102665295	102855186	RP11-202K23.1	lincRNA	-	0
chr1	103693234	103693739	MACS_peak_213	60.83	chr1	103342023	103574052	COL11A1	processed_transcript	-	-119183
chr1	103693234	103693739	MACS_peak_213	60.83	chr1	103342023	103574052	COL11A1	protein_coding	-	-119183
chr1	103693234	103693739	MACS_peak_213	60.83	chr1	103342023	103574052	COL11A1	retained_intron	-	-119183
chr1	104818485	104819188	MACS_peak_214	51.88	chr1	104695928	104696452	FTLP17	processed_pseudogene	-	-122034
chr1	107369760	107370303	MACS_peak_215	72.83	chr1	107360861	107380789	RP11-233E12.1	lincRNA	+	0
chr1	107463483	107463918	MACS_peak_216	51.85	chr1	107360861	107380789	RP11-233E12.1	lincRNA	+	82695
chr1	109528577	109529263	MACS_peak_217	52.42	chr1	109512836	109584850	WDR47	protein_coding	-	0
chr1	110044368	110045046	MACS_peak_218	58.15	chr1	110036674	110045554	CYB561D1	protein_coding	+	0
chr1	112770527	112771253	MACS_peak_219	56.21	chr1	112719856	112903150	RP5-965F6.2	lincRNA	-	0
chr1	112936790	112937330	MACS_peak_220	59.74	chr1	112938803	113006078	CTTNBP2NL	processed_transcript	+	-1474
chr1	112936790	112937330	MACS_peak_220	59.74	chr1	112938803	113006078	CTTNBP2NL	protein_coding	+	-1474
chr1	113550918	113551437	MACS_peak_221	61.19	chr1	113550876	113589677	RP11-389O22.1	lincRNA	+	0
chr1	113849831	113850411	MACS_peak_222	57.14	chr1	113933371	114228545	MAGI3	processed_transcript	+	-82961
chr1	113849831	113850411	MACS_peak_222	57.14	chr1	113933371	114228545	MAGI3	protein_coding	+	-82961
chr1	114895808	114896124	MACS_peak_223	92.12	chr1	114896608	114897800	RP4-591B8.3	processed_pseudogene	+	-485
chr1	115037409	115037739	MACS_peak_224	73.70	chr1	114935399	115053781	TRIM33	processed_transcript	-	0
chr1	115037409	115037739	MACS_peak_224	73.70	chr1	114935399	115053781	TRIM33	protein_coding	-	0
chr1	116499647	116500319	MACS_peak_225	52.44	chr1	116519119	116612675	SLC22A15	processed_transcript	+	-18801
chr1	116499647	116500319	MACS_peak_225	52.44	chr1	116519119	116612675	SLC22A15	protein_coding	+	-18801
chr1	118483123	118483443	MACS_peak_226	62.12	chr1	118472343	118509165	WDR3	processed_transcript	+	0
chr1	118483123	118483443	MACS_peak_226	62.12	chr1	118472343	118509165	WDR3	protein_coding	+	0
chr1	119913844	119914237	MACS_peak_227	62.68	chr1	119911402	119936753	HAO2	processed_transcript	+	0
chr1	119913844	119914237	MACS_peak_227	62.68	chr1	119911402	119936753	HAO2	protein_coding	+	0
chr1	120105131	120105711	MACS_peak_228	57.14	chr1	120106689	120114734	HSD3BP4	processed_pseudogene	+	-979
chr1	120105131	120105711	MACS_peak_228	57.14	chr1	120106689	120114734	HSD3BP4	unprocessed_pseudogene	+	-979
chr1	121352674	121356866	MACS_peak_229	70.08	chr1	121315744	121322322	RP11-344P13.1	lincRNA	-	-30353
chr1	121482937	121485649	MACS_peak_230	785.25	chr1	121315744	121322322	RP11-344P13.1	lincRNA	-	-160616
chr1	145056471	145056739	MACS_peak_231	72.37	chr1	144836157	145076186	PDE4DIP	nonsense_mediated_decay	-	0
chr1	145056471	145056739	MACS_peak_231	72.37	chr1	144836157	145076186	PDE4DIP	processed_transcript	-	0
chr1	145056471	145056739	MACS_peak_231	72.37	chr1	144836157	145076186	PDE4DIP	protein_coding	-	0
chr1	145056471	145056739	MACS_peak_231	72.37	chr1	144836157	145076186	PDE4DIP	retained_intron	-	0
chr1	147721487	147722133	MACS_peak_232	58.41	chr1	147718440	147718956	RP11-301M17.1	processed_pseudogene	+	2532
chr1	149222990	149223957	MACS_peak_233	497.21	chr1	149224058	149224221	RNVU1-18	snRNA	-	102
chr1	150443215	150443930	MACS_peak_234	68.21	chr1	150335567	150449042	RPRD2	processed_transcript	+	0
chr1	150443215	150443930	MACS_peak_234	68.21	chr1	150335567	150449042	RPRD2	protein_coding	+	0
chr1	151747775	151748444	MACS_peak_235	53.12	chr1	151742583	151763892	TDRKH	nonsense_mediated_decay	-	0
chr1	151747775	151748444	MACS_peak_235	53.12	chr1	151742583	151763892	TDRKH	processed_transcript	-	0
chr1	151747775	151748444	MACS_peak_235	53.12	chr1	151742583	151763892	TDRKH	protein_coding	-	0
chr1	151747775	151748444	MACS_peak_235	53.12	chr1	151742583	151763892	TDRKH	retained_intron	-	0
chr1	153003463	153004111	MACS_peak_236	58.94	chr1	153003678	153005376	SPRR1B	protein_coding	+	0
chr1	153215298	153216043	MACS_peak_237	99.80	chr1	153232176	153234598	LOR	protein_coding	+	-16134
chr1	153216839	153217143	MACS_peak_238	80.02	chr1	153232176	153234598	LOR	protein_coding	+	-15034
chr1	153628595	153628982	MACS_peak_239	79.99	chr1	153631130	153634306	SNAPIN	processed_transcript	+	-2149
chr1	153628595	153628982	MACS_peak_239	79.99	chr1	153631130	153634306	SNAPIN	protein_coding	+	-2149
chr1	156192492	156193229	MACS_peak_240	67.23	chr1	156182773	156213123	PMF1-BGLAP	protein_coding	+	0
chr1	156192492	156193229	MACS_peak_240	67.23	chr1	156182784	156212874	PMF1	nonsense_mediated_decay	+	0
chr1	156192492	156193229	MACS_peak_240	67.23	chr1	156182784	156212874	PMF1	protein_coding	+	0
chr1	156192492	156193229	MACS_peak_240	67.23	chr1	156182784	156212874	PMF1	retained_intron	+	0
chr1	159571054	159571911	MACS_peak_241	62.35	chr1	159568088	159569017	OR10J6P	unprocessed_pseudogene	+	2038
chr1	160715233	160715690	MACS_peak_242	66.88	chr1	160709037	160724611	SLAMF7	processed_transcript	+	0
chr1	160715233	160715690	MACS_peak_242	66.88	chr1	160709037	160724611	SLAMF7	protein_coding	+	0
chr1	160715233	160715690	MACS_peak_242	66.88	chr1	160709037	160724611	SLAMF7	retained_intron	+	0
chr1	161021541	161022006	MACS_peak_243	132.03	chr1	161016736	161039760	ARHGAP30	nonsense_mediated_decay	-	0
chr1	161021541	161022006	MACS_peak_243	132.03	chr1	161016736	161039760	ARHGAP30	protein_coding	-	0
chr1	161021541	161022006	MACS_peak_243	132.03	chr1	161016736	161039760	ARHGAP30	retained_intron	-	0
chr1	161130258	161131180	MACS_peak_244	145.04	chr1	161129240	161135513	USP21	processed_transcript	+	0
chr1	161130258	161131180	MACS_peak_244	145.04	chr1	161129240	161135513	USP21	protein_coding	+	0
chr1	161130258	161131180	MACS_peak_244	145.04	chr1	161129240	161135513	USP21	retained_intron	+	0
chr1	161132069	161132844	MACS_peak_245	77.32	chr1	161129240	161135513	USP21	processed_transcript	+	0
chr1	161132069	161132844	MACS_peak_245	77.32	chr1	161129240	161135513	USP21	protein_coding	+	0
chr1	161132069	161132844	MACS_peak_245	77.32	chr1	161129240	161135513	USP21	retained_intron	+	0
chr1	161133161	161133952	MACS_peak_246	127.23	chr1	161129240	161135513	USP21	processed_transcript	+	0
chr1	161133161	161133952	MACS_peak_246	127.23	chr1	161129240	161135513	USP21	protein_coding	+	0
chr1	161133161	161133952	MACS_peak_246	127.23	chr1	161129240	161135513	USP21	retained_intron	+	0
chr1	161928424	161929072	MACS_peak_247	56.18	chr1	161736084	161933860	ATF6	processed_transcript	+	0
chr1	161928424	161929072	MACS_peak_247	56.18	chr1	161736084	161933860	ATF6	protein_coding	+	0
chr1	162127246	162127824	MACS_peak_248	56.18	chr1	162039564	162353321	NOS1AP	nonsense_mediated_decay	+	0
chr1	162127246	162127824	MACS_peak_248	56.18	chr1	162039564	162353321	NOS1AP	processed_transcript	+	0
chr1	162127246	162127824	MACS_peak_248	56.18	chr1	162039564	162353321	NOS1AP	protein_coding	+	0
chr1	162254903	162255639	MACS_peak_249	52.78	chr1	162039564	162353321	NOS1AP	nonsense_mediated_decay	+	0
chr1	162254903	162255639	MACS_peak_249	52.78	chr1	162039564	162353321	NOS1AP	processed_transcript	+	0
chr1	162254903	162255639	MACS_peak_249	52.78	chr1	162039564	162353321	NOS1AP	protein_coding	+	0
chr1	162729341	162730014	MACS_peak_250	58.11	chr1	162601163	162757190	DDR2	protein_coding	+	0
chr1	163076881	163077262	MACS_peak_251	64.59	chr1	163080911	163291577	RGS5	processed_transcript	-	3650
chr1	163076881	163077262	MACS_peak_251	64.59	chr1	163080911	163291577	RGS5	protein_coding	-	3650
chr1	163076881	163077262	MACS_peak_251	64.59	chr1	163080911	163291577	RGS5	retained_intron	-	3650
chr1	164234518	164235122	MACS_peak_252	61.45	chr1	164312242	164313101	NMNAT1P2	processed_pseudogene	+	-77121
chr1	166501279	166501854	MACS_peak_253	62.86	chr1	166535415	166549942	FMO8P	unprocessed_pseudogene	+	-33562
chr1	166609353	166609628	MACS_peak_254	122.15	chr1	166572912	166600637	FMO9P	processed_transcript	+	8717
chr1	166609353	166609628	MACS_peak_254	122.15	chr1	166572912	166600637	FMO9P	unitary_pseudogene	+	8717
chr1	166823728	166824273	MACS_peak_255	59.48	chr1	166808681	166825581	POGK	protein_coding	+	0
chr1	167039004	167039410	MACS_peak_256	51.39	chr1	167022073	167059868	GPA33	nonsense_mediated_decay	-	0
chr1	167039004	167039410	MACS_peak_256	51.39	chr1	167022073	167059868	GPA33	processed_transcript	-	0
chr1	167039004	167039410	MACS_peak_256	51.39	chr1	167022073	167059868	GPA33	protein_coding	-	0
chr1	167317356	167317748	MACS_peak_257	77.87	chr1	167190066	167396582	POU2F1	nonsense_mediated_decay	+	0
chr1	167317356	167317748	MACS_peak_257	77.87	chr1	167190066	167396582	POU2F1	processed_transcript	+	0
chr1	167317356	167317748	MACS_peak_257	77.87	chr1	167190066	167396582	POU2F1	protein_coding	+	0
chr1	167317356	167317748	MACS_peak_257	77.87	chr1	167190066	167396582	POU2F1	retained_intron	+	0
chr1	171077594	171077931	MACS_peak_258	80.08	chr1	171060018	171086959	FMO3	nonsense_mediated_decay	+	0
chr1	171077594	171077931	MACS_peak_258	80.08	chr1	171060018	171086959	FMO3	processed_transcript	+	0
chr1	171077594	171077931	MACS_peak_258	80.08	chr1	171060018	171086959	FMO3	protein_coding	+	0
chr1	173758306	173758632	MACS_peak_259	104.99	chr1	173760686	173761025	RN7SKP160	misc_RNA	+	-2055
chr1	174843862	174844590	MACS_peak_260	56.14	chr1	174128548	174964445	RABGAP1L	nonsense_mediated_decay	+	0
chr1	174843862	174844590	MACS_peak_260	56.14	chr1	174128548	174964445	RABGAP1L	processed_transcript	+	0
chr1	174843862	174844590	MACS_peak_260	56.14	chr1	174128548	174964445	RABGAP1L	protein_coding	+	0
chr1	174843862	174844590	MACS_peak_260	56.14	chr1	174128548	174964445	RABGAP1L	retained_intron	+	0
chr1	175162826	175163167	MACS_peak_261	93.60	chr1	175126123	175162135	KIAA0040	processed_transcript	-	-692
chr1	175162826	175163167	MACS_peak_261	93.60	chr1	175126123	175162135	KIAA0040	protein_coding	-	-692
chr1	175914652	175915334	MACS_peak_262	57.99	chr1	175913967	176176629	RFWD2	nonsense_mediated_decay	-	0
chr1	175914652	175915334	MACS_peak_262	57.99	chr1	175913967	176176629	RFWD2	protein_coding	-	0
chr1	175914652	175915334	MACS_peak_262	57.99	chr1	175913967	176176629	RFWD2	retained_intron	-	0
chr1	176869151	176869711	MACS_peak_263	69.93	chr1	176826438	177134109	ASTN1	processed_transcript	-	0
chr1	176869151	176869711	MACS_peak_263	69.93	chr1	176826438	177134109	ASTN1	protein_coding	-	0
chr1	177702894	177703546	MACS_peak_264	55.58	chr1	177669659	177679465	RP11-63B19.1	lincRNA	+	23430
chr1	177855062	177856022	MACS_peak_265	75.90	chr1	177893091	177953438	SEC16B	nonsense_mediated_decay	-	37070
chr1	177855062	177856022	MACS_peak_265	75.90	chr1	177893091	177953438	SEC16B	processed_transcript	-	37070
chr1	177855062	177856022	MACS_peak_265	75.90	chr1	177893091	177953438	SEC16B	protein_coding	-	37070
chr1	177855062	177856022	MACS_peak_265	75.90	chr1	177893091	177953438	SEC16B	retained_intron	-	37070
chr1	179886867	179887351	MACS_peak_266	66.88	chr1	179851177	179894135	TOR1AIP1	nonsense_mediated_decay	+	0
chr1	179886867	179887351	MACS_peak_266	66.88	chr1	179851177	179894135	TOR1AIP1	processed_transcript	+	0
chr1	179886867	179887351	MACS_peak_266	66.88	chr1	179851177	179894135	TOR1AIP1	protein_coding	+	0
chr1	183976786	183977367	MACS_peak_267	51.96	chr1	183898796	184006863	COLGALT2	processed_transcript	-	0
chr1	183976786	183977367	MACS_peak_267	51.96	chr1	183898796	184006863	COLGALT2	protein_coding	-	0
chr1	184049220	184049944	MACS_peak_268	74.28	chr1	184020811	184043346	TSEN15	nonsense_mediated_decay	+	5875
chr1	184049220	184049944	MACS_peak_268	74.28	chr1	184020811	184043346	TSEN15	protein_coding	+	5875
chr1	184049220	184049944	MACS_peak_268	74.28	chr1	184020811	184043346	TSEN15	retained_intron	+	5875
chr1	184268574	184269066	MACS_peak_269	67.15	chr1	184284792	184284899	Y_RNA	misc_RNA	+	-15727
chr1	184376811	184377095	MACS_peak_270	92.00	chr1	184356192	184598154	C1orf21	processed_transcript	+	0
chr1	184376811	184377095	MACS_peak_270	92.00	chr1	184356192	184598154	C1orf21	protein_coding	+	0
chr1	184477919	184478377	MACS_peak_271	61.36	chr1	184356192	184598154	C1orf21	processed_transcript	+	0
chr1	184477919	184478377	MACS_peak_271	61.36	chr1	184356192	184598154	C1orf21	protein_coding	+	0
chr1	185117332	185117783	MACS_peak_272	61.36	chr1	185087220	185126204	TRMT1L	processed_transcript	-	0
chr1	185117332	185117783	MACS_peak_272	61.36	chr1	185087220	185126204	TRMT1L	protein_coding	-	0
chr1	185672768	185673284	MACS_peak_273	57.75	chr1	185703683	186160085	HMCN1	processed_transcript	+	-30400
chr1	185672768	185673284	MACS_peak_273	57.75	chr1	185703683	186160085	HMCN1	protein_coding	+	-30400
chr1	185701716	185702460	MACS_peak_274	50.16	chr1	185703683	186160085	HMCN1	processed_transcript	+	-1224
chr1	185701716	185702460	MACS_peak_274	50.16	chr1	185703683	186160085	HMCN1	protein_coding	+	-1224
chr1	185978972	185979544	MACS_peak_275	66.73	chr1	185703683	186160085	HMCN1	processed_transcript	+	0
chr1	185978972	185979544	MACS_peak_275	66.73	chr1	185703683	186160085	HMCN1	protein_coding	+	0
chr1	186068045	186068492	MACS_peak_276	92.00	chr1	185703683	186160085	HMCN1	processed_transcript	+	0
chr1	186068045	186068492	MACS_peak_276	92.00	chr1	185703683	186160085	HMCN1	protein_coding	+	0
chr1	186118340	186119075	MACS_peak_277	57.50	chr1	185703683	186160085	HMCN1	processed_transcript	+	0
chr1	186118340	186119075	MACS_peak_277	57.50	chr1	185703683	186160085	HMCN1	protein_coding	+	0
chr1	186619164	186619469	MACS_peak_278	60.82	chr1	186640923	186649559	PTGS2	nonsense_mediated_decay	-	21455
chr1	186619164	186619469	MACS_peak_278	60.82	chr1	186640923	186649559	PTGS2	processed_transcript	-	21455
chr1	186619164	186619469	MACS_peak_278	60.82	chr1	186640923	186649559	PTGS2	protein_coding	-	21455
chr1	187016513	187017215	MACS_peak_279	57.17	chr1	187061974	187329455	LINC01036	lincRNA	+	-44760
chr1	187543005	187543562	MACS_peak_280	63.27	chr1	187532193	187533263	FDPSP1	processed_pseudogene	+	9743
chr1	189098660	189099148	MACS_peak_281	54.68	chr1	189101481	189102423	RP11-373J16.2	processed_pseudogene	-	2334
chr1	190176536	190176945	MACS_peak_282	79.41	chr1	190066792	190446759	BRINP3	processed_transcript	-	0
chr1	190176536	190176945	MACS_peak_282	79.41	chr1	190066792	190446759	BRINP3	protein_coding	-	0
chr1	190832509	190833705	MACS_peak_283	70.73	chr1	190594020	190770788	RP11-463J7.2	lincRNA	+	61722
chr1	191294180	191294645	MACS_peak_284	62.68	chr1	191190289	191197597	RP11-309H21.2	lincRNA	-	-96584
chr1	192168274	192168551	MACS_peak_285	78.59	chr1	192127587	192154945	RGS18	processed_transcript	+	13330
chr1	192168274	192168551	MACS_peak_285	78.59	chr1	192127587	192154945	RGS18	protein_coding	+	13330
chr1	192204523	192205135	MACS_peak_286	55.62	chr1	192215838	192216617	RP11-142L4.3	processed_pseudogene	-	10704
chr1	192259925	192260513	MACS_peak_287	50.38	chr1	192286122	192336415	RGS21	protein_coding	+	-25610
chr1	193014109	193014578	MACS_peak_288	61.36	chr1	192981380	193029237	UCHL5	processed_transcript	-	0
chr1	193014109	193014578	MACS_peak_288	61.36	chr1	192981380	193029237	UCHL5	protein_coding	-	0
chr1	194338712	194339433	MACS_peak_289	56.41	chr1	194320073	194321556	RP11-476H20.1	lincRNA	+	17157
chr1	194811227	194811916	MACS_peak_290	57.70	chr1	194687925	194688366	RP11-489C13.1	processed_pseudogene	+	122862
chr1	195171804	195172363	MACS_peak_291	69.98	chr1	195095811	195095906	AL357932.1	miRNA	+	75899
chr1	196518282	196518958	MACS_peak_292	56.18	chr1	196194909	196578355	KCNT2	nonsense_mediated_decay	-	0
chr1	196518282	196518958	MACS_peak_292	56.18	chr1	196194909	196578355	KCNT2	processed_transcript	-	0
chr1	196518282	196518958	MACS_peak_292	56.18	chr1	196194909	196578355	KCNT2	protein_coding	-	0
chr1	197201996	197202405	MACS_peak_293	73.64	chr1	197170592	197447585	CRB1	nonsense_mediated_decay	+	0
chr1	197201996	197202405	MACS_peak_293	73.64	chr1	197170592	197447585	CRB1	processed_transcript	+	0
chr1	197201996	197202405	MACS_peak_293	73.64	chr1	197170592	197447585	CRB1	protein_coding	+	0
chr1	197201996	197202405	MACS_peak_293	73.64	chr1	197170592	197447585	CRB1	retained_intron	+	0
chr1	197854202	197854651	MACS_peak_294	64.68	chr1	197871777	197876497	C1orf53	processed_transcript	+	-17127
chr1	197854202	197854651	MACS_peak_294	64.68	chr1	197871777	197876497	C1orf53	protein_coding	+	-17127
chr1	199494421	199495002	MACS_peak_295	68.72	chr1	199584316	199584408	AL450244.1	miRNA	-	89315
chr1	201399370	201399803	MACS_peak_296	66.88	chr1	201373625	201398994	TNNI1	protein_coding	-	-377
chr1	201436540	201436993	MACS_peak_297	64.94	chr1	201434620	201438365	PHLDA3	processed_transcript	-	0
chr1	201436540	201436993	MACS_peak_297	64.94	chr1	201434620	201438365	PHLDA3	protein_coding	-	0
chr1	201978271	201978799	MACS_peak_298	72.03	chr1	201969222	201979481	RP11-465N4.4	antisense	-	0
chr1	201978271	201978799	MACS_peak_298	72.03	chr1	201977073	201986316	ELF3	processed_transcript	+	0
chr1	201978271	201978799	MACS_peak_298	72.03	chr1	201977073	201986316	ELF3	protein_coding	+	0
chr1	207281012	207281586	MACS_peak_299	67.67	chr1	207277607	207318317	C4BPA	nonsense_mediated_decay	+	0
chr1	207281012	207281586	MACS_peak_299	67.67	chr1	207277607	207318317	C4BPA	protein_coding	+	0
chr1	207344015	207344937	MACS_peak_300	60.00	chr1	207338841	207357255	C4BPAP1	unprocessed_pseudogene	+	0
chr1	208113273	208114078	MACS_peak_301	58.21	chr1	208057594	208084747	CD34	processed_transcript	-	-28527
chr1	208113273	208114078	MACS_peak_301	58.21	chr1	208057594	208084747	CD34	protein_coding	-	-28527
chr1	208720051	208720690	MACS_peak_302	53.31	chr1	208780445	208785537	RP11-565N2.1	lincRNA	-	59756
chr1	209250773	209251286	MACS_peak_303	69.17	chr1	209320612	209328446	RP11-385M4.1	lincRNA	-	69327
chr1	209943336	209945428	MACS_peak_304	1005.79	chr1	209929377	209955668	TRAF3IP3	nonsense_mediated_decay	+	0
chr1	209943336	209945428	MACS_peak_304	1005.79	chr1	209929377	209955668	TRAF3IP3	processed_transcript	+	0
chr1	209943336	209945428	MACS_peak_304	1005.79	chr1	209929377	209955668	TRAF3IP3	protein_coding	+	0
chr1	209943336	209945428	MACS_peak_304	1005.79	chr1	209929377	209955668	TRAF3IP3	retained_intron	+	0
chr1	212381758	212382225	MACS_peak_305	86.94	chr1	212398620	212412319	RP11-15I11.3	lincRNA	-	16396
chr1	212451428	212452057	MACS_peak_306	54.85	chr1	212458879	212535200	PPP2R5A	processed_transcript	+	-6823
chr1	212451428	212452057	MACS_peak_306	54.85	chr1	212458879	212535200	PPP2R5A	protein_coding	+	-6823
chr1	215000456	215000915	MACS_peak_307	66.88	chr1	215044077	215045059	GAPDHP24	processed_pseudogene	+	-43163
chr1	217416161	217416429	MACS_peak_308	160.05	chr1	216676588	217311097	ESRRG	nonsense_mediated_decay	-	-105065
chr1	217416161	217416429	MACS_peak_308	160.05	chr1	216676588	217311097	ESRRG	processed_transcript	-	-105065
chr1	217416161	217416429	MACS_peak_308	160.05	chr1	216676588	217311097	ESRRG	protein_coding	-	-105065
chr1	217529180	217529749	MACS_peak_309	75.71	chr1	217600334	217804424	GPATCH2	processed_transcript	-	70586
chr1	217529180	217529749	MACS_peak_309	75.71	chr1	217600334	217804424	GPATCH2	protein_coding	-	70586
chr1	219560633	219561042	MACS_peak_310	68.78	chr1	219583023	219585283	RP11-392O17.1	lincRNA	-	21982
chr1	220174567	220175171	MACS_peak_311	61.45	chr1	220141943	220220000	EPRS	nonsense_mediated_decay	-	0
chr1	220174567	220175171	MACS_peak_311	61.45	chr1	220141943	220220000	EPRS	processed_transcript	-	0
chr1	220174567	220175171	MACS_peak_311	61.45	chr1	220141943	220220000	EPRS	protein_coding	-	0
chr1	220174567	220175171	MACS_peak_311	61.45	chr1	220141943	220220000	EPRS	retained_intron	-	0
chr1	220262900	220263868	MACS_peak_312	104.05	chr1	220230824	220263804	BPNT1	processed_transcript	-	0
chr1	220262900	220263868	MACS_peak_312	104.05	chr1	220230824	220263804	BPNT1	protein_coding	-	0
chr1	220262900	220263868	MACS_peak_312	104.05	chr1	220230824	220263804	BPNT1	retained_intron	-	0
chr1	222332328	222332894	MACS_peak_313	63.31	chr1	222262511	222560776	RP11-400N13.1	lincRNA	-	0
chr1	222633038	222633346	MACS_peak_314	107.67	chr1	222626082	222628047	RP11-358H9.1	lincRNA	-	-4992
chr1	223022945	223023570	MACS_peak_315	65.08	chr1	222988406	223179337	DISP1	processed_transcript	+	0
chr1	223022945	223023570	MACS_peak_315	65.08	chr1	222988406	223179337	DISP1	protein_coding	+	0
chr1	223022945	223023570	MACS_peak_315	65.08	chr1	222988406	223179337	DISP1	retained_intron	+	0
chr1	223039517	223039901	MACS_peak_316	80.30	chr1	222988406	223179337	DISP1	processed_transcript	+	0
chr1	223039517	223039901	MACS_peak_316	80.30	chr1	222988406	223179337	DISP1	protein_coding	+	0
chr1	223039517	223039901	MACS_peak_316	80.30	chr1	222988406	223179337	DISP1	retained_intron	+	0
chr1	223296819	223297491	MACS_peak_317	70.24	chr1	223282748	223316624	TLR5	processed_transcript	-	0
chr1	223296819	223297491	MACS_peak_317	70.24	chr1	223282748	223316624	TLR5	protein_coding	-	0
chr1	223506410	223507097	MACS_peak_318	57.28	chr1	223394161	223537544	SUSD4	processed_transcript	-	0
chr1	223506410	223507097	MACS_peak_318	57.28	chr1	223394161	223537544	SUSD4	protein_coding	-	0
chr1	224269526	224270108	MACS_peak_319	62.51	chr1	224294984	224295243	RN7SKP49	misc_RNA	-	24877
chr1	225099513	225100077	MACS_peak_320	61.58	chr1	225083964	225586996	DNAH14	nonsense_mediated_decay	+	0
chr1	225099513	225100077	MACS_peak_320	61.58	chr1	225083964	225586996	DNAH14	processed_transcript	+	0
chr1	225099513	225100077	MACS_peak_320	61.58	chr1	225083964	225586996	DNAH14	protein_coding	+	0
chr1	225099513	225100077	MACS_peak_320	61.58	chr1	225083964	225586996	DNAH14	retained_intron	+	0
chr1	225253041	225253750	MACS_peak_321	73.55	chr1	225083964	225586996	DNAH14	nonsense_mediated_decay	+	0
chr1	225253041	225253750	MACS_peak_321	73.55	chr1	225083964	225586996	DNAH14	processed_transcript	+	0
chr1	225253041	225253750	MACS_peak_321	73.55	chr1	225083964	225586996	DNAH14	protein_coding	+	0
chr1	225253041	225253750	MACS_peak_321	73.55	chr1	225083964	225586996	DNAH14	retained_intron	+	0
chr1	225471112	225471612	MACS_peak_322	65.70	chr1	225083964	225586996	DNAH14	nonsense_mediated_decay	+	0
chr1	225471112	225471612	MACS_peak_322	65.70	chr1	225083964	225586996	DNAH14	processed_transcript	+	0
chr1	225471112	225471612	MACS_peak_322	65.70	chr1	225083964	225586996	DNAH14	protein_coding	+	0
chr1	225471112	225471612	MACS_peak_322	65.70	chr1	225083964	225586996	DNAH14	retained_intron	+	0
chr1	225633854	225634510	MACS_peak_323	59.09	chr1	225634945	225653045	RP11-496N12.6	sense_intronic	-	436
chr1	227194445	227194719	MACS_peak_324	73.68	chr1	227177566	227506175	CDC42BPA	processed_transcript	-	0
chr1	227194445	227194719	MACS_peak_324	73.68	chr1	227177566	227506175	CDC42BPA	protein_coding	-	0
chr1	227194445	227194719	MACS_peak_324	73.68	chr1	227177566	227506175	CDC42BPA	retained_intron	-	0
chr1	228450601	228451307	MACS_peak_325	76.76	chr1	228395831	228566577	OBSCN	processed_transcript	+	0
chr1	228450601	228451307	MACS_peak_325	76.76	chr1	228395831	228566577	OBSCN	protein_coding	+	0
chr1	228450601	228451307	MACS_peak_325	76.76	chr1	228395831	228566577	OBSCN	retained_intron	+	0
chr1	228484979	228485663	MACS_peak_326	57.90	chr1	228395831	228566577	OBSCN	processed_transcript	+	0
chr1	228484979	228485663	MACS_peak_326	57.90	chr1	228395831	228566577	OBSCN	protein_coding	+	0
chr1	228484979	228485663	MACS_peak_326	57.90	chr1	228395831	228566577	OBSCN	retained_intron	+	0
chr1	228484979	228485663	MACS_peak_326	57.90	chr1	228483612	228490699	RP5-1139B12.4	antisense	-	0
chr1	229042123	229042801	MACS_peak_327	68.56	chr1	228993757	228994303	RP4-799G3.2	processed_pseudogene	+	47821
chr1	229932412	229932748	MACS_peak_328	65.22	chr1	230011297	230021499	RP11-286M16.1	lincRNA	-	78550
chr1	230220461	230221109	MACS_peak_329	59.44	chr1	230193536	230417870	GALNT2	processed_transcript	+	0
chr1	230220461	230221109	MACS_peak_329	59.44	chr1	230193536	230417870	GALNT2	protein_coding	+	0
chr1	230723808	230724858	MACS_peak_330	291.09	chr1	230728406	230731329	RP11-543E8.1	lincRNA	-	3549
chr1	230884083	230884405	MACS_peak_331	99.67	chr1	230846444	230931238	RP11-99J16__A.2	antisense	-	0
chr1	230884083	230884405	MACS_peak_331	99.67	chr1	230883130	230937749	CAPN9	processed_transcript	+	0
chr1	230884083	230884405	MACS_peak_331	99.67	chr1	230883130	230937749	CAPN9	protein_coding	+	0
chr1	231611472	231612061	MACS_peak_332	56.70	chr1	231611702	231612034	SNRPD2P2	processed_pseudogene	-	0
chr1	233760019	233760461	MACS_peak_333	66.88	chr1	233749750	233808258	KCNK1	processed_transcript	+	0
chr1	233760019	233760461	MACS_peak_333	66.88	chr1	233749750	233808258	KCNK1	protein_coding	+	0
chr1	234382988	234383508	MACS_peak_334	60.24	chr1	234040679	234460262	SLC35F3	protein_coding	+	0
chr1	235442866	235443513	MACS_peak_335	80.57	chr1	235294949	235491534	ARID4B	nonsense_mediated_decay	-	0
chr1	235442866	235443513	MACS_peak_335	80.57	chr1	235294949	235491534	ARID4B	processed_transcript	-	0
chr1	235442866	235443513	MACS_peak_335	80.57	chr1	235294949	235491534	ARID4B	protein_coding	-	0
chr1	235442866	235443513	MACS_peak_335	80.57	chr1	235294949	235491534	ARID4B	retained_intron	-	0
chr1	235522293	235522677	MACS_peak_336	72.30	chr1	235524468	235525855	RP11-382D8.5	processed_pseudogene	+	-1792
chr1	236026733	236027048	MACS_peak_337	107.67	chr1	235824341	236046940	LYST	processed_transcript	-	0
chr1	236026733	236027048	MACS_peak_337	107.67	chr1	235824341	236046940	LYST	protein_coding	-	0
chr1	236026733	236027048	MACS_peak_337	107.67	chr1	235824341	236046940	LYST	retained_intron	-	0
chr1	236026733	236027048	MACS_peak_337	107.67	chr1	236026688	236026737	RNU5E-2P	snRNA	-	0
chr1	238403832	238404177	MACS_peak_338	122.15	chr1	238431794	238431895	RP11-136B18.1	processed_pseudogene	-	27618
chr1	241892469	241893200	MACS_peak_339	56.02	chr1	241815580	241965435	WDR64	nonsense_mediated_decay	+	0
chr1	241892469	241893200	MACS_peak_339	56.02	chr1	241815580	241965435	WDR64	processed_transcript	+	0
chr1	241892469	241893200	MACS_peak_339	56.02	chr1	241815580	241965435	WDR64	protein_coding	+	0
chr1	241892469	241893200	MACS_peak_339	56.02	chr1	241815580	241965435	WDR64	retained_intron	+	0
chr1	243606863	243607346	MACS_peak_340	66.38	chr1	243419320	243663394	SDCCAG8	processed_transcript	+	0
chr1	243606863	243607346	MACS_peak_340	66.38	chr1	243419320	243663394	SDCCAG8	protein_coding	+	0
chr1	243761563	243762114	MACS_peak_341	58.59	chr1	243651535	244014381	AKT3	processed_transcript	-	0
chr1	243761563	243762114	MACS_peak_341	58.59	chr1	243651535	244014381	AKT3	protein_coding	-	0
chr1	246467734	246468124	MACS_peak_342	72.81	chr1	245912642	246670614	SMYD3	processed_transcript	-	0
chr1	246467734	246468124	MACS_peak_342	72.81	chr1	245912642	246670614	SMYD3	protein_coding	-	0
chr1	246467734	246468124	MACS_peak_342	72.81	chr1	245912642	246670614	SMYD3	retained_intron	-	0
chr1	247069755	247070285	MACS_peak_343	65.20	chr1	247002400	247095280	AHCTF1	nonsense_mediated_decay	-	0
chr1	247069755	247070285	MACS_peak_343	65.20	chr1	247002400	247095280	AHCTF1	processed_transcript	-	0
chr1	247069755	247070285	MACS_peak_343	65.20	chr1	247002400	247095280	AHCTF1	protein_coding	-	0
chr1	247069755	247070285	MACS_peak_343	65.20	chr1	247002400	247095280	AHCTF1	retained_intron	-	0
chr1	247921024	247921558	MACS_peak_344	54.33	chr1	247920676	247921982	OR1C1	protein_coding	-	0
chr1	248141058	248141751	MACS_peak_345	57.53	chr1	248100493	248264224	OR2L13	protein_coding	+	0
chr1	248279415	248280120	MACS_peak_346	57.04	chr1	248285234	248286184	OR2M1P	unprocessed_pseudogene	+	-5115
chr1	248296884	248297537	MACS_peak_347	59.22	chr1	248285234	248286184	OR2M1P	unprocessed_pseudogene	+	10701
chr1	248368957	248369560	MACS_peak_348	56.18	chr1	248366332	248367392	OR2M3	protein_coding	+	1566
chr10	713337	714765	MACS_peak_349	61.84	chr10	320130	735683	DIP2C	protein_coding	-	0
chr10	713337	714765	MACS_peak_349	61.84	chr10	714400	715521	RP11-809C18.4	lincRNA	+	0
chr10	1613436	1614751	MACS_peak_350	922.07	chr10	1228073	1779670	ADARB2	processed_transcript	-	0
chr10	1613436	1614751	MACS_peak_350	922.07	chr10	1228073	1779670	ADARB2	protein_coding	-	0
chr10	2434276	2434998	MACS_peak_351	88.44	chr10	2488447	2489546	RP11-446F3.2	lincRNA	-	53450
chr10	2480209	2481036	MACS_peak_352	63.49	chr10	2488447	2489546	RP11-446F3.2	lincRNA	-	7412
chr10	2825370	2825914	MACS_peak_353	61.34	chr10	2978213	2978633	RP11-89K18.1	processed_pseudogene	+	-152300
chr10	3088273	3089133	MACS_peak_354	77.46	chr10	3107616	3108193	RP11-118K6.3	lincRNA	-	18484
chr10	3215365	3216182	MACS_peak_355	125.49	chr10	3179920	3215003	PITRM1	processed_transcript	-	-363
chr10	3215365	3216182	MACS_peak_355	125.49	chr10	3179920	3215003	PITRM1	protein_coding	-	-363
chr10	3462823	3463484	MACS_peak_356	226.96	chr10	3529086	3545030	RP11-482E14.1	lincRNA	-	65603
chr10	3509361	3510007	MACS_peak_357	65.28	chr10	3529086	3545030	RP11-482E14.1	lincRNA	-	19080
chr10	4497567	4498241	MACS_peak_358	58.32	chr10	4457497	4468371	RP11-34C15.2	lincRNA	-	-29197
chr10	4511656	4512242	MACS_peak_359	87.66	chr10	4457497	4468371	RP11-34C15.2	lincRNA	-	-43286
chr10	5689488	5690336	MACS_peak_360	74.02	chr10	5680830	5708558	ASB13	nonsense_mediated_decay	-	0
chr10	5689488	5690336	MACS_peak_360	74.02	chr10	5680830	5708558	ASB13	processed_transcript	-	0
chr10	5689488	5690336	MACS_peak_360	74.02	chr10	5680830	5708558	ASB13	protein_coding	-	0
chr10	6845683	6846196	MACS_peak_361	66.14	chr10	6821560	6884868	LINC00707	lincRNA	+	0
chr10	7290901	7291627	MACS_peak_362	56.21	chr10	7200586	7453450	SFMBT2	protein_coding	-	0
chr10	9408401	9409149	MACS_peak_363	55.37	chr10	9317796	9329020	LINC00709	lincRNA	+	79382
chr10	10415569	10415864	MACS_peak_364	68.89	chr10	10407143	10408450	RP11-271F18.1	lincRNA	-	-7120
chr10	10434288	10434547	MACS_peak_365	127.34	chr10	10407143	10408450	RP11-271F18.1	lincRNA	-	-25839
chr10	11098612	11099227	MACS_peak_366	60.93	chr10	11047259	11378674	CELF2	nonsense_mediated_decay	+	0
chr10	11098612	11099227	MACS_peak_366	60.93	chr10	11047259	11378674	CELF2	protein_coding	+	0
chr10	11917850	11918545	MACS_peak_367	57.45	chr10	11891612	11936699	PROSER2-AS1	antisense	-	0
chr10	14145368	14146141	MACS_peak_368	54.45	chr10	13685706	14504141	FRMD4A	processed_transcript	-	0
chr10	14145368	14146141	MACS_peak_368	54.45	chr10	13685706	14504141	FRMD4A	protein_coding	-	0
chr10	16100577	16100916	MACS_peak_369	98.00	chr10	16113415	16113808	FTLP19	processed_pseudogene	-	12500
chr10	17524979	17525689	MACS_peak_370	61.82	chr10	17360382	17496329	ST8SIA6	protein_coding	-	-28651
chr10	17709683	17710420	MACS_peak_371	55.23	chr10	17686124	17757913	STAM	nonsense_mediated_decay	+	0
chr10	17709683	17710420	MACS_peak_371	55.23	chr10	17686124	17757913	STAM	protein_coding	+	0
chr10	17709683	17710420	MACS_peak_371	55.23	chr10	17686124	17757913	STAM	retained_intron	+	0
chr10	18255152	18255552	MACS_peak_372	82.09	chr10	18240768	18332221	SLC39A12	protein_coding	+	0
chr10	18622831	18623581	MACS_peak_373	64.94	chr10	18429606	18830798	CACNB2	processed_transcript	+	0
chr10	18622831	18623581	MACS_peak_373	64.94	chr10	18429606	18830798	CACNB2	protein_coding	+	0
chr10	18622831	18623581	MACS_peak_373	64.94	chr10	18429606	18830798	CACNB2	retained_intron	+	0
chr10	20080143	20080840	MACS_peak_374	77.30	chr10	19492779	20079330	MALRD1	processed_transcript	+	814
chr10	20080143	20080840	MACS_peak_374	77.30	chr10	19492779	20079330	MALRD1	protein_coding	+	814
chr10	20966065	20966323	MACS_peak_375	110.57	chr10	21068902	21463116	NEBL	processed_transcript	-	102580
chr10	20966065	20966323	MACS_peak_375	110.57	chr10	21068902	21463116	NEBL	protein_coding	-	102580
chr10	20966065	20966323	MACS_peak_375	110.57	chr10	21068902	21463116	NEBL	retained_intron	-	102580
chr10	21010238	21010558	MACS_peak_376	92.85	chr10	21068902	21463116	NEBL	processed_transcript	-	58345
chr10	21010238	21010558	MACS_peak_376	92.85	chr10	21068902	21463116	NEBL	protein_coding	-	58345
chr10	21010238	21010558	MACS_peak_376	92.85	chr10	21068902	21463116	NEBL	retained_intron	-	58345
chr10	21534368	21534680	MACS_peak_377	62.54	chr10	21536681	21537024	LUZP4P1	processed_pseudogene	+	-2002
chr10	21805494	21805945	MACS_peak_378	55.81	chr10	21802407	21814611	SKIDA1	processed_transcript	-	0
chr10	21805494	21805945	MACS_peak_378	55.81	chr10	21802407	21814611	SKIDA1	protein_coding	-	0
chr10	22479363	22479830	MACS_peak_379	51.85	chr10	22497743	22498950	EBLN1	protein_coding	-	17914
chr10	22497626	22498303	MACS_peak_380	57.92	chr10	22497743	22498950	EBLN1	protein_coding	-	0
chr10	23301051	23301691	MACS_peak_381	65.09	chr10	23216953	23326518	ARMC3	processed_transcript	+	0
chr10	23301051	23301691	MACS_peak_381	65.09	chr10	23216953	23326518	ARMC3	protein_coding	+	0
chr10	23301051	23301691	MACS_peak_381	65.09	chr10	23216953	23326518	ARMC3	retained_intron	+	0
chr10	23652601	23653327	MACS_peak_382	61.51	chr10	23632886	23634110	RP11-371A19.2	antisense	+	18492
chr10	24558543	24559226	MACS_peak_383	81.97	chr10	23983675	24836772	KIAA1217	processed_transcript	+	0
chr10	24558543	24559226	MACS_peak_383	81.97	chr10	23983675	24836772	KIAA1217	protein_coding	+	0
chr10	24558543	24559226	MACS_peak_383	81.97	chr10	23983675	24836772	KIAA1217	retained_intron	+	0
chr10	24606047	24606730	MACS_peak_384	57.94	chr10	23983675	24836772	KIAA1217	processed_transcript	+	0
chr10	24606047	24606730	MACS_peak_384	57.94	chr10	23983675	24836772	KIAA1217	protein_coding	+	0
chr10	24606047	24606730	MACS_peak_384	57.94	chr10	23983675	24836772	KIAA1217	retained_intron	+	0
chr10	25431935	25432524	MACS_peak_385	62.17	chr10	25401987	25450165	RP11-80K21.3	lincRNA	+	0
chr10	25674141	25674828	MACS_peak_386	51.39	chr10	25463991	25891155	GPR158	processed_transcript	+	0
chr10	25674141	25674828	MACS_peak_386	51.39	chr10	25463991	25891155	GPR158	protein_coding	+	0
chr10	27804400	27805077	MACS_peak_387	85.57	chr10	27793197	27831143	RAB18	processed_transcript	+	0
chr10	27804400	27805077	MACS_peak_387	85.57	chr10	27793197	27831143	RAB18	protein_coding	+	0
chr10	27804400	27805077	MACS_peak_387	85.57	chr10	27793197	27831143	RAB18	retained_intron	+	0
chr10	27855019	27855538	MACS_peak_388	66.46	chr10	27793197	27831143	RAB18	processed_transcript	+	23877
chr10	27855019	27855538	MACS_peak_388	66.46	chr10	27793197	27831143	RAB18	protein_coding	+	23877
chr10	27855019	27855538	MACS_peak_388	66.46	chr10	27793197	27831143	RAB18	retained_intron	+	23877
chr10	30359739	30360039	MACS_peak_389	60.20	chr10	30301729	30404423	KIAA1462	processed_transcript	-	0
chr10	30359739	30360039	MACS_peak_389	60.20	chr10	30301729	30404423	KIAA1462	protein_coding	-	0
chr10	30522605	30523208	MACS_peak_390	56.18	chr10	30588498	30588602	RNU6-598P	snRNA	-	65291
chr10	30938057	30938758	MACS_peak_391	62.64	chr10	30944418	30946464	RP11-14C22.3	lincRNA	+	-5661
chr10	31205334	31205647	MACS_peak_392	89.47	chr10	31109136	31320866	ZNF438	nonsense_mediated_decay	-	0
chr10	31205334	31205647	MACS_peak_392	89.47	chr10	31109136	31320866	ZNF438	protein_coding	-	0
chr10	31448299	31448628	MACS_peak_393	71.44	chr10	31476812	31550839	RP11-192P3.4	lincRNA	+	-28185
chr10	32494643	32494927	MACS_peak_394	97.73	chr10	32477251	32477745	PPIAP31	processed_pseudogene	-	-16899
chr10	32623060	32623773	MACS_peak_395	66.75	chr10	32556679	32667726	EPC1	processed_transcript	-	0
chr10	32623060	32623773	MACS_peak_395	66.75	chr10	32556679	32667726	EPC1	protein_coding	-	0
chr10	32623060	32623773	MACS_peak_395	66.75	chr10	32556679	32667726	EPC1	retained_intron	-	0
chr10	33227429	33227714	MACS_peak_396	140.63	chr10	33189247	33294720	ITGB1	nonsense_mediated_decay	-	0
chr10	33227429	33227714	MACS_peak_396	140.63	chr10	33189247	33294720	ITGB1	processed_transcript	-	0
chr10	33227429	33227714	MACS_peak_396	140.63	chr10	33189247	33294720	ITGB1	protein_coding	-	0
chr10	33227429	33227714	MACS_peak_396	140.63	chr10	33189247	33294720	ITGB1	retained_intron	-	0
chr10	33452428	33453168	MACS_peak_397	55.68	chr10	33466420	33625190	NRP1	protein_coding	-	13253
chr10	35078522	35078969	MACS_peak_398	72.35	chr10	34398488	35104253	PARD3	processed_transcript	-	0
chr10	35078522	35078969	MACS_peak_398	72.35	chr10	34398488	35104253	PARD3	protein_coding	-	0
chr10	35086412	35086985	MACS_peak_399	63.26	chr10	34398488	35104253	PARD3	processed_transcript	-	0
chr10	35086412	35086985	MACS_peak_399	63.26	chr10	34398488	35104253	PARD3	protein_coding	-	0
chr10	35895788	35896700	MACS_peak_400	61.90	chr10	35894338	35897863	GJD4	protein_coding	+	0
chr10	35895788	35896700	MACS_peak_400	61.90	chr10	35894929	35897081	RP11-425A6.5	antisense	-	0
chr10	35997434	35997768	MACS_peak_401	77.10	chr10	35986228	35986965	RPL7P37	processed_pseudogene	+	10470
chr10	36757854	36759104	MACS_peak_402	71.67	chr10	36727544	36731320	SNORA40	lincRNA	+	26535
chr10	36757854	36759104	MACS_peak_402	71.67	chr10	36727544	36731320	SNORA40	snoRNA	+	26535
chr10	37242481	37242782	MACS_peak_403	80.38	chr10	37233039	37233666	MKNK2P1	processed_pseudogene	-	-8816
chr10	37384777	37385313	MACS_peak_404	77.68	chr10	37414785	37673039	ANKRD30A	processed_transcript	+	-29473
chr10	37384777	37385313	MACS_peak_404	77.68	chr10	37414785	37673039	ANKRD30A	protein_coding	+	-29473
chr10	37728519	37729499	MACS_peak_405	119.91	chr10	37414785	37673039	ANKRD30A	processed_transcript	+	55481
chr10	37728519	37729499	MACS_peak_405	119.91	chr10	37414785	37673039	ANKRD30A	protein_coding	+	55481
chr10	37810683	37811189	MACS_peak_406	64.22	chr10	37811939	37833629	TACC1P1	unprocessed_pseudogene	+	-751
chr10	38174835	38175842	MACS_peak_407	105.48	chr10	38172522	38173037	RP11-775A3.1	unprocessed_pseudogene	+	1799
chr10	38421540	38421959	MACS_peak_408	61.96	chr10	38426265	38433327	RP11-508N22.12	lincRNA	+	-4307
chr10	39092403	39095245	MACS_peak_409	57.52	chr10	39076135	39076239	RP11-96F8.1	processed_pseudogene	+	16165
chr10	42358521	42363041	MACS_peak_410	61.24	chr10	42644758	42644997	KSR1P1	processed_pseudogene	-	281718
chr10	42368508	42370693	MACS_peak_411	71.27	chr10	42644758	42644997	KSR1P1	processed_pseudogene	-	274066
chr10	42390189	42397387	MACS_peak_412	282.65	chr10	42644758	42644997	KSR1P1	processed_pseudogene	-	247372
chr10	42397584	42401524	MACS_peak_413	341.76	chr10	42644758	42644997	KSR1P1	processed_pseudogene	-	243235
chr10	42403787	42405967	MACS_peak_414	74.53	chr10	42644758	42644997	KSR1P1	processed_pseudogene	-	238792
chr10	42529103	42533125	MACS_peak_415	133.00	chr10	42644758	42644997	KSR1P1	processed_pseudogene	-	111634
chr10	42534501	42535730	MACS_peak_416	84.28	chr10	42644758	42644997	KSR1P1	processed_pseudogene	-	109029
chr10	42599049	42600613	MACS_peak_417	100.01	chr10	42644758	42644997	KSR1P1	processed_pseudogene	-	44146
chr10	43347053	43347495	MACS_peak_418	109.58	chr10	43278249	43330385	BMS1	protein_coding	+	16669
chr10	43583020	43584144	MACS_peak_419	73.36	chr10	43572475	43625799	RET	protein_coding	+	0
chr10	43583020	43584144	MACS_peak_419	73.36	chr10	43572475	43625799	RET	retained_intron	+	0
chr10	44192293	44193016	MACS_peak_420	51.01	chr10	44124265	44170151	ZNF32-AS3	processed_transcript	+	22143
chr10	57419828	57420492	MACS_peak_421	71.17	chr10	57427101	57428110	GAPDHP21	processed_pseudogene	-	6610
chr10	57646293	57646831	MACS_peak_422	64.77	chr10	57506311	57506668	RP11-478B11.2	processed_pseudogene	+	139626
chr10	57944977	57945642	MACS_peak_423	67.67	chr10	58116989	58121036	ZWINT	nonsense_mediated_decay	-	171348
chr10	57944977	57945642	MACS_peak_423	67.67	chr10	58116989	58121036	ZWINT	processed_transcript	-	171348
chr10	57944977	57945642	MACS_peak_423	67.67	chr10	58116989	58121036	ZWINT	protein_coding	-	171348
chr10	57944977	57945642	MACS_peak_423	67.67	chr10	58116989	58121036	ZWINT	retained_intron	-	171348
chr10	58876649	58876989	MACS_peak_424	121.34	chr10	59064239	59064319	MIR3924	miRNA	-	187251
chr10	59099391	59100043	MACS_peak_425	59.26	chr10	59064239	59064319	MIR3924	miRNA	-	-35073
chr10	59838481	59839014	MACS_peak_426	65.60	chr10	59866184	59866640	RP11-123G9.1	processed_pseudogene	-	27171
chr10	60601381	60601990	MACS_peak_427	55.76	chr10	60272900	60591195	BICC1	processed_transcript	+	10187
chr10	60601381	60601990	MACS_peak_427	55.76	chr10	60272900	60591195	BICC1	protein_coding	+	10187
chr10	60786534	60786979	MACS_peak_428	54.72	chr10	60759386	60761303	LINC00844	lincRNA	+	25232
chr10	60852183	60852566	MACS_peak_429	72.22	chr10	60848461	60848799	RP11-561G1.3	processed_pseudogene	-	-3385
chr10	61067910	61068483	MACS_peak_430	54.80	chr10	61005890	61122939	FAM13C	nonsense_mediated_decay	-	0
chr10	61067910	61068483	MACS_peak_430	54.80	chr10	61005890	61122939	FAM13C	processed_transcript	-	0
chr10	61067910	61068483	MACS_peak_430	54.80	chr10	61005890	61122939	FAM13C	protein_coding	-	0
chr10	61067910	61068483	MACS_peak_430	54.80	chr10	61005890	61122939	FAM13C	retained_intron	-	0
chr10	62955501	62956150	MACS_peak_431	59.27	chr10	62776033	62786178	LINC00845	lincRNA	+	169324
chr10	63046896	63047205	MACS_peak_432	99.67	chr10	63166401	63213208	TMEM26	nonsense_mediated_decay	-	119197
chr10	63046896	63047205	MACS_peak_432	99.67	chr10	63166401	63213208	TMEM26	processed_transcript	-	119197
chr10	63046896	63047205	MACS_peak_432	99.67	chr10	63166401	63213208	TMEM26	protein_coding	-	119197
chr10	63417500	63418183	MACS_peak_433	59.84	chr10	63422719	63526524	C10orf107	protein_coding	+	-4537
chr10	66896815	66897517	MACS_peak_434	50.68	chr10	66929196	66929627	MYL6P3	processed_pseudogene	-	31680
chr10	67197057	67197797	MACS_peak_435	50.31	chr10	67073543	67074728	RP11-428G2.1	lincRNA	+	122330
chr10	71777961	71778691	MACS_peak_436	67.54	chr10	71754382	71767592	RP11-262I2.2	lincRNA	-	-10370
chr10	71883689	71884440	MACS_peak_437	78.47	chr10	71857979	71892690	AIFM2	processed_transcript	-	0
chr10	71883689	71884440	MACS_peak_437	78.47	chr10	71857979	71892690	AIFM2	protein_coding	-	0
chr10	72914168	72914645	MACS_peak_438	66.88	chr10	72972327	73062621	UNC5B	protein_coding	+	-57683
chr10	74305076	74305554	MACS_peak_439	66.88	chr10	74127098	74385899	MICU1	nonsense_mediated_decay	-	0
chr10	74305076	74305554	MACS_peak_439	66.88	chr10	74127098	74385899	MICU1	processed_transcript	-	0
chr10	74305076	74305554	MACS_peak_439	66.88	chr10	74127098	74385899	MICU1	protein_coding	-	0
chr10	74639632	74640352	MACS_peak_440	55.29	chr10	74451889	74647452	MCU	nonsense_mediated_decay	+	0
chr10	74639632	74640352	MACS_peak_440	55.29	chr10	74451889	74647452	MCU	processed_transcript	+	0
chr10	74639632	74640352	MACS_peak_440	55.29	chr10	74451889	74647452	MCU	protein_coding	+	0
chr10	74639632	74640352	MACS_peak_440	55.29	chr10	74451889	74647452	MCU	retained_intron	+	0
chr10	76790955	76791684	MACS_peak_441	56.10	chr10	76585340	76792380	KAT6B	processed_transcript	+	0
chr10	76790955	76791684	MACS_peak_441	56.10	chr10	76585340	76792380	KAT6B	protein_coding	+	0
chr10	77505704	77506150	MACS_peak_442	61.36	chr10	77360998	78319925	C10orf11	processed_transcript	+	0
chr10	77505704	77506150	MACS_peak_442	61.36	chr10	77360998	78319925	C10orf11	protein_coding	+	0
chr10	78193396	78193926	MACS_peak_443	58.58	chr10	77360998	78319925	C10orf11	processed_transcript	+	0
chr10	78193396	78193926	MACS_peak_443	58.58	chr10	77360998	78319925	C10orf11	protein_coding	+	0
chr10	79155261	79155788	MACS_peak_444	65.36	chr10	78629359	79398353	KCNMA1	processed_transcript	-	0
chr10	79155261	79155788	MACS_peak_444	65.36	chr10	78629359	79398353	KCNMA1	protein_coding	-	0
chr10	79407089	79407711	MACS_peak_445	60.62	chr10	78629359	79398353	KCNMA1	processed_transcript	-	-8737
chr10	79407089	79407711	MACS_peak_445	60.62	chr10	78629359	79398353	KCNMA1	protein_coding	-	-8737
chr10	80033919	80034427	MACS_peak_446	73.12	chr10	80008505	80434724	LINC00856	lincRNA	+	0
chr10	80033919	80034427	MACS_peak_446	73.12	chr10	80027085	80090352	LINC00595	lincRNA	+	0
chr10	83100785	83101444	MACS_peak_447	57.79	chr10	82904408	82904487	AL356154.1	miRNA	+	196299
chr10	84314319	84314810	MACS_peak_448	61.36	chr10	83635070	84746935	NRG3	nonsense_mediated_decay	+	0
chr10	84314319	84314810	MACS_peak_448	61.36	chr10	83635070	84746935	NRG3	protein_coding	+	0
chr10	84689677	84690310	MACS_peak_449	72.20	chr10	83635070	84746935	NRG3	nonsense_mediated_decay	+	0
chr10	84689677	84690310	MACS_peak_449	72.20	chr10	83635070	84746935	NRG3	protein_coding	+	0
chr10	84758163	84758661	MACS_peak_450	56.18	chr10	83635070	84746935	NRG3	nonsense_mediated_decay	+	11229
chr10	84758163	84758661	MACS_peak_450	56.18	chr10	83635070	84746935	NRG3	protein_coding	+	11229
chr10	85154266	85154846	MACS_peak_451	101.47	chr10	85196790	85196885	AL356140.1	miRNA	-	41945
chr10	86895452	86896090	MACS_peak_452	59.88	chr10	86953177	86957714	RP11-181F12.1	lincRNA	-	57088
chr10	86936209	86936488	MACS_peak_453	122.15	chr10	86953177	86957714	RP11-181F12.1	lincRNA	-	16690
chr10	86971032	86971750	MACS_peak_454	61.19	chr10	86953177	86957714	RP11-181F12.1	lincRNA	-	-13319
chr10	87190477	87191079	MACS_peak_455	61.54	chr10	87191699	87192271	RP11-475D12.1	lincRNA	-	621
chr10	88163145	88163586	MACS_peak_456	50.94	chr10	88195013	88281572	WAPAL	processed_transcript	-	31428
chr10	88163145	88163586	MACS_peak_456	50.94	chr10	88195013	88281572	WAPAL	protein_coding	-	31428
chr10	89624679	89625354	MACS_peak_457	52.87	chr10	89622870	89731687	PTEN	processed_transcript	+	0
chr10	89624679	89625354	MACS_peak_457	52.87	chr10	89622870	89731687	PTEN	protein_coding	+	0
chr10	90905811	90906148	MACS_peak_458	61.19	chr10	90898801	90899215	RP11-341B24.3	processed_pseudogene	+	6597
chr10	93440622	93441079	MACS_peak_459	109.19	chr10	93426537	93427539	GAPDHP28	processed_pseudogene	-	-13084
chr10	95177296	95178065	MACS_peak_460	64.04	chr10	95066186	95242074	MYOF	nonsense_mediated_decay	-	0
chr10	95177296	95178065	MACS_peak_460	64.04	chr10	95066186	95242074	MYOF	processed_transcript	-	0
chr10	95177296	95178065	MACS_peak_460	64.04	chr10	95066186	95242074	MYOF	protein_coding	-	0
chr10	95177296	95178065	MACS_peak_460	64.04	chr10	95066186	95242074	MYOF	retained_intron	-	0
chr10	95223673	95224353	MACS_peak_461	56.18	chr10	95066186	95242074	MYOF	nonsense_mediated_decay	-	0
chr10	95223673	95224353	MACS_peak_461	56.18	chr10	95066186	95242074	MYOF	processed_transcript	-	0
chr10	95223673	95224353	MACS_peak_461	56.18	chr10	95066186	95242074	MYOF	protein_coding	-	0
chr10	95223673	95224353	MACS_peak_461	56.18	chr10	95066186	95242074	MYOF	retained_intron	-	0
chr10	96305095	96305648	MACS_peak_462	63.98	chr10	96305547	96373662	HELLS	processed_transcript	+	0
chr10	96305095	96305648	MACS_peak_462	63.98	chr10	96305547	96373662	HELLS	protein_coding	+	0
chr10	96305095	96305648	MACS_peak_462	63.98	chr10	96305547	96373662	HELLS	retained_intron	+	0
chr10	96813759	96814502	MACS_peak_463	66.96	chr10	96796530	96829254	CYP2C8	nonsense_mediated_decay	-	0
chr10	96813759	96814502	MACS_peak_463	66.96	chr10	96796530	96829254	CYP2C8	protein_coding	-	0
chr10	96813759	96814502	MACS_peak_463	66.96	chr10	96796530	96829254	CYP2C8	retained_intron	-	0
chr10	98258866	98259152	MACS_peak_464	104.99	chr10	98124363	98273675	TLL2	processed_transcript	-	0
chr10	98258866	98259152	MACS_peak_464	104.99	chr10	98124363	98273675	TLL2	protein_coding	-	0
chr10	98258866	98259152	MACS_peak_464	104.99	chr10	98124363	98273675	TLL2	retained_intron	-	0
chr10	98560686	98561750	MACS_peak_465	70.87	chr10	98588426	98588521	MIR607	miRNA	-	26677
chr10	98629639	98630416	MACS_peak_466	62.89	chr10	98592017	98740800	LCOR	processed_transcript	+	0
chr10	98629639	98630416	MACS_peak_466	62.89	chr10	98592017	98740800	LCOR	protein_coding	+	0
chr10	98629639	98630416	MACS_peak_466	62.89	chr10	98592017	98740800	LCOR	retained_intron	+	0
chr10	98808263	98808872	MACS_peak_467	156.09	chr10	98757795	98945677	SLIT1	processed_transcript	-	0
chr10	98808263	98808872	MACS_peak_467	156.09	chr10	98757795	98945677	SLIT1	protein_coding	-	0
chr10	98808263	98808872	MACS_peak_467	156.09	chr10	98757795	99052413	ARHGAP19-SLIT1	nonsense_mediated_decay	-	0
chr10	98808263	98808872	MACS_peak_467	156.09	chr10	98757795	99052413	ARHGAP19-SLIT1	protein_coding	-	0
chr10	98808263	98808872	MACS_peak_467	156.09	chr10	98757795	99052413	ARHGAP19-SLIT1	retained_intron	-	0
chr10	99278171	99278652	MACS_peak_468	66.88	chr10	99258625	99330966	UBTD1	protein_coding	+	0
chr10	100989395	100989795	MACS_peak_469	79.99	chr10	100218875	100995619	HPSE2	protein_coding	-	0
chr10	101950530	101951263	MACS_peak_470	67.40	chr10	101948055	101989376	CHUK	processed_transcript	-	0
chr10	101950530	101951263	MACS_peak_470	67.40	chr10	101948055	101989376	CHUK	protein_coding	-	0
chr10	102748262	102748805	MACS_peak_471	64.50	chr10	102747124	102754158	C10orf2	processed_transcript	+	0
chr10	102748262	102748805	MACS_peak_471	64.50	chr10	102747124	102754158	C10orf2	protein_coding	+	0
chr10	103732266	103732659	MACS_peak_472	59.91	chr10	103605356	103815950	C10orf76	processed_transcript	-	0
chr10	103732266	103732659	MACS_peak_472	59.91	chr10	103605356	103815950	C10orf76	protein_coding	-	0
chr10	104607938	104608296	MACS_peak_473	93.60	chr10	104605352	104605707	PTGES3P4	processed_pseudogene	+	2232
chr10	104796971	104797630	MACS_peak_474	58.96	chr10	104678050	104849978	CNNM2	processed_transcript	+	0
chr10	104796971	104797630	MACS_peak_474	58.96	chr10	104678050	104849978	CNNM2	protein_coding	+	0
chr10	105010456	105011192	MACS_peak_475	82.00	chr10	105005644	105007773	RPEL1	protein_coding	+	2684
chr10	106333398	106334111	MACS_peak_476	56.73	chr10	106375860	106376731	RP11-127O4.2	lincRNA	+	-41750
chr10	107160197	107160624	MACS_peak_477	53.26	chr10	107294417	107294523	RNU6-463P	snRNA	+	-133794
chr10	108402089	108402684	MACS_peak_478	56.42	chr10	108333421	108924292	SORCS1	processed_transcript	-	0
chr10	108402089	108402684	MACS_peak_478	56.42	chr10	108333421	108924292	SORCS1	protein_coding	-	0
chr10	108402089	108402684	MACS_peak_478	56.42	chr10	108333421	108924292	SORCS1	retained_intron	-	0
chr10	109585541	109585926	MACS_peak_479	85.80	chr10	109517591	109871360	RP11-215N21.1	lincRNA	-	0
chr10	109639197	109639788	MACS_peak_480	74.46	chr10	109517591	109871360	RP11-215N21.1	lincRNA	-	0
chr10	109704132	109704767	MACS_peak_481	90.62	chr10	109517591	109871360	RP11-215N21.1	lincRNA	-	0
chr10	110397076	110397827	MACS_peak_482	78.47	chr10	110470276	110599121	RP11-655H13.2	lincRNA	+	-72450
chr10	110603973	110604694	MACS_peak_483	56.41	chr10	110607944	110609319	MAPKAPK5P1	processed_pseudogene	+	-3251
chr10	110912331	110912662	MACS_peak_484	107.67	chr10	110944651	110944765	RNU5B-6P	snRNA	-	31990
chr10	111672891	111673473	MACS_peak_485	57.04	chr10	111624524	111683311	XPNPEP1	processed_transcript	-	0
chr10	111672891	111673473	MACS_peak_485	57.04	chr10	111624524	111683311	XPNPEP1	protein_coding	-	0
chr10	111672891	111673473	MACS_peak_485	57.04	chr10	111624524	111683311	XPNPEP1	retained_intron	-	0
chr10	112402071	112402547	MACS_peak_486	66.36	chr10	112402436	112402543	Y_RNA	misc_RNA	-	0
chr10	114510363	114511058	MACS_peak_487	57.45	chr10	114206756	114578503	VTI1A	processed_transcript	+	0
chr10	114510363	114511058	MACS_peak_487	57.45	chr10	114206756	114578503	VTI1A	protein_coding	+	0
chr10	114525482	114526099	MACS_peak_488	60.84	chr10	114206756	114578503	VTI1A	processed_transcript	+	0
chr10	114525482	114526099	MACS_peak_488	60.84	chr10	114206756	114578503	VTI1A	protein_coding	+	0
chr10	115828743	115829199	MACS_peak_489	100.80	chr10	115803806	115806667	ADRB1	protein_coding	+	22077
chr10	115936844	115937434	MACS_peak_490	62.12	chr10	115939029	115992063	TDRD1	protein_coding	+	-1596
chr10	116284148	116284553	MACS_peak_491	61.63	chr10	116190872	116444762	ABLIM1	nonsense_mediated_decay	-	0
chr10	116284148	116284553	MACS_peak_491	61.63	chr10	116190872	116444762	ABLIM1	processed_transcript	-	0
chr10	116284148	116284553	MACS_peak_491	61.63	chr10	116190872	116444762	ABLIM1	protein_coding	-	0
chr10	116284148	116284553	MACS_peak_491	61.63	chr10	116190872	116444762	ABLIM1	retained_intron	-	0
chr10	116334960	116335755	MACS_peak_492	64.77	chr10	116190872	116444762	ABLIM1	nonsense_mediated_decay	-	0
chr10	116334960	116335755	MACS_peak_492	64.77	chr10	116190872	116444762	ABLIM1	processed_transcript	-	0
chr10	116334960	116335755	MACS_peak_492	64.77	chr10	116190872	116444762	ABLIM1	protein_coding	-	0
chr10	116334960	116335755	MACS_peak_492	64.77	chr10	116190872	116444762	ABLIM1	retained_intron	-	0
chr10	117208157	117208608	MACS_peak_493	55.37	chr10	116853124	117708503	ATRNL1	processed_transcript	+	0
chr10	117208157	117208608	MACS_peak_493	55.37	chr10	116853124	117708503	ATRNL1	protein_coding	+	0
chr10	117469881	117470461	MACS_peak_494	51.55	chr10	116853124	117708503	ATRNL1	processed_transcript	+	0
chr10	117469881	117470461	MACS_peak_494	51.55	chr10	116853124	117708503	ATRNL1	protein_coding	+	0
chr10	117946368	117946654	MACS_peak_495	122.15	chr10	117816444	118032979	GFRA1	processed_transcript	-	0
chr10	117946368	117946654	MACS_peak_495	122.15	chr10	117816444	118032979	GFRA1	protein_coding	-	0
chr10	119125848	119126602	MACS_peak_496	90.36	chr10	119040000	119134978	PDZD8	processed_transcript	-	0
chr10	119125848	119126602	MACS_peak_496	90.36	chr10	119040000	119134978	PDZD8	protein_coding	-	0
chr10	119322102	119322767	MACS_peak_497	58.70	chr10	119321595	119331968	CTA-109P11.1	lincRNA	-	0
chr10	119604931	119605602	MACS_peak_498	58.45	chr10	119585414	119590029	RP11-355F22.1	lincRNA	-	-14903
chr10	120491344	120492032	MACS_peak_499	74.65	chr10	120433679	120514761	CACUL1	nonsense_mediated_decay	-	0
chr10	120491344	120492032	MACS_peak_499	74.65	chr10	120433679	120514761	CACUL1	processed_transcript	-	0
chr10	120491344	120492032	MACS_peak_499	74.65	chr10	120433679	120514761	CACUL1	protein_coding	-	0
chr10	120491344	120492032	MACS_peak_499	74.65	chr10	120433679	120514761	CACUL1	retained_intron	-	0
chr10	122642778	122643525	MACS_peak_500	66.79	chr10	122610687	122669036	WDR11	nonsense_mediated_decay	+	0
chr10	122642778	122643525	MACS_peak_500	66.79	chr10	122610687	122669036	WDR11	processed_transcript	+	0
chr10	122642778	122643525	MACS_peak_500	66.79	chr10	122610687	122669036	WDR11	protein_coding	+	0
chr10	122642778	122643525	MACS_peak_500	66.79	chr10	122610687	122669036	WDR11	retained_intron	+	0
chr10	125025340	125026081	MACS_peak_501	67.05	chr10	124975618	124975704	AC012391.1	miRNA	-	-49637
chr10	125213063	125213427	MACS_peak_502	93.60	chr10	125115966	125277224	RP11-282I1.1	lincRNA	+	0
chr10	127153485	127154190	MACS_peak_503	62.46	chr10	127162255	127162501	RPS27P18	unprocessed_pseudogene	-	8066
chr10	128401885	128402270	MACS_peak_504	79.99	chr10	128113566	128359079	C10orf90	nonsense_mediated_decay	-	-42807
chr10	128401885	128402270	MACS_peak_504	79.99	chr10	128113566	128359079	C10orf90	processed_transcript	-	-42807
chr10	128401885	128402270	MACS_peak_504	79.99	chr10	128113566	128359079	C10orf90	protein_coding	-	-42807
chr10	130524932	130525517	MACS_peak_505	62.36	chr10	130711143	130714535	RP11-442O18.2	lincRNA	+	-185627
chr10	132654764	132655156	MACS_peak_506	59.82	chr10	132760851	132760931	MIR378C	miRNA	-	105696
chr10	134095694	134096327	MACS_peak_507	79.67	chr10	134020996	134145351	STK32C	nonsense_mediated_decay	-	0
chr10	134095694	134096327	MACS_peak_507	79.67	chr10	134020996	134145351	STK32C	protein_coding	-	0
chr10	134404727	134405325	MACS_peak_508	51.16	chr10	134351324	134596979	INPP5A	processed_transcript	+	0
chr10	134404727	134405325	MACS_peak_508	51.16	chr10	134351324	134596979	INPP5A	protein_coding	+	0
chr10	134676822	134678543	MACS_peak_509	217.04	chr10	134621896	134756327	TTC40	protein_coding	-	0
chr10	134676822	134678543	MACS_peak_509	217.04	chr10	134621896	134756327	TTC40	retained_intron	-	0
chr10	134870798	134872137	MACS_peak_510	145.99	chr10	134884433	134945179	GPR123	protein_coding	+	-12297
chr10	134988754	134989208	MACS_peak_511	79.99	chr10	134973951	135039916	KNDC1	processed_transcript	+	0
chr10	134988754	134989208	MACS_peak_511	79.99	chr10	134973951	135039916	KNDC1	protein_coding	+	0
chr10	135256452	135257342	MACS_peak_512	95.82	chr10	135234170	135382916	SPRN	protein_coding	-	0
chr11	397387	399831	MACS_peak_513	841.70	chr11	392614	404908	PKP3	processed_transcript	+	0
chr11	397387	399831	MACS_peak_513	841.70	chr11	392614	404908	PKP3	protein_coding	+	0
chr11	397387	399831	MACS_peak_513	841.70	chr11	392614	404908	PKP3	retained_intron	+	0
chr11	501078	501742	MACS_peak_514	58.74	chr11	494512	507300	RNH1	nonsense_mediated_decay	-	0
chr11	501078	501742	MACS_peak_514	58.74	chr11	494512	507300	RNH1	processed_transcript	-	0
chr11	501078	501742	MACS_peak_514	58.74	chr11	494512	507300	RNH1	protein_coding	-	0
chr11	501078	501742	MACS_peak_514	58.74	chr11	494512	507300	RNH1	retained_intron	-	0
chr11	518927	519474	MACS_peak_515	275.77	chr11	528907	529659	RP13-46H24.1	antisense	+	-9434
chr11	688002	688675	MACS_peak_516	56.55	chr11	644233	706715	DEAF1	nonsense_mediated_decay	-	0
chr11	688002	688675	MACS_peak_516	56.55	chr11	644233	706715	DEAF1	processed_transcript	-	0
chr11	688002	688675	MACS_peak_516	56.55	chr11	644233	706715	DEAF1	protein_coding	-	0
chr11	688002	688675	MACS_peak_516	56.55	chr11	644233	706715	DEAF1	retained_intron	-	0
chr11	693829	695048	MACS_peak_517	1121.20	chr11	644233	706715	DEAF1	nonsense_mediated_decay	-	0
chr11	693829	695048	MACS_peak_517	1121.20	chr11	644233	706715	DEAF1	processed_transcript	-	0
chr11	693829	695048	MACS_peak_517	1121.20	chr11	644233	706715	DEAF1	protein_coding	-	0
chr11	693829	695048	MACS_peak_517	1121.20	chr11	644233	706715	DEAF1	retained_intron	-	0
chr11	693829	695048	MACS_peak_517	1121.20	chr11	694438	727727	EPS8L2	nonsense_mediated_decay	+	0
chr11	693829	695048	MACS_peak_517	1121.20	chr11	694438	727727	EPS8L2	processed_transcript	+	0
chr11	693829	695048	MACS_peak_517	1121.20	chr11	694438	727727	EPS8L2	protein_coding	+	0
chr11	693829	695048	MACS_peak_517	1121.20	chr11	694438	727727	EPS8L2	retained_intron	+	0
chr11	752483	753013	MACS_peak_518	59.70	chr11	747329	765024	TALDO1	nonsense_mediated_decay	+	0
chr11	752483	753013	MACS_peak_518	59.70	chr11	747329	765024	TALDO1	processed_transcript	+	0
chr11	752483	753013	MACS_peak_518	59.70	chr11	747329	765024	TALDO1	protein_coding	+	0
chr11	752483	753013	MACS_peak_518	59.70	chr11	747329	765024	TALDO1	retained_intron	+	0
chr11	808530	809213	MACS_peak_519	57.94	chr11	799179	809753	PIDD	nonsense_mediated_decay	-	0
chr11	808530	809213	MACS_peak_519	57.94	chr11	799179	809753	PIDD	processed_transcript	-	0
chr11	808530	809213	MACS_peak_519	57.94	chr11	799179	809753	PIDD	protein_coding	-	0
chr11	808530	809213	MACS_peak_519	57.94	chr11	799179	809753	PIDD	retained_intron	-	0
chr11	1280341	1281234	MACS_peak_520	72.14	chr11	1244296	1283406	MUC5B	processed_transcript	+	0
chr11	1280341	1281234	MACS_peak_520	72.14	chr11	1244296	1283406	MUC5B	protein_coding	+	0
chr11	1280341	1281234	MACS_peak_520	72.14	chr11	1244296	1283406	MUC5B	retained_intron	+	0
chr11	3278634	3279297	MACS_peak_521	70.68	chr11	3297275	3297620	NDUFA5P8	processed_pseudogene	+	-17979
chr11	4896483	4897133	MACS_peak_522	59.35	chr11	4726157	5013659	MMP26	processed_transcript	+	0
chr11	4896483	4897133	MACS_peak_522	59.35	chr11	4726157	5013659	MMP26	protein_coding	+	0
chr11	5246139	5247528	MACS_peak_523	212.71	chr11	5246694	5250625	HBB	protein_coding	-	0
chr11	5246139	5247528	MACS_peak_523	212.71	chr11	5246694	5250625	HBB	retained_intron	-	0
chr11	6501946	6502488	MACS_peak_524	79.67	chr11	6496910	6502666	ARFIP2	nonsense_mediated_decay	-	0
chr11	6501946	6502488	MACS_peak_524	79.67	chr11	6496910	6502666	ARFIP2	protein_coding	-	0
chr11	6501946	6502488	MACS_peak_524	79.67	chr11	6496910	6502666	ARFIP2	retained_intron	-	0
chr11	7773261	7773524	MACS_peak_525	137.01	chr11	7726175	7904494	RP11-35J10.5	lincRNA	-	0
chr11	9995340	9995963	MACS_peak_526	60.56	chr11	9800214	10315754	SBF2	processed_transcript	-	0
chr11	9995340	9995963	MACS_peak_526	60.56	chr11	9800214	10315754	SBF2	protein_coding	-	0
chr11	9995340	9995963	MACS_peak_526	60.56	chr11	9800214	10315754	SBF2	retained_intron	-	0
chr11	12821629	12822152	MACS_peak_527	63.09	chr11	12695969	12966298	TEAD1	protein_coding	+	0
chr11	12821629	12822152	MACS_peak_527	63.09	chr11	12695969	12966298	TEAD1	retained_intron	+	0
chr11	13320605	13321300	MACS_peak_528	56.18	chr11	13298199	13408813	ARNTL	nonsense_mediated_decay	+	0
chr11	13320605	13321300	MACS_peak_528	56.18	chr11	13298199	13408813	ARNTL	processed_transcript	+	0
chr11	13320605	13321300	MACS_peak_528	56.18	chr11	13298199	13408813	ARNTL	protein_coding	+	0
chr11	13320605	13321300	MACS_peak_528	56.18	chr11	13298199	13408813	ARNTL	retained_intron	+	0
chr11	13760210	13760674	MACS_peak_529	66.88	chr11	13690217	13753893	FAR1	processed_transcript	+	6318
chr11	13760210	13760674	MACS_peak_529	66.88	chr11	13690217	13753893	FAR1	protein_coding	+	6318
chr11	13760210	13760674	MACS_peak_529	66.88	chr11	13690217	13753893	FAR1	retained_intron	+	6318
chr11	14126699	14127417	MACS_peak_530	56.06	chr11	13983914	14289646	SPON1	processed_transcript	+	0
chr11	14126699	14127417	MACS_peak_530	56.06	chr11	13983914	14289646	SPON1	retained_intron	+	0
chr11	14945743	14946049	MACS_peak_531	88.02	chr11	14926543	15103888	CALCB	protein_coding	+	0
chr11	14950170	14950762	MACS_peak_532	59.55	chr11	14926543	15103888	CALCB	protein_coding	+	0
chr11	15082387	15083041	MACS_peak_533	58.41	chr11	14926543	15103888	CALCB	protein_coding	+	0
chr11	17573900	17574360	MACS_peak_534	167.73	chr11	17568920	17668697	OTOG	protein_coding	+	0
chr11	17573900	17574360	MACS_peak_534	167.73	chr11	17568920	17668697	OTOG	retained_intron	+	0
chr11	17994957	17995531	MACS_peak_535	88.44	chr11	17809595	18034709	SERGEF	nonsense_mediated_decay	-	0
chr11	17994957	17995531	MACS_peak_535	88.44	chr11	17809595	18034709	SERGEF	processed_transcript	-	0
chr11	17994957	17995531	MACS_peak_535	88.44	chr11	17809595	18034709	SERGEF	protein_coding	-	0
chr11	18081506	18082003	MACS_peak_536	56.18	chr11	18091482	18127638	SAAL1	nonsense_mediated_decay	-	9480
chr11	18081506	18082003	MACS_peak_536	56.18	chr11	18091482	18127638	SAAL1	processed_transcript	-	9480
chr11	18081506	18082003	MACS_peak_536	56.18	chr11	18091482	18127638	SAAL1	protein_coding	-	9480
chr11	18081506	18082003	MACS_peak_536	56.18	chr11	18091482	18127638	SAAL1	retained_intron	-	9480
chr11	18644157	18644757	MACS_peak_537	70.90	chr11	18627948	18656338	SPTY2D1	processed_transcript	-	0
chr11	18644157	18644757	MACS_peak_537	70.90	chr11	18627948	18656338	SPTY2D1	protein_coding	-	0
chr11	18644157	18644757	MACS_peak_537	70.90	chr11	18627948	18656338	SPTY2D1	retained_intron	-	0
chr11	18972717	18973437	MACS_peak_538	56.45	chr11	18977602	18978562	RP11-583F24.4	unprocessed_pseudogene	-	4166
chr11	19257491	19258031	MACS_peak_539	90.72	chr11	19218322	19302973	RP11-428C19.4	antisense	+	0
chr11	19257491	19258031	MACS_peak_539	90.72	chr11	19245610	19263167	E2F8	processed_transcript	-	0
chr11	19257491	19258031	MACS_peak_539	90.72	chr11	19245610	19263167	E2F8	protein_coding	-	0
chr11	20447015	20447653	MACS_peak_540	59.81	chr11	20409076	20530840	PRMT3	nonsense_mediated_decay	+	0
chr11	20447015	20447653	MACS_peak_540	59.81	chr11	20409076	20530840	PRMT3	protein_coding	+	0
chr11	20447015	20447653	MACS_peak_540	59.81	chr11	20409076	20530840	PRMT3	retained_intron	+	0
chr11	20873747	20874479	MACS_peak_541	52.33	chr11	20691117	21597227	NELL1	processed_transcript	+	0
chr11	20873747	20874479	MACS_peak_541	52.33	chr11	20691117	21597227	NELL1	protein_coding	+	0
chr11	20873747	20874479	MACS_peak_541	52.33	chr11	20691117	21597227	NELL1	retained_intron	+	0
chr11	22573933	22574435	MACS_peak_542	56.07	chr11	22513658	22524392	RP11-34N19.1	lincRNA	+	49542
chr11	24016116	24016625	MACS_peak_543	55.68	chr11	23871324	23871428	RNU6-783P	snRNA	+	144689
chr11	24425854	24426558	MACS_peak_544	51.39	chr11	24477457	24477556	Y_RNA	misc_RNA	+	-50900
chr11	24657241	24657718	MACS_peak_545	61.36	chr11	24518516	25104150	LUZP2	processed_transcript	+	0
chr11	24657241	24657718	MACS_peak_545	61.36	chr11	24518516	25104150	LUZP2	protein_coding	+	0
chr11	24751954	24752378	MACS_peak_546	58.41	chr11	24518516	25104150	LUZP2	processed_transcript	+	0
chr11	24751954	24752378	MACS_peak_546	58.41	chr11	24518516	25104150	LUZP2	protein_coding	+	0
chr11	24790328	24790917	MACS_peak_547	62.37	chr11	24518516	25104150	LUZP2	processed_transcript	+	0
chr11	24790328	24790917	MACS_peak_547	62.37	chr11	24518516	25104150	LUZP2	protein_coding	+	0
chr11	27494313	27494935	MACS_peak_548	81.44	chr11	27387508	27494322	LGR4	protein_coding	-	0
chr11	27494313	27494935	MACS_peak_548	81.44	chr11	27387508	27494322	LGR4	retained_intron	-	0
chr11	27494313	27494935	MACS_peak_548	81.44	chr11	27493276	27503980	RP11-159H22.2	antisense	+	0
chr11	27949335	27949671	MACS_peak_549	92.06	chr11	27910385	27912580	RP11-1033A18.1	processed_pseudogene	-	-36756
chr11	28332008	28332741	MACS_peak_550	60.76	chr11	28129795	28355054	METTL15	nonsense_mediated_decay	+	0
chr11	28332008	28332741	MACS_peak_550	60.76	chr11	28129795	28355054	METTL15	protein_coding	+	0
chr11	28332008	28332741	MACS_peak_550	60.76	chr11	28129795	28355054	METTL15	retained_intron	+	0
chr11	29953389	29954113	MACS_peak_551	56.29	chr11	30001660	30003939	RP11-215H22.1	lincRNA	-	47548
chr11	30399839	30400365	MACS_peak_552	72.64	chr11	30406040	30608419	MPPED2	nonsense_mediated_decay	-	5676
chr11	30399839	30400365	MACS_peak_552	72.64	chr11	30406040	30608419	MPPED2	processed_transcript	-	5676
chr11	30399839	30400365	MACS_peak_552	72.64	chr11	30406040	30608419	MPPED2	protein_coding	-	5676
chr11	30399839	30400365	MACS_peak_552	72.64	chr11	30406040	30608419	MPPED2	retained_intron	-	5676
chr11	30764401	30765144	MACS_peak_553	54.98	chr11	30851916	31391357	DCDC1	nonsense_mediated_decay	-	86773
chr11	30764401	30765144	MACS_peak_553	54.98	chr11	30851916	31391357	DCDC1	processed_transcript	-	86773
chr11	30764401	30765144	MACS_peak_553	54.98	chr11	30851916	31391357	DCDC1	protein_coding	-	86773
chr11	30764401	30765144	MACS_peak_553	54.98	chr11	30851916	31391357	DCDC1	retained_intron	-	86773
chr11	31614573	31615414	MACS_peak_554	77.10	chr11	31531297	31805546	ELP4	nonsense_mediated_decay	+	0
chr11	31614573	31615414	MACS_peak_554	77.10	chr11	31531297	31805546	ELP4	protein_coding	+	0
chr11	33510968	33511429	MACS_peak_555	66.88	chr11	33472192	33472489	RP1-305G21.1	processed_pseudogene	+	38480
chr11	34141561	34141896	MACS_peak_556	54.97	chr11	34127149	34169217	NAT10	processed_transcript	+	0
chr11	34141561	34141896	MACS_peak_556	54.97	chr11	34127149	34169217	NAT10	protein_coding	+	0
chr11	34942750	34943431	MACS_peak_557	57.21	chr11	34937376	35042138	PDHX	processed_transcript	+	0
chr11	34942750	34943431	MACS_peak_557	57.21	chr11	34937376	35042138	PDHX	protein_coding	+	0
chr11	34942750	34943431	MACS_peak_557	57.21	chr11	34937376	35042138	PDHX	retained_intron	+	0
chr11	35305760	35306390	MACS_peak_558	69.17	chr11	35272753	35441610	SLC1A2	processed_transcript	-	0
chr11	35305760	35306390	MACS_peak_558	69.17	chr11	35272753	35441610	SLC1A2	protein_coding	-	0
chr11	35305760	35306390	MACS_peak_558	69.17	chr11	35303360	35307556	RP1-68D18.3	antisense	+	0
chr11	35408640	35409287	MACS_peak_559	56.18	chr11	35272753	35441610	SLC1A2	processed_transcript	-	0
chr11	35408640	35409287	MACS_peak_559	56.18	chr11	35272753	35441610	SLC1A2	protein_coding	-	0
chr11	35861474	35862117	MACS_peak_560	56.18	chr11	35881799	35883048	KRT18P14	processed_pseudogene	-	19683
chr11	36147087	36147738	MACS_peak_561	83.75	chr11	35965531	36253686	LDLRAD3	processed_transcript	+	0
chr11	36147087	36147738	MACS_peak_561	83.75	chr11	35965531	36253686	LDLRAD3	protein_coding	+	0
chr11	36292118	36292563	MACS_peak_562	61.36	chr11	36290834	36294909	LINC00610	lincRNA	-	0
chr11	36845414	36846393	MACS_peak_563	91.55	chr11	36717867	36719417	CTD-2119L1.1	processed_pseudogene	+	125998
chr11	36973285	36973879	MACS_peak_564	67.36	chr11	36717867	36719417	CTD-2119L1.1	processed_pseudogene	+	253869
chr11	38111634	38112513	MACS_peak_565	60.48	chr11	38232939	38234349	RP11-436H16.1	processed_pseudogene	+	-120427
chr11	38821242	38821679	MACS_peak_566	66.88	chr11	38668026	38695791	RP11-64I17.1	lincRNA	+	125452
chr11	41347043	41347344	MACS_peak_567	71.57	chr11	40135753	41481323	LRRC4C	processed_transcript	-	0
chr11	41347043	41347344	MACS_peak_567	71.57	chr11	40135753	41481323	LRRC4C	protein_coding	-	0
chr11	42730428	42731052	MACS_peak_568	55.07	chr11	42961325	42961548	CTD-2537L20.1	processed_pseudogene	+	-230274
chr11	44262925	44263401	MACS_peak_569	66.88	chr11	44117099	44266979	EXT2	processed_transcript	+	0
chr11	44262925	44263401	MACS_peak_569	66.88	chr11	44117099	44266979	EXT2	protein_coding	+	0
chr11	44262925	44263401	MACS_peak_569	66.88	chr11	44117099	44266979	EXT2	retained_intron	+	0
chr11	45195903	45196518	MACS_peak_570	60.93	chr11	45115564	45247734	PRDM11	processed_transcript	+	0
chr11	45195903	45196518	MACS_peak_570	60.93	chr11	45115564	45247734	PRDM11	protein_coding	+	0
chr11	45895066	45895623	MACS_peak_571	63.77	chr11	45868669	45904798	CRY2	processed_transcript	+	0
chr11	45895066	45895623	MACS_peak_571	63.77	chr11	45868669	45904798	CRY2	protein_coding	+	0
chr11	45895066	45895623	MACS_peak_571	63.77	chr11	45868669	45904798	CRY2	retained_intron	+	0
chr11	46579309	46579919	MACS_peak_572	61.16	chr11	46417964	46615675	AMBRA1	processed_transcript	-	0
chr11	46579309	46579919	MACS_peak_572	61.16	chr11	46417964	46615675	AMBRA1	protein_coding	-	0
chr11	46579309	46579919	MACS_peak_572	61.16	chr11	46417964	46615675	AMBRA1	retained_intron	-	0
chr11	47192703	47193233	MACS_peak_573	78.06	chr11	47185848	47198676	ARFGAP2	nonsense_mediated_decay	-	0
chr11	47192703	47193233	MACS_peak_573	78.06	chr11	47185848	47198676	ARFGAP2	processed_transcript	-	0
chr11	47192703	47193233	MACS_peak_573	78.06	chr11	47185848	47198676	ARFGAP2	protein_coding	-	0
chr11	47192703	47193233	MACS_peak_573	78.06	chr11	47185848	47198676	ARFGAP2	retained_intron	-	0
chr11	47378115	47378750	MACS_peak_574	60.02	chr11	47376411	47400127	SPI1	protein_coding	-	0
chr11	47600058	47600799	MACS_peak_575	67.05	chr11	47586888	47606114	NDUFS3	processed_transcript	+	0
chr11	47600058	47600799	MACS_peak_575	67.05	chr11	47586888	47606114	NDUFS3	protein_coding	+	0
chr11	47600058	47600799	MACS_peak_575	67.05	chr11	47586888	47606114	NDUFS3	retained_intron	+	0
chr11	47600058	47600799	MACS_peak_575	67.05	chr11	47593749	47600567	KBTBD4	nonsense_mediated_decay	-	0
chr11	47600058	47600799	MACS_peak_575	67.05	chr11	47593749	47600567	KBTBD4	protein_coding	-	0
chr11	48659386	48660073	MACS_peak_576	57.78	chr11	48649098	48650045	OR4A44P	unprocessed_pseudogene	+	9342
chr11	48946344	48947037	MACS_peak_577	57.53	chr11	48928655	48930498	RP11-56P9.4	unprocessed_pseudogene	+	15847
chr11	51568141	51568979	MACS_peak_578	73.95	chr11	51526871	51527800	OR4C50P	unprocessed_pseudogene	-	-40342
chr11	51569438	51570334	MACS_peak_579	66.78	chr11	51526871	51527800	OR4C50P	unprocessed_pseudogene	-	-41639
chr11	51578677	51580101	MACS_peak_580	128.75	chr11	51526871	51527800	OR4C50P	unprocessed_pseudogene	-	-50878
chr11	51580127	51581292	MACS_peak_581	59.54	chr11	51526871	51527800	OR4C50P	unprocessed_pseudogene	-	-52328
chr11	51590643	51592005	MACS_peak_582	56.22	chr11	51526871	51527800	OR4C50P	unprocessed_pseudogene	-	-62844
chr11	55544762	55545421	MACS_peak_583	53.54	chr11	55540914	55541858	OR5D13	protein_coding	+	2905
chr11	57089400	57090081	MACS_peak_584	82.08	chr11	57067112	57092426	TNKS1BP1	nonsense_mediated_decay	-	0
chr11	57089400	57090081	MACS_peak_584	82.08	chr11	57067112	57092426	TNKS1BP1	processed_transcript	-	0
chr11	57089400	57090081	MACS_peak_584	82.08	chr11	57067112	57092426	TNKS1BP1	protein_coding	-	0
chr11	57089400	57090081	MACS_peak_584	82.08	chr11	57067112	57092426	TNKS1BP1	retained_intron	-	0
chr11	57146812	57147617	MACS_peak_585	51.39	chr11	57144242	57148623	PRG3	protein_coding	-	0
chr11	57322003	57322463	MACS_peak_586	66.88	chr11	57319129	57335757	UBE2L6	protein_coding	-	0
chr11	57322003	57322463	MACS_peak_586	66.88	chr11	57319129	57335757	UBE2L6	retained_intron	-	0
chr11	59039584	59039968	MACS_peak_587	72.30	chr11	59036349	59051506	RP11-1036E20.9	lincRNA	-	0
chr11	59067076	59067808	MACS_peak_588	53.55	chr11	59058526	59058806	RN7SL435P	misc_RNA	-	-8271
chr11	59845279	59845723	MACS_peak_589	82.37	chr11	59844823	59845874	RP11-736I10.2	processed_pseudogene	+	0
chr11	60214376	60214661	MACS_peak_590	50.68	chr11	60197062	60222687	MS4A5	nonsense_mediated_decay	+	0
chr11	60214376	60214661	MACS_peak_590	50.68	chr11	60197062	60222687	MS4A5	processed_transcript	+	0
chr11	60214376	60214661	MACS_peak_590	50.68	chr11	60197062	60222687	MS4A5	protein_coding	+	0
chr11	60215253	60215637	MACS_peak_591	72.35	chr11	60197062	60222687	MS4A5	nonsense_mediated_decay	+	0
chr11	60215253	60215637	MACS_peak_591	72.35	chr11	60197062	60222687	MS4A5	processed_transcript	+	0
chr11	60215253	60215637	MACS_peak_591	72.35	chr11	60197062	60222687	MS4A5	protein_coding	+	0
chr11	60236519	60237167	MACS_peak_592	56.18	chr11	60223225	60238233	MS4A1	processed_transcript	+	0
chr11	60236519	60237167	MACS_peak_592	56.18	chr11	60223225	60238233	MS4A1	protein_coding	+	0
chr11	60236519	60237167	MACS_peak_592	56.18	chr11	60223225	60238233	MS4A1	retained_intron	+	0
chr11	61414559	61415232	MACS_peak_593	58.36	chr11	61422137	61423174	RP11-855O10.3	lincRNA	-	6906
chr11	61959293	61959994	MACS_peak_594	68.86	chr11	61957688	61961011	SCGB1D1	protein_coding	+	0
chr11	64216731	64217148	MACS_peak_595	93.60	chr11	64216546	64219126	AP003774.4	protein_coding	+	0
chr11	66037505	66037963	MACS_peak_596	76.50	chr11	66036004	66044963	RAB1B	protein_coding	+	0
chr11	66037505	66037963	MACS_peak_596	76.50	chr11	66037303	66045996	RP11-867G23.3	lincRNA	-	0
chr11	66498714	66499616	MACS_peak_597	58.40	chr11	66452719	66496697	SPTBN2	protein_coding	-	-2018
chr11	66498714	66499616	MACS_peak_597	58.40	chr11	66452719	66496697	SPTBN2	retained_intron	-	-2018
chr11	66871205	66871837	MACS_peak_598	60.15	chr11	66886740	67025558	KDM2A	processed_transcript	+	-14904
chr11	66871205	66871837	MACS_peak_598	60.15	chr11	66886740	67025558	KDM2A	protein_coding	+	-14904
chr11	67313720	67314318	MACS_peak_599	61.73	chr11	67309206	67309475	RN7SL59P	misc_RNA	-	-4246
chr11	67700758	67701205	MACS_peak_600	65.98	chr11	67700685	67700833	AC004924.1	miRNA	+	0
chr11	68518117	68518818	MACS_peak_601	191.71	chr11	68474908	68519032	MTL5	processed_transcript	-	0
chr11	68518117	68518818	MACS_peak_601	191.71	chr11	68474908	68519032	MTL5	protein_coding	-	0
chr11	68518117	68518818	MACS_peak_601	191.71	chr11	68474908	68519032	MTL5	retained_intron	-	0
chr11	68642002	68642385	MACS_peak_602	107.67	chr11	68638132	68642010	RP11-757G1.6	lincRNA	+	0
chr11	69312389	69314032	MACS_peak_603	494.48	chr11	69291901	69294708	AP000439.3	lincRNA	-	-17682
chr11	69655870	69656680	MACS_peak_604	60.79	chr11	69624992	69633792	FGF3	protein_coding	-	-22079
chr11	69791112	69791556	MACS_peak_605	66.88	chr11	69831982	69861921	RP11-626H12.1	lincRNA	+	-40427
chr11	71159123	71160046	MACS_peak_606	91.32	chr11	71139239	71163914	DHCR7	protein_coding	-	0
chr11	71159123	71160046	MACS_peak_606	91.32	chr11	71139239	71163914	DHCR7	retained_intron	-	0
chr11	71159123	71160046	MACS_peak_606	91.32	chr11	71159720	71163203	RP11-660L16.2	antisense	+	0
chr11	72591726	72592031	MACS_peak_607	70.64	chr11	72547790	72853306	FCHSD2	nonsense_mediated_decay	-	0
chr11	72591726	72592031	MACS_peak_607	70.64	chr11	72547790	72853306	FCHSD2	protein_coding	-	0
chr11	72593399	72594026	MACS_peak_608	73.88	chr11	72547790	72853306	FCHSD2	nonsense_mediated_decay	-	0
chr11	72593399	72594026	MACS_peak_608	73.88	chr11	72547790	72853306	FCHSD2	protein_coding	-	0
chr11	73940218	73940766	MACS_peak_609	64.70	chr11	73882144	73965748	PPME1	processed_transcript	+	0
chr11	73940218	73940766	MACS_peak_609	64.70	chr11	73882144	73965748	PPME1	protein_coding	+	0
chr11	73940218	73940766	MACS_peak_609	64.70	chr11	73882144	73965748	PPME1	retained_intron	+	0
chr11	77052738	77053065	MACS_peak_610	94.97	chr11	77032752	77185680	PAK1	nonsense_mediated_decay	-	0
chr11	77052738	77053065	MACS_peak_610	94.97	chr11	77032752	77185680	PAK1	processed_transcript	-	0
chr11	77052738	77053065	MACS_peak_610	94.97	chr11	77032752	77185680	PAK1	protein_coding	-	0
chr11	77052738	77053065	MACS_peak_610	94.97	chr11	77032752	77185680	PAK1	retained_intron	-	0
chr11	77461764	77462437	MACS_peak_611	58.11	chr11	77371041	77532063	RSF1	processed_transcript	-	0
chr11	77461764	77462437	MACS_peak_611	58.11	chr11	77371041	77532063	RSF1	protein_coding	-	0
chr11	77461764	77462437	MACS_peak_611	58.11	chr11	77371041	77532063	RSF1	retained_intron	-	0
chr11	78122479	78123144	MACS_peak_612	59.00	chr11	77926343	78129394	GAB2	processed_transcript	-	0
chr11	78122479	78123144	MACS_peak_612	59.00	chr11	77926343	78129394	GAB2	protein_coding	-	0
chr11	78122479	78123144	MACS_peak_612	59.00	chr11	77926343	78129394	GAB2	retained_intron	-	0
chr11	78122479	78123144	MACS_peak_612	59.00	chr11	78035804	78155095	RP11-452H21.1	antisense	+	0
chr11	79488175	79488558	MACS_peak_613	71.86	chr11	79403423	79403573	AP000478.1	miRNA	+	84603
chr11	79625884	79626578	MACS_peak_614	51.39	chr11	79698556	79700673	RP11-885L14.1	processed_pseudogene	+	-71979
chr11	79933052	79933333	MACS_peak_615	74.93	chr11	80032664	80038955	CTD-2555I5.1	lincRNA	-	99332
chr11	80199743	80200109	MACS_peak_616	85.80	chr11	80239004	80239110	RNU6-544P	snRNA	+	-38896
chr11	81436367	81437122	MACS_peak_617	86.12	chr11	81553477	81553711	RP11-876F14.2	processed_pseudogene	-	116356
chr11	81955256	81955605	MACS_peak_618	74.02	chr11	81590893	82429124	RP11-179A16.1	lincRNA	-	0
chr11	82409645	82410092	MACS_peak_619	61.94	chr11	81590893	82429124	RP11-179A16.1	lincRNA	-	0
chr11	83075985	83076705	MACS_peak_620	56.45	chr11	82997171	83134559	RP11-727A23.10	antisense	+	0
chr11	83077782	83078427	MACS_peak_621	57.75	chr11	82997171	83134559	RP11-727A23.10	antisense	+	0
chr11	83148074	83148396	MACS_peak_622	107.67	chr11	82997171	83134559	RP11-727A23.10	antisense	+	13516
chr11	84684719	84685110	MACS_peak_623	89.54	chr11	83166055	85338966	DLG2	nonsense_mediated_decay	-	0
chr11	84684719	84685110	MACS_peak_623	89.54	chr11	83166055	85338966	DLG2	processed_transcript	-	0
chr11	84684719	84685110	MACS_peak_623	89.54	chr11	83166055	85338966	DLG2	protein_coding	-	0
chr11	84684719	84685110	MACS_peak_623	89.54	chr11	83166055	85338966	DLG2	retained_intron	-	0
chr11	85163241	85164089	MACS_peak_624	68.54	chr11	83166055	85338966	DLG2	nonsense_mediated_decay	-	0
chr11	85163241	85164089	MACS_peak_624	68.54	chr11	83166055	85338966	DLG2	processed_transcript	-	0
chr11	85163241	85164089	MACS_peak_624	68.54	chr11	83166055	85338966	DLG2	protein_coding	-	0
chr11	85163241	85164089	MACS_peak_624	68.54	chr11	83166055	85338966	DLG2	retained_intron	-	0
chr11	85163241	85164089	MACS_peak_624	68.54	chr11	85163326	85164742	RP11-482L11.1	processed_pseudogene	-	0
chr11	85508782	85509076	MACS_peak_625	68.10	chr11	85405267	85522184	SYTL2	nonsense_mediated_decay	-	0
chr11	85508782	85509076	MACS_peak_625	68.10	chr11	85405267	85522184	SYTL2	processed_transcript	-	0
chr11	85508782	85509076	MACS_peak_625	68.10	chr11	85405267	85522184	SYTL2	protein_coding	-	0
chr11	85508782	85509076	MACS_peak_625	68.10	chr11	85405267	85522184	SYTL2	retained_intron	-	0
chr11	86148512	86149227	MACS_peak_626	51.26	chr11	86142632	86333909	RP11-317J19.1	antisense	+	0
chr11	86592553	86592958	MACS_peak_627	73.64	chr11	86502101	86663952	PRSS23	nonsense_mediated_decay	+	0
chr11	86592553	86592958	MACS_peak_627	73.64	chr11	86502101	86663952	PRSS23	processed_transcript	+	0
chr11	86592553	86592958	MACS_peak_627	73.64	chr11	86502101	86663952	PRSS23	protein_coding	+	0
chr11	86592553	86592958	MACS_peak_627	73.64	chr11	86502101	86663952	PRSS23	retained_intron	+	0
chr11	91598762	91599241	MACS_peak_628	51.85	chr11	91527528	91545460	RP11-201M22.1	lincRNA	+	53303
chr11	91656804	91657408	MACS_peak_629	67.46	chr11	91682897	91683200	TUBB4BP4	processed_pseudogene	-	25490
chr11	92512689	92513310	MACS_peak_630	79.67	chr11	92085262	92629618	FAT3	processed_transcript	+	0
chr11	92512689	92513310	MACS_peak_630	79.67	chr11	92085262	92629618	FAT3	protein_coding	+	0
chr11	92512689	92513310	MACS_peak_630	79.67	chr11	92085262	92629618	FAT3	retained_intron	+	0
chr11	92597075	92597879	MACS_peak_631	80.18	chr11	92085262	92629618	FAT3	processed_transcript	+	0
chr11	92597075	92597879	MACS_peak_631	80.18	chr11	92085262	92629618	FAT3	protein_coding	+	0
chr11	92597075	92597879	MACS_peak_631	80.18	chr11	92085262	92629618	FAT3	retained_intron	+	0
chr11	92693125	92693686	MACS_peak_632	74.06	chr11	92698963	92699769	RP11-676F20.1	lincRNA	+	-5278
chr11	92953368	92953654	MACS_peak_633	123.48	chr11	92954652	92954796	RP11-573M3.4	processed_pseudogene	-	999
chr11	92982027	92982604	MACS_peak_634	62.76	chr11	92973299	92974334	RP11-755E23.3	lincRNA	+	7694
chr11	93815367	93815979	MACS_peak_635	61.07	chr11	93754527	93846917	HEPHL1	protein_coding	+	0
chr11	94464674	94465318	MACS_peak_636	64.11	chr11	94278496	94473521	RP11-867G2.8	antisense	-	0
chr11	94464674	94465318	MACS_peak_636	64.11	chr11	94439597	94609918	AMOTL1	processed_transcript	+	0
chr11	94464674	94465318	MACS_peak_636	64.11	chr11	94439597	94609918	AMOTL1	protein_coding	+	0
chr11	94464674	94465318	MACS_peak_636	64.11	chr11	94439597	94609918	AMOTL1	retained_intron	+	0
chr11	94978454	94979072	MACS_peak_637	60.83	chr11	94883703	94967268	RP11-712B9.2	antisense	+	11187
chr11	95087624	95088077	MACS_peak_638	53.40	chr11	95206436	95206538	Y_RNA	misc_RNA	-	118360
chr11	95555672	95556366	MACS_peak_639	52.09	chr11	95523129	95565857	CEP57	nonsense_mediated_decay	+	0
chr11	95555672	95556366	MACS_peak_639	52.09	chr11	95523129	95565857	CEP57	processed_transcript	+	0
chr11	95555672	95556366	MACS_peak_639	52.09	chr11	95523129	95565857	CEP57	protein_coding	+	0
chr11	95555672	95556366	MACS_peak_639	52.09	chr11	95523129	95565857	CEP57	retained_intron	+	0
chr11	95721150	95721442	MACS_peak_640	110.57	chr11	95709762	96076344	MAML2	protein_coding	-	0
chr11	96603749	96604433	MACS_peak_641	50.36	chr11	96461317	96584822	RP11-360K13.1	lincRNA	+	18928
chr11	96718322	96718984	MACS_peak_642	53.41	chr11	96461317	96584822	RP11-360K13.1	lincRNA	+	133501
chr11	97269624	97270165	MACS_peak_643	64.61	chr11	97093644	97130987	RP11-882G5.1	lincRNA	-	-138638
chr11	98562583	98563365	MACS_peak_644	69.99	chr11	98547121	98554465	RP11-115E19.1	lincRNA	+	8119
chr11	99717886	99718515	MACS_peak_645	85.03	chr11	98891683	100229616	CNTN5	processed_transcript	+	0
chr11	99717886	99718515	MACS_peak_645	85.03	chr11	98891683	100229616	CNTN5	protein_coding	+	0
chr11	99717886	99718515	MACS_peak_645	85.03	chr11	98891683	100229616	CNTN5	retained_intron	+	0
chr11	100040653	100041145	MACS_peak_646	51.85	chr11	98891683	100229616	CNTN5	processed_transcript	+	0
chr11	100040653	100041145	MACS_peak_646	51.85	chr11	98891683	100229616	CNTN5	protein_coding	+	0
chr11	100040653	100041145	MACS_peak_646	51.85	chr11	98891683	100229616	CNTN5	retained_intron	+	0
chr11	100477819	100478120	MACS_peak_647	125.72	chr11	100512709	100513004	RN7SL222P	misc_RNA	-	34590
chr11	100726003	100726402	MACS_peak_648	61.34	chr11	100558384	100862668	ARHGAP42	nonsense_mediated_decay	+	0
chr11	100726003	100726402	MACS_peak_648	61.34	chr11	100558384	100862668	ARHGAP42	processed_transcript	+	0
chr11	100726003	100726402	MACS_peak_648	61.34	chr11	100558384	100862668	ARHGAP42	protein_coding	+	0
chr11	100726003	100726402	MACS_peak_648	61.34	chr11	100558384	100862668	ARHGAP42	retained_intron	+	0
chr11	100996630	100997337	MACS_peak_649	52.14	chr11	100900355	101001255	PGR	nonsense_mediated_decay	-	0
chr11	100996630	100997337	MACS_peak_649	52.14	chr11	100900355	101001255	PGR	protein_coding	-	0
chr11	100996630	100997337	MACS_peak_649	52.14	chr11	100900355	101001255	PGR	retained_intron	-	0
chr11	101341059	101341543	MACS_peak_650	61.36	chr11	101322295	101743293	TRPC6	processed_transcript	-	0
chr11	101341059	101341543	MACS_peak_650	61.36	chr11	101322295	101743293	TRPC6	protein_coding	-	0
chr11	101341059	101341543	MACS_peak_650	61.36	chr11	101322295	101743293	TRPC6	retained_intron	-	0
chr11	103116587	103117260	MACS_peak_651	53.52	chr11	102980160	103350591	DYNC2H1	nonsense_mediated_decay	+	0
chr11	103116587	103117260	MACS_peak_651	53.52	chr11	102980160	103350591	DYNC2H1	protein_coding	+	0
chr11	103116587	103117260	MACS_peak_651	53.52	chr11	102980160	103350591	DYNC2H1	retained_intron	+	0
chr11	104466658	104467442	MACS_peak_652	92.67	chr11	104316596	104480049	RP11-886D15.1	lincRNA	-	0
chr11	104767810	104768485	MACS_peak_653	69.17	chr11	104756445	104769397	CASP12	nonsense_mediated_decay	-	0
chr11	104767810	104768485	MACS_peak_653	69.17	chr11	104756445	104769397	CASP12	protein_coding	-	0
chr11	105889074	105889951	MACS_peak_654	63.93	chr11	105866350	105893130	MSANTD4	processed_transcript	-	0
chr11	105889074	105889951	MACS_peak_654	63.93	chr11	105866350	105893130	MSANTD4	protein_coding	-	0
chr11	106599670	106600098	MACS_peak_655	79.67	chr11	106544738	106889250	GUCY1A2	protein_coding	-	0
chr11	107184756	107185379	MACS_peak_656	57.48	chr11	107182858	107186997	RP11-819C21.1	lincRNA	-	0
chr11	109864987	109865262	MACS_peak_657	98.00	chr11	109855969	109856386	RP11-361A21.3	processed_pseudogene	-	-8602
chr11	110122552	110123233	MACS_peak_658	58.27	chr11	110045605	110167447	RDX	nonsense_mediated_decay	-	0
chr11	110122552	110123233	MACS_peak_658	58.27	chr11	110045605	110167447	RDX	protein_coding	-	0
chr11	110122552	110123233	MACS_peak_658	58.27	chr11	110045605	110167447	RDX	retained_intron	-	0
chr11	110798460	110799191	MACS_peak_659	55.49	chr11	110747718	110747901	RP11-97I14.1	processed_pseudogene	-	-50560
chr11	112340859	112341506	MACS_peak_660	57.03	chr11	112263841	112492452	RP11-65M17.3	lincRNA	+	0
chr11	112929297	112929816	MACS_peak_661	72.42	chr11	112831997	113149158	NCAM1	nonsense_mediated_decay	+	0
chr11	112929297	112929816	MACS_peak_661	72.42	chr11	112831997	113149158	NCAM1	processed_transcript	+	0
chr11	112929297	112929816	MACS_peak_661	72.42	chr11	112831997	113149158	NCAM1	protein_coding	+	0
chr11	112929297	112929816	MACS_peak_661	72.42	chr11	112831997	113149158	NCAM1	retained_intron	+	0
chr11	112931482	112932143	MACS_peak_662	59.21	chr11	112831997	113149158	NCAM1	nonsense_mediated_decay	+	0
chr11	112931482	112932143	MACS_peak_662	59.21	chr11	112831997	113149158	NCAM1	processed_transcript	+	0
chr11	112931482	112932143	MACS_peak_662	59.21	chr11	112831997	113149158	NCAM1	protein_coding	+	0
chr11	112931482	112932143	MACS_peak_662	59.21	chr11	112831997	113149158	NCAM1	retained_intron	+	0
chr11	113048097	113048384	MACS_peak_663	67.49	chr11	112831997	113149158	NCAM1	nonsense_mediated_decay	+	0
chr11	113048097	113048384	MACS_peak_663	67.49	chr11	112831997	113149158	NCAM1	processed_transcript	+	0
chr11	113048097	113048384	MACS_peak_663	67.49	chr11	112831997	113149158	NCAM1	protein_coding	+	0
chr11	113048097	113048384	MACS_peak_663	67.49	chr11	112831997	113149158	NCAM1	retained_intron	+	0
chr11	113436745	113437543	MACS_peak_664	52.66	chr11	113280318	113346413	DRD2	processed_transcript	-	-90333
chr11	113436745	113437543	MACS_peak_664	52.66	chr11	113280318	113346413	DRD2	protein_coding	-	-90333
chr11	113436745	113437543	MACS_peak_664	52.66	chr11	113280318	113346413	DRD2	retained_intron	-	-90333
chr11	113959280	113959867	MACS_peak_665	56.80	chr11	113930315	114121398	ZBTB16	nonsense_mediated_decay	+	0
chr11	113959280	113959867	MACS_peak_665	56.80	chr11	113930315	114121398	ZBTB16	processed_transcript	+	0
chr11	113959280	113959867	MACS_peak_665	56.80	chr11	113930315	114121398	ZBTB16	protein_coding	+	0
chr11	113959280	113959867	MACS_peak_665	56.80	chr11	113930315	114121398	ZBTB16	retained_intron	+	0
chr11	114074323	114074901	MACS_peak_666	62.71	chr11	113930315	114121398	ZBTB16	nonsense_mediated_decay	+	0
chr11	114074323	114074901	MACS_peak_666	62.71	chr11	113930315	114121398	ZBTB16	processed_transcript	+	0
chr11	114074323	114074901	MACS_peak_666	62.71	chr11	113930315	114121398	ZBTB16	protein_coding	+	0
chr11	114074323	114074901	MACS_peak_666	62.71	chr11	113930315	114121398	ZBTB16	retained_intron	+	0
chr11	115855156	115855447	MACS_peak_667	102.89	chr11	115821823	115822209	AP000797.2	processed_pseudogene	-	-32948
chr11	116643855	116644569	MACS_peak_668	68.26	chr11	116644105	116644921	AP006216.10	antisense	+	0
chr11	117306302	117306959	MACS_peak_669	59.05	chr11	117298489	117688240	DSCAML1	protein_coding	-	0
chr11	118477827	118478293	MACS_peak_670	85.82	chr11	118477155	118528741	PHLDB1	nonsense_mediated_decay	+	0
chr11	118477827	118478293	MACS_peak_670	85.82	chr11	118477155	118528741	PHLDB1	processed_transcript	+	0
chr11	118477827	118478293	MACS_peak_670	85.82	chr11	118477155	118528741	PHLDB1	protein_coding	+	0
chr11	118477827	118478293	MACS_peak_670	85.82	chr11	118477155	118528741	PHLDB1	retained_intron	+	0
chr11	118746457	118747296	MACS_peak_671	71.17	chr11	118754475	118768508	CXCR5	protein_coding	+	-7180
chr11	118783021	118783626	MACS_peak_672	113.37	chr11	118764584	118796317	BCL9L	processed_transcript	-	0
chr11	118783021	118783626	MACS_peak_672	113.37	chr11	118764584	118796317	BCL9L	protein_coding	-	0
chr11	118798238	118798920	MACS_peak_673	52.58	chr11	118795873	118829269	UPK2	processed_transcript	+	0
chr11	118798238	118798920	MACS_peak_673	52.58	chr11	118795873	118829269	UPK2	protein_coding	+	0
chr11	118800411	118801184	MACS_peak_674	142.11	chr11	118795873	118829269	UPK2	processed_transcript	+	0
chr11	118800411	118801184	MACS_peak_674	142.11	chr11	118795873	118829269	UPK2	protein_coding	+	0
chr11	120320291	120321019	MACS_peak_675	54.33	chr11	120207787	120360645	ARHGEF12	protein_coding	+	0
chr11	120320291	120321019	MACS_peak_675	54.33	chr11	120207787	120360645	ARHGEF12	retained_intron	+	0
chr11	121662202	121662874	MACS_peak_676	58.40	chr11	121322912	121504402	SORL1	processed_transcript	+	157801
chr11	121662202	121662874	MACS_peak_676	58.40	chr11	121322912	121504402	SORL1	protein_coding	+	157801
chr11	121662202	121662874	MACS_peak_676	58.40	chr11	121322912	121504402	SORL1	retained_intron	+	157801
chr11	122358517	122358916	MACS_peak_677	73.64	chr11	122322182	122322307	RNU4ATAC5P	snRNA	+	36211
chr11	122574625	122575329	MACS_peak_678	55.28	chr11	122526383	122685181	UBASH3B	processed_transcript	+	0
chr11	122574625	122575329	MACS_peak_678	55.28	chr11	122526383	122685181	UBASH3B	protein_coding	+	0
chr11	122574625	122575329	MACS_peak_678	55.28	chr11	122526383	122685181	UBASH3B	retained_intron	+	0
chr11	122936376	122936842	MACS_peak_679	73.64	chr11	122928197	122933938	HSPA8	processed_transcript	-	-2439
chr11	122936376	122936842	MACS_peak_679	73.64	chr11	122928197	122933938	HSPA8	protein_coding	-	-2439
chr11	122936376	122936842	MACS_peak_679	73.64	chr11	122928197	122933938	HSPA8	retained_intron	-	-2439
chr11	123072831	123073576	MACS_peak_680	55.49	chr11	123059510	123098985	CTD-2216M2.1	antisense	+	0
chr11	123275329	123275967	MACS_peak_681	84.50	chr11	123252148	123252220	MIR4493	miRNA	-	-23110
chr11	125368700	125369636	MACS_peak_682	93.56	chr11	125365110	125369424	AP000708.1	protein_coding	+	0
chr11	125483430	125484103	MACS_peak_683	53.24	chr11	125461607	125495110	STT3A	processed_transcript	+	0
chr11	125483430	125484103	MACS_peak_683	53.24	chr11	125461607	125495110	STT3A	protein_coding	+	0
chr11	125483430	125484103	MACS_peak_683	53.24	chr11	125461607	125495110	STT3A	retained_intron	+	0
chr11	125775443	125775766	MACS_peak_684	92.12	chr11	125773142	125808811	RP11-680F20.9	antisense	-	0
chr11	125775443	125775766	MACS_peak_684	92.12	chr11	125773271	125793158	DDX25	nonsense_mediated_decay	+	0
chr11	125775443	125775766	MACS_peak_684	92.12	chr11	125773271	125793158	DDX25	processed_transcript	+	0
chr11	125775443	125775766	MACS_peak_684	92.12	chr11	125773271	125793158	DDX25	protein_coding	+	0
chr11	125775443	125775766	MACS_peak_684	92.12	chr11	125773271	125793158	DDX25	retained_intron	+	0
chr11	126267043	126267521	MACS_peak_685	79.53	chr11	126225535	126310239	ST3GAL4	nonsense_mediated_decay	+	0
chr11	126267043	126267521	MACS_peak_685	79.53	chr11	126225535	126310239	ST3GAL4	processed_transcript	+	0
chr11	126267043	126267521	MACS_peak_685	79.53	chr11	126225535	126310239	ST3GAL4	protein_coding	+	0
chr11	126267043	126267521	MACS_peak_685	79.53	chr11	126225535	126310239	ST3GAL4	retained_intron	+	0
chr11	126630104	126630764	MACS_peak_686	53.50	chr11	126293254	126873355	KIRREL3	processed_transcript	-	0
chr11	126630104	126630764	MACS_peak_686	53.50	chr11	126293254	126873355	KIRREL3	protein_coding	-	0
chr11	126630104	126630764	MACS_peak_686	53.50	chr11	126293254	126873355	KIRREL3	retained_intron	-	0
chr11	127347736	127348120	MACS_peak_687	66.09	chr11	127277746	127278043	RN7SKP279	misc_RNA	+	69694
chr11	127593744	127594146	MACS_peak_688	58.31	chr11	127527463	127527772	RP11-822P1.1	processed_pseudogene	+	65973
chr11	128026804	128027428	MACS_peak_689	60.51	chr11	128050322	128053449	RP11-702B10.2	lincRNA	+	-22895
chr11	128655250	128655642	MACS_peak_690	79.99	chr11	128556430	128683162	FLI1	nonsense_mediated_decay	+	0
chr11	128655250	128655642	MACS_peak_690	79.99	chr11	128556430	128683162	FLI1	protein_coding	+	0
chr11	128655250	128655642	MACS_peak_690	79.99	chr11	128556430	128683162	FLI1	retained_intron	+	0
chr11	130632313	130633051	MACS_peak_691	55.75	chr11	130659126	130660920	PPP1R10P1	processed_pseudogene	-	26076
chr11	132337306	132337903	MACS_peak_692	61.78	chr11	132284871	133402414	OPCML	processed_transcript	-	0
chr11	132337306	132337903	MACS_peak_692	61.78	chr11	132284871	133402414	OPCML	protein_coding	-	0
chr11	133263571	133264301	MACS_peak_693	67.54	chr11	132284871	133402414	OPCML	processed_transcript	-	0
chr11	133263571	133264301	MACS_peak_693	67.54	chr11	132284871	133402414	OPCML	protein_coding	-	0
chr11	133771484	133772335	MACS_peak_694	110.60	chr11	133768399	133768476	MIR4697	miRNA	-	-3009
chr11	134177930	134179032	MACS_peak_695	108.61	chr11	134144139	134189458	GLB1L3	nonsense_mediated_decay	+	0
chr11	134177930	134179032	MACS_peak_695	108.61	chr11	134144139	134189458	GLB1L3	protein_coding	+	0
chr11	134177930	134179032	MACS_peak_695	108.61	chr11	134144139	134189458	GLB1L3	retained_intron	+	0
chr12	676232	676624	MACS_peak_696	67.67	chr12	673462	772945	NINJ2	processed_transcript	-	0
chr12	676232	676624	MACS_peak_696	67.67	chr12	673462	772945	NINJ2	protein_coding	-	0
chr12	1725707	1726241	MACS_peak_697	64.98	chr12	1639057	1756409	WNT5B	processed_transcript	+	0
chr12	1725707	1726241	MACS_peak_697	64.98	chr12	1639057	1756409	WNT5B	protein_coding	+	0
chr12	2034133	2034922	MACS_peak_698	58.41	chr12	2027117	2032033	RP5-1096D14.3	antisense	+	2101
chr12	2220047	2220770	MACS_peak_699	56.33	chr12	2079952	2802108	CACNA1C	processed_transcript	+	0
chr12	2220047	2220770	MACS_peak_699	56.33	chr12	2079952	2802108	CACNA1C	protein_coding	+	0
chr12	2220047	2220770	MACS_peak_699	56.33	chr12	2079952	2802108	CACNA1C	retained_intron	+	0
chr12	2221964	2222534	MACS_peak_700	63.11	chr12	2079952	2802108	CACNA1C	processed_transcript	+	0
chr12	2221964	2222534	MACS_peak_700	63.11	chr12	2079952	2802108	CACNA1C	protein_coding	+	0
chr12	2221964	2222534	MACS_peak_700	63.11	chr12	2079952	2802108	CACNA1C	retained_intron	+	0
chr12	2335670	2336122	MACS_peak_701	66.88	chr12	2079952	2802108	CACNA1C	processed_transcript	+	0
chr12	2335670	2336122	MACS_peak_701	66.88	chr12	2079952	2802108	CACNA1C	protein_coding	+	0
chr12	2335670	2336122	MACS_peak_701	66.88	chr12	2079952	2802108	CACNA1C	retained_intron	+	0
chr12	2940403	2941076	MACS_peak_702	58.36	chr12	2921788	2968957	ITFG2	nonsense_mediated_decay	+	0
chr12	2940403	2941076	MACS_peak_702	58.36	chr12	2921788	2968957	ITFG2	processed_transcript	+	0
chr12	2940403	2941076	MACS_peak_702	58.36	chr12	2921788	2968957	ITFG2	protein_coding	+	0
chr12	2940403	2941076	MACS_peak_702	58.36	chr12	2921788	2968957	ITFG2	retained_intron	+	0
chr12	2940403	2941076	MACS_peak_702	58.36	chr12	2934514	2944710	NRIP2	protein_coding	-	0
chr12	3483736	3484392	MACS_peak_703	69.75	chr12	3476999	3480512	RP11-476M19.2	lincRNA	+	3225
chr12	3824112	3824765	MACS_peak_704	56.18	chr12	3715799	3873985	EFCAB4B	nonsense_mediated_decay	-	0
chr12	3824112	3824765	MACS_peak_704	56.18	chr12	3715799	3873985	EFCAB4B	processed_transcript	-	0
chr12	3824112	3824765	MACS_peak_704	56.18	chr12	3715799	3873985	EFCAB4B	protein_coding	-	0
chr12	4569587	4569865	MACS_peak_705	66.36	chr12	4537321	4554780	FGF6	processed_transcript	-	-14808
chr12	4569587	4569865	MACS_peak_705	66.36	chr12	4537321	4554780	FGF6	protein_coding	-	-14808
chr12	4699569	4700420	MACS_peak_706	62.57	chr12	4671370	4723325	DYRK4	nonsense_mediated_decay	+	0
chr12	4699569	4700420	MACS_peak_706	62.57	chr12	4671370	4723325	DYRK4	processed_transcript	+	0
chr12	4699569	4700420	MACS_peak_706	62.57	chr12	4671370	4723325	DYRK4	protein_coding	+	0
chr12	4699569	4700420	MACS_peak_706	62.57	chr12	4671370	4723325	DYRK4	retained_intron	+	0
chr12	4811120	4811734	MACS_peak_707	114.29	chr12	4766800	4853747	RP11-234B24.6	nonsense_mediated_decay	+	0
chr12	4811120	4811734	MACS_peak_707	114.29	chr12	4766800	4853747	RP11-234B24.6	retained_intron	+	0
chr12	4811120	4811734	MACS_peak_707	114.29	chr12	4809583	4829268	RP11-234B24.2	lincRNA	-	0
chr12	6094617	6095332	MACS_peak_708	80.28	chr12	6058040	6233936	VWF	nonsense_mediated_decay	-	0
chr12	6094617	6095332	MACS_peak_708	80.28	chr12	6058040	6233936	VWF	processed_transcript	-	0
chr12	6094617	6095332	MACS_peak_708	80.28	chr12	6058040	6233936	VWF	protein_coding	-	0
chr12	6202630	6203261	MACS_peak_709	72.30	chr12	6058040	6233936	VWF	nonsense_mediated_decay	-	0
chr12	6202630	6203261	MACS_peak_709	72.30	chr12	6058040	6233936	VWF	processed_transcript	-	0
chr12	6202630	6203261	MACS_peak_709	72.30	chr12	6058040	6233936	VWF	protein_coding	-	0
chr12	6916511	6916929	MACS_peak_710	79.99	chr12	6896024	6929974	CD4	processed_transcript	+	0
chr12	6916511	6916929	MACS_peak_710	79.99	chr12	6896024	6929974	CD4	protein_coding	+	0
chr12	6916511	6916929	MACS_peak_710	79.99	chr12	6896024	6929974	CD4	retained_intron	+	0
chr12	10306420	10307105	MACS_peak_711	69.61	chr12	10310902	10324737	OLR1	protein_coding	-	3798
chr12	10306420	10307105	MACS_peak_711	69.61	chr12	10310902	10324737	OLR1	retained_intron	-	3798
chr12	10926660	10927316	MACS_peak_712	58.92	chr12	10902833	10930043	RP13-81N3.2	lincRNA	+	0
chr12	10968484	10969008	MACS_peak_713	65.53	chr12	10961693	10962767	TAS2R9	protein_coding	-	-5718
chr12	12904799	12905460	MACS_peak_714	70.78	chr12	12878851	12982909	APOLD1	nonsense_mediated_decay	+	0
chr12	12904799	12905460	MACS_peak_714	70.78	chr12	12878851	12982909	APOLD1	protein_coding	+	0
chr12	12904799	12905460	MACS_peak_714	70.78	chr12	12878851	12982909	APOLD1	retained_intron	+	0
chr12	13024983	13025864	MACS_peak_715	84.25	chr12	13028433	13029044	RPL13AP20	processed_pseudogene	+	-2570
chr12	13220621	13221327	MACS_peak_716	57.00	chr12	13197218	13295455	KIAA1467	nonsense_mediated_decay	+	0
chr12	13220621	13221327	MACS_peak_716	57.00	chr12	13197218	13295455	KIAA1467	processed_transcript	+	0
chr12	13220621	13221327	MACS_peak_716	57.00	chr12	13197218	13295455	KIAA1467	protein_coding	+	0
chr12	13220621	13221327	MACS_peak_716	57.00	chr12	13197218	13295455	KIAA1467	retained_intron	+	0
chr12	13579546	13580250	MACS_peak_717	53.42	chr12	13593818	13593935	RNA5SP353	rRNA	-	13569
chr12	14330557	14330816	MACS_peak_718	105.21	chr12	14322680	14322811	RP11-72J9.1	processed_pseudogene	+	7747
chr12	14716838	14717286	MACS_peak_719	66.88	chr12	14656595	14721283	PLBD1	nonsense_mediated_decay	-	0
chr12	14716838	14717286	MACS_peak_719	66.88	chr12	14656595	14721283	PLBD1	protein_coding	-	0
chr12	14716838	14717286	MACS_peak_719	66.88	chr12	14656595	14721283	PLBD1	retained_intron	-	0
chr12	15272777	15273374	MACS_peak_720	56.89	chr12	15260717	15501609	RERG	processed_transcript	-	0
chr12	15272777	15273374	MACS_peak_720	56.89	chr12	15260717	15501609	RERG	protein_coding	-	0
chr12	15272777	15273374	MACS_peak_720	56.89	chr12	15260717	15501609	RERG	retained_intron	-	0
chr12	15319013	15319846	MACS_peak_721	66.88	chr12	15260717	15501609	RERG	processed_transcript	-	0
chr12	15319013	15319846	MACS_peak_721	66.88	chr12	15260717	15501609	RERG	protein_coding	-	0
chr12	15319013	15319846	MACS_peak_721	66.88	chr12	15260717	15501609	RERG	retained_intron	-	0
chr12	15890185	15890645	MACS_peak_722	69.17	chr12	15773092	16035263	EPS8	nonsense_mediated_decay	-	0
chr12	15890185	15890645	MACS_peak_722	69.17	chr12	15773092	16035263	EPS8	protein_coding	-	0
chr12	15890185	15890645	MACS_peak_722	69.17	chr12	15773092	16035263	EPS8	retained_intron	-	0
chr12	16011175	16011861	MACS_peak_723	82.09	chr12	15773092	16035263	EPS8	nonsense_mediated_decay	-	0
chr12	16011175	16011861	MACS_peak_723	82.09	chr12	15773092	16035263	EPS8	protein_coding	-	0
chr12	16011175	16011861	MACS_peak_723	82.09	chr12	15773092	16035263	EPS8	retained_intron	-	0
chr12	18558242	18558576	MACS_peak_724	57.10	chr12	18400548	18801348	PIK3C2G	nonsense_mediated_decay	+	0
chr12	18558242	18558576	MACS_peak_724	57.10	chr12	18400548	18801348	PIK3C2G	processed_transcript	+	0
chr12	18558242	18558576	MACS_peak_724	57.10	chr12	18400548	18801348	PIK3C2G	protein_coding	+	0
chr12	18597380	18597747	MACS_peak_725	86.43	chr12	18400548	18801348	PIK3C2G	nonsense_mediated_decay	+	0
chr12	18597380	18597747	MACS_peak_725	86.43	chr12	18400548	18801348	PIK3C2G	processed_transcript	+	0
chr12	18597380	18597747	MACS_peak_725	86.43	chr12	18400548	18801348	PIK3C2G	protein_coding	+	0
chr12	18843442	18843707	MACS_peak_726	133.78	chr12	18836103	18890991	PLCZ1	nonsense_mediated_decay	-	0
chr12	18843442	18843707	MACS_peak_726	133.78	chr12	18836103	18890991	PLCZ1	processed_transcript	-	0
chr12	18843442	18843707	MACS_peak_726	133.78	chr12	18836103	18890991	PLCZ1	protein_coding	-	0
chr12	18843442	18843707	MACS_peak_726	133.78	chr12	18836103	18890991	PLCZ1	retained_intron	-	0
chr12	21719898	21720536	MACS_peak_727	59.88	chr12	21689123	21757781	GYS2	protein_coding	-	0
chr12	22867544	22868016	MACS_peak_728	65.70	chr12	22852793	23327057	RP11-114G22.1	lincRNA	+	0
chr12	23477094	23477645	MACS_peak_729	53.45	chr12	23334268	23404433	RP11-153K16.2	lincRNA	-	-72662
chr12	23953631	23954356	MACS_peak_730	67.19	chr12	23682440	24103966	SOX5	nonsense_mediated_decay	-	0
chr12	23953631	23954356	MACS_peak_730	67.19	chr12	23682440	24103966	SOX5	processed_transcript	-	0
chr12	23953631	23954356	MACS_peak_730	67.19	chr12	23682440	24103966	SOX5	protein_coding	-	0
chr12	23953631	23954356	MACS_peak_730	67.19	chr12	23682440	24103966	SOX5	retained_intron	-	0
chr12	25266079	25266725	MACS_peak_731	74.36	chr12	25261354	25348096	CASC1	nonsense_mediated_decay	-	0
chr12	25266079	25266725	MACS_peak_731	74.36	chr12	25261354	25348096	CASC1	processed_transcript	-	0
chr12	25266079	25266725	MACS_peak_731	74.36	chr12	25261354	25348096	CASC1	protein_coding	-	0
chr12	25266079	25266725	MACS_peak_731	74.36	chr12	25261354	25348096	CASC1	retained_intron	-	0
chr12	26144961	26145694	MACS_peak_732	54.14	chr12	26111962	26232825	RASSF8	nonsense_mediated_decay	+	0
chr12	26144961	26145694	MACS_peak_732	54.14	chr12	26111962	26232825	RASSF8	processed_transcript	+	0
chr12	26144961	26145694	MACS_peak_732	54.14	chr12	26111962	26232825	RASSF8	protein_coding	+	0
chr12	29501615	29501942	MACS_peak_733	80.38	chr12	29490285	29534122	ERGIC2	nonsense_mediated_decay	-	0
chr12	29501615	29501942	MACS_peak_733	80.38	chr12	29490285	29534122	ERGIC2	protein_coding	-	0
chr12	29501615	29501942	MACS_peak_733	80.38	chr12	29490285	29534122	ERGIC2	retained_intron	-	0
chr12	32552757	32553373	MACS_peak_734	73.09	chr12	32552463	32798984	FGD4	nonsense_mediated_decay	+	0
chr12	32552757	32553373	MACS_peak_734	73.09	chr12	32552463	32798984	FGD4	processed_transcript	+	0
chr12	32552757	32553373	MACS_peak_734	73.09	chr12	32552463	32798984	FGD4	protein_coding	+	0
chr12	32552757	32553373	MACS_peak_734	73.09	chr12	32552463	32798984	FGD4	retained_intron	+	0
chr12	34770092	34770689	MACS_peak_735	61.78	chr12	34402416	34402893	RP13-7D7.1	processed_pseudogene	+	367200
chr12	34799906	34800549	MACS_peak_736	65.43	chr12	34402416	34402893	RP13-7D7.1	processed_pseudogene	+	397014
chr12	39742213	39742898	MACS_peak_737	69.61	chr12	39687030	39837192	KIF21A	nonsense_mediated_decay	-	0
chr12	39742213	39742898	MACS_peak_737	69.61	chr12	39687030	39837192	KIF21A	processed_transcript	-	0
chr12	39742213	39742898	MACS_peak_737	69.61	chr12	39687030	39837192	KIF21A	protein_coding	-	0
chr12	39742213	39742898	MACS_peak_737	69.61	chr12	39687030	39837192	KIF21A	retained_intron	-	0
chr12	40508216	40508915	MACS_peak_738	57.29	chr12	40148823	40499891	SLC2A13	protein_coding	-	-8326
chr12	40508216	40508915	MACS_peak_738	57.29	chr12	40148823	40499891	SLC2A13	retained_intron	-	-8326
chr12	42721033	42721447	MACS_peak_739	93.60	chr12	42632249	42853517	PPHLN1	nonsense_mediated_decay	+	0
chr12	42721033	42721447	MACS_peak_739	93.60	chr12	42632249	42853517	PPHLN1	processed_transcript	+	0
chr12	42721033	42721447	MACS_peak_739	93.60	chr12	42632249	42853517	PPHLN1	protein_coding	+	0
chr12	42721033	42721447	MACS_peak_739	93.60	chr12	42632249	42853517	PPHLN1	retained_intron	+	0
chr12	42732168	42732903	MACS_peak_740	55.87	chr12	42632249	42853517	PPHLN1	nonsense_mediated_decay	+	0
chr12	42732168	42732903	MACS_peak_740	55.87	chr12	42632249	42853517	PPHLN1	processed_transcript	+	0
chr12	42732168	42732903	MACS_peak_740	55.87	chr12	42632249	42853517	PPHLN1	protein_coding	+	0
chr12	42732168	42732903	MACS_peak_740	55.87	chr12	42632249	42853517	PPHLN1	retained_intron	+	0
chr12	43878661	43879008	MACS_peak_741	68.75	chr12	43747669	43945724	ADAMTS20	protein_coding	-	0
chr12	44020605	44021206	MACS_peak_742	73.90	chr12	44026896	44027084	RP11-73B8.3	processed_pseudogene	+	-5691
chr12	44251444	44251892	MACS_peak_743	64.62	chr12	44229770	44783545	TMEM117	nonsense_mediated_decay	+	0
chr12	44251444	44251892	MACS_peak_743	64.62	chr12	44229770	44783545	TMEM117	processed_transcript	+	0
chr12	44251444	44251892	MACS_peak_743	64.62	chr12	44229770	44783545	TMEM117	protein_coding	+	0
chr12	44251444	44251892	MACS_peak_743	64.62	chr12	44229770	44783545	TMEM117	retained_intron	+	0
chr12	45093421	45094073	MACS_peak_744	54.41	chr12	44902058	45315631	NELL2	processed_transcript	-	0
chr12	45093421	45094073	MACS_peak_744	54.41	chr12	44902058	45315631	NELL2	protein_coding	-	0
chr12	45093421	45094073	MACS_peak_744	54.41	chr12	44902058	45315631	NELL2	retained_intron	-	0
chr12	49980910	49981636	MACS_peak_745	56.21	chr12	49962001	50038449	PRPF40B	nonsense_mediated_decay	+	0
chr12	49980910	49981636	MACS_peak_745	56.21	chr12	49962001	50038449	PRPF40B	processed_transcript	+	0
chr12	49980910	49981636	MACS_peak_745	56.21	chr12	49962001	50038449	PRPF40B	protein_coding	+	0
chr12	49980910	49981636	MACS_peak_745	56.21	chr12	49962001	50038449	PRPF40B	retained_intron	+	0
chr12	49980910	49981636	MACS_peak_745	56.21	chr12	49976668	49999422	FAM186B	nonsense_mediated_decay	-	0
chr12	49980910	49981636	MACS_peak_745	56.21	chr12	49976668	49999422	FAM186B	protein_coding	-	0
chr12	50351090	50351436	MACS_peak_746	93.60	chr12	50344524	50352664	AQP2	nonsense_mediated_decay	+	0
chr12	50351090	50351436	MACS_peak_746	93.60	chr12	50344524	50352664	AQP2	protein_coding	+	0
chr12	50351090	50351436	MACS_peak_746	93.60	chr12	50345295	50356707	RP11-469H8.6	antisense	-	0
chr12	50655114	50655637	MACS_peak_747	78.50	chr12	50569571	50677329	LIMA1	nonsense_mediated_decay	-	0
chr12	50655114	50655637	MACS_peak_747	78.50	chr12	50569571	50677329	LIMA1	processed_transcript	-	0
chr12	50655114	50655637	MACS_peak_747	78.50	chr12	50569571	50677329	LIMA1	protein_coding	-	0
chr12	50655114	50655637	MACS_peak_747	78.50	chr12	50569571	50677329	LIMA1	retained_intron	-	0
chr12	50994439	50994949	MACS_peak_748	115.46	chr12	50898768	51142450	DIP2B	nonsense_mediated_decay	+	0
chr12	50994439	50994949	MACS_peak_748	115.46	chr12	50898768	51142450	DIP2B	protein_coding	+	0
chr12	50994439	50994949	MACS_peak_748	115.46	chr12	50898768	51142450	DIP2B	retained_intron	+	0
chr12	51099150	51099893	MACS_peak_749	78.87	chr12	50898768	51142450	DIP2B	nonsense_mediated_decay	+	0
chr12	51099150	51099893	MACS_peak_749	78.87	chr12	50898768	51142450	DIP2B	protein_coding	+	0
chr12	51099150	51099893	MACS_peak_749	78.87	chr12	50898768	51142450	DIP2B	retained_intron	+	0
chr12	51251502	51251834	MACS_peak_750	97.00	chr12	51236703	51281667	TMPRSS12	protein_coding	+	0
chr12	52235752	52236473	MACS_peak_751	56.41	chr12	52242007	52246513	RP11-923I11.5	lincRNA	+	-5535
chr12	52691104	52692760	MACS_peak_752	98.59	chr12	52643084	52702947	KRT86	protein_coding	+	0
chr12	52909420	52910099	MACS_peak_753	58.11	chr12	52908359	52914471	KRT5	protein_coding	-	0
chr12	52909420	52910099	MACS_peak_753	58.11	chr12	52908359	52914471	KRT5	retained_intron	-	0
chr12	53062260	53062770	MACS_peak_754	65.13	chr12	53068520	53074191	KRT1	protein_coding	-	5751
chr12	53062260	53062770	MACS_peak_754	65.13	chr12	53068520	53074191	KRT1	retained_intron	-	5751
chr12	53073513	53074242	MACS_peak_755	64.30	chr12	53068520	53074191	KRT1	protein_coding	-	0
chr12	53073513	53074242	MACS_peak_755	64.30	chr12	53068520	53074191	KRT1	retained_intron	-	0
chr12	53369659	53370403	MACS_peak_756	66.92	chr12	53346500	53346686	AC107016.1	pseudogene	-	-22974
chr12	54114901	54115487	MACS_peak_757	56.85	chr12	54104903	54121529	CALCOCO1	processed_transcript	-	0
chr12	54114901	54115487	MACS_peak_757	56.85	chr12	54104903	54121529	CALCOCO1	protein_coding	-	0
chr12	54114901	54115487	MACS_peak_757	56.85	chr12	54104903	54121529	CALCOCO1	retained_intron	-	0
chr12	54290685	54291216	MACS_peak_758	105.16	chr12	54329112	54333427	HOXC13-AS	antisense	-	37897
chr12	54294709	54295266	MACS_peak_759	58.29	chr12	54329112	54333427	HOXC13-AS	antisense	-	33847
chr12	55001159	55001904	MACS_peak_760	91.11	chr12	55001971	55004246	GLYCAM1	processed_transcript	-	68
chr12	55001159	55001904	MACS_peak_760	91.11	chr12	55001971	55004246	GLYCAM1	unitary_pseudogene	-	68
chr12	55274540	55275268	MACS_peak_761	50.79	chr12	55224303	55252177	MUCL1	processed_transcript	+	22364
chr12	55274540	55275268	MACS_peak_761	50.79	chr12	55224303	55252177	MUCL1	protein_coding	+	22364
chr12	55274540	55275268	MACS_peak_761	50.79	chr12	55224303	55252177	MUCL1	retained_intron	+	22364
chr12	57634437	57634941	MACS_peak_762	121.78	chr12	57628686	57634498	NDUFA4L2	processed_transcript	-	0
chr12	57634437	57634941	MACS_peak_762	121.78	chr12	57628686	57634498	NDUFA4L2	protein_coding	-	0
chr12	57634437	57634941	MACS_peak_762	121.78	chr12	57628686	57634498	NDUFA4L2	retained_intron	-	0
chr12	57985046	57985784	MACS_peak_763	55.75	chr12	57984957	57997198	PIP4K2C	nonsense_mediated_decay	+	0
chr12	57985046	57985784	MACS_peak_763	55.75	chr12	57984957	57997198	PIP4K2C	protein_coding	+	0
chr12	60540434	60541237	MACS_peak_764	58.41	chr12	60486645	60489632	RP11-316A16.1	lincRNA	+	50803
chr12	62465260	62465960	MACS_peak_765	56.75	chr12	62102040	62672931	FAM19A2	nonsense_mediated_decay	-	0
chr12	62465260	62465960	MACS_peak_765	56.75	chr12	62102040	62672931	FAM19A2	processed_transcript	-	0
chr12	62465260	62465960	MACS_peak_765	56.75	chr12	62102040	62672931	FAM19A2	protein_coding	-	0
chr12	62465260	62465960	MACS_peak_765	56.75	chr12	62102040	62672931	FAM19A2	retained_intron	-	0
chr12	64520099	64520751	MACS_peak_766	59.26	chr12	64238073	64541613	SRGAP1	protein_coding	+	0
chr12	64520099	64520751	MACS_peak_766	59.26	chr12	64238073	64541613	SRGAP1	retained_intron	+	0
chr12	67026376	67027075	MACS_peak_767	51.89	chr12	66741211	67197966	GRIP1	nonsense_mediated_decay	-	0
chr12	67026376	67027075	MACS_peak_767	51.89	chr12	66741211	67197966	GRIP1	processed_transcript	-	0
chr12	67026376	67027075	MACS_peak_767	51.89	chr12	66741211	67197966	GRIP1	protein_coding	-	0
chr12	67026376	67027075	MACS_peak_767	51.89	chr12	66741211	67197966	GRIP1	retained_intron	-	0
chr12	67645227	67645963	MACS_peak_768	55.28	chr12	67659622	67660746	GGTA2P	processed_pseudogene	-	13660
chr12	68329276	68329725	MACS_peak_769	53.15	chr12	68323015	68363797	GS1-410F4.4	lincRNA	+	0
chr12	68334789	68335401	MACS_peak_770	55.06	chr12	68323015	68363797	GS1-410F4.4	lincRNA	+	0
chr12	68376016	68376757	MACS_peak_771	66.48	chr12	68371887	68372167	GS1-410F4.5	processed_pseudogene	-	-3850
chr12	69011073	69011668	MACS_peak_772	61.88	chr12	69004619	69054372	RAP1B	processed_transcript	+	0
chr12	69011073	69011668	MACS_peak_772	61.88	chr12	69004619	69054372	RAP1B	protein_coding	+	0
chr12	69011073	69011668	MACS_peak_772	61.88	chr12	69004619	69054372	RAP1B	retained_intron	+	0
chr12	69145547	69145968	MACS_peak_773	62.68	chr12	69139886	69187508	SLC35E3	processed_transcript	+	0
chr12	69145547	69145968	MACS_peak_773	62.68	chr12	69139886	69187508	SLC35E3	protein_coding	+	0
chr12	69665495	69666299	MACS_peak_774	72.86	chr12	69633317	69668138	CPSF6	nonsense_mediated_decay	+	0
chr12	69665495	69666299	MACS_peak_774	72.86	chr12	69633317	69668138	CPSF6	processed_transcript	+	0
chr12	69665495	69666299	MACS_peak_774	72.86	chr12	69633317	69668138	CPSF6	protein_coding	+	0
chr12	69665495	69666299	MACS_peak_774	72.86	chr12	69633317	69668138	CPSF6	retained_intron	+	0
chr12	70069782	70070441	MACS_peak_775	55.20	chr12	70037140	70093256	BEST3	nonsense_mediated_decay	-	0
chr12	70069782	70070441	MACS_peak_775	55.20	chr12	70037140	70093256	BEST3	processed_transcript	-	0
chr12	70069782	70070441	MACS_peak_775	55.20	chr12	70037140	70093256	BEST3	protein_coding	-	0
chr12	71343431	71344035	MACS_peak_776	51.39	chr12	71031853	71314623	PTPRR	nonsense_mediated_decay	-	-28809
chr12	71343431	71344035	MACS_peak_776	51.39	chr12	71031853	71314623	PTPRR	processed_transcript	-	-28809
chr12	71343431	71344035	MACS_peak_776	51.39	chr12	71031853	71314623	PTPRR	protein_coding	-	-28809
chr12	72399418	72400012	MACS_peak_777	60.09	chr12	72332626	72580398	TPH2	processed_transcript	+	0
chr12	72399418	72400012	MACS_peak_777	60.09	chr12	72332626	72580398	TPH2	protein_coding	+	0
chr12	72581020	72581491	MACS_peak_778	188.82	chr12	72481046	73059422	TRHDE	processed_transcript	+	0
chr12	72581020	72581491	MACS_peak_778	188.82	chr12	72481046	73059422	TRHDE	protein_coding	+	0
chr12	72581020	72581491	MACS_peak_778	188.82	chr12	72481046	73059422	TRHDE	retained_intron	+	0
chr12	72798256	72798868	MACS_peak_779	61.07	chr12	72481046	73059422	TRHDE	processed_transcript	+	0
chr12	72798256	72798868	MACS_peak_779	61.07	chr12	72481046	73059422	TRHDE	protein_coding	+	0
chr12	72798256	72798868	MACS_peak_779	61.07	chr12	72481046	73059422	TRHDE	retained_intron	+	0
chr12	73915919	73916588	MACS_peak_780	70.38	chr12	74042446	74042819	RP11-166B14.1	processed_pseudogene	+	-125859
chr12	75951633	75952122	MACS_peak_781	56.18	chr12	75956982	76377795	RP11-114H23.1	lincRNA	-	4861
chr12	76109880	76110491	MACS_peak_782	65.81	chr12	75956982	76377795	RP11-114H23.1	lincRNA	-	0
chr12	76580648	76581116	MACS_peak_783	86.43	chr12	76533347	76533451	RNU6-1271P	snRNA	+	47198
chr12	77214558	77215175	MACS_peak_784	72.46	chr12	77157368	77247476	ZDHHC17	nonsense_mediated_decay	+	0
chr12	77214558	77215175	MACS_peak_784	72.46	chr12	77157368	77247476	ZDHHC17	processed_transcript	+	0
chr12	77214558	77215175	MACS_peak_784	72.46	chr12	77157368	77247476	ZDHHC17	protein_coding	+	0
chr12	77214558	77215175	MACS_peak_784	72.46	chr12	77157368	77247476	ZDHHC17	retained_intron	+	0
chr12	78017619	78018174	MACS_peak_785	53.24	chr12	77718421	77966055	RP1-34H18.1	lincRNA	+	51565
chr12	79113750	79114169	MACS_peak_786	74.99	chr12	79187306	79187894	RP11-123M21.2	processed_pseudogene	-	73138
chr12	79327512	79327863	MACS_peak_787	85.69	chr12	79257773	79845788	SYT1	processed_transcript	+	0
chr12	79327512	79327863	MACS_peak_787	85.69	chr12	79257773	79845788	SYT1	protein_coding	+	0
chr12	79641937	79642528	MACS_peak_788	50.25	chr12	79257773	79845788	SYT1	processed_transcript	+	0
chr12	79641937	79642528	MACS_peak_788	50.25	chr12	79257773	79845788	SYT1	protein_coding	+	0
chr12	79941185	79941713	MACS_peak_789	50.34	chr12	79933983	79944315	RP11-359M6.1	lincRNA	+	0
chr12	81671318	81671903	MACS_peak_790	73.91	chr12	81652045	82153332	PPFIA2	nonsense_mediated_decay	-	0
chr12	81671318	81671903	MACS_peak_790	73.91	chr12	81652045	82153332	PPFIA2	processed_transcript	-	0
chr12	81671318	81671903	MACS_peak_790	73.91	chr12	81652045	82153332	PPFIA2	protein_coding	-	0
chr12	81671318	81671903	MACS_peak_790	73.91	chr12	81652045	82153332	PPFIA2	retained_intron	-	0
chr12	81671318	81671903	MACS_peak_790	73.91	chr12	81664454	81706201	RP11-121G22.3	lincRNA	+	0
chr12	82106910	82107623	MACS_peak_791	52.48	chr12	81652045	82153332	PPFIA2	nonsense_mediated_decay	-	0
chr12	82106910	82107623	MACS_peak_791	52.48	chr12	81652045	82153332	PPFIA2	processed_transcript	-	0
chr12	82106910	82107623	MACS_peak_791	52.48	chr12	81652045	82153332	PPFIA2	protein_coding	-	0
chr12	82106910	82107623	MACS_peak_791	52.48	chr12	81652045	82153332	PPFIA2	retained_intron	-	0
chr12	82419523	82420255	MACS_peak_792	55.45	chr12	82392411	82392741	RP11-362A1.2	processed_pseudogene	+	26783
chr12	83269681	83270129	MACS_peak_793	54.68	chr12	83080659	83528649	TMTC2	nonsense_mediated_decay	+	0
chr12	83269681	83270129	MACS_peak_793	54.68	chr12	83080659	83528649	TMTC2	protein_coding	+	0
chr12	83269681	83270129	MACS_peak_793	54.68	chr12	83080659	83528649	TMTC2	retained_intron	+	0
chr12	84032564	84033082	MACS_peak_794	64.02	chr12	84054788	84055498	RP11-384P14.1	lincRNA	-	21707
chr12	85056011	85056746	MACS_peak_795	55.32	chr12	85065377	85065805	RP11-701B6.1	processed_pseudogene	+	-8632
chr12	85137731	85138313	MACS_peak_796	58.80	chr12	85065377	85065805	RP11-701B6.1	processed_pseudogene	+	71927
chr12	86058746	86059434	MACS_peak_797	57.74	chr12	86041031	86041098	AC021887.1	miRNA	-	-17649
chr12	86323701	86323961	MACS_peak_798	118.22	chr12	86352465	86354725	RP11-18J9.3	lincRNA	+	-28505
chr12	86406362	86406829	MACS_peak_799	96.56	chr12	86372516	87232681	MGAT4C	processed_transcript	-	0
chr12	86406362	86406829	MACS_peak_799	96.56	chr12	86372516	87232681	MGAT4C	protein_coding	-	0
chr12	88765390	88765865	MACS_peak_800	79.99	chr12	88824219	88824327	Y_RNA	misc_RNA	+	-58355
chr12	90007150	90007745	MACS_peak_801	69.97	chr12	89981828	90103077	ATP2B1	protein_coding	-	0
chr12	90007150	90007745	MACS_peak_801	69.97	chr12	89981828	90103077	ATP2B1	retained_intron	-	0
chr12	90405735	90406276	MACS_peak_802	101.41	chr12	90276442	90383066	RP11-654D12.2	lincRNA	+	22670
chr12	90494217	90494971	MACS_peak_803	62.98	chr12	90501516	90506556	RP11-567C2.1	lincRNA	+	-6546
chr12	92041686	92042056	MACS_peak_804	79.84	chr12	92073908	92074650	RP11-1041F24.1	lincRNA	+	-31853
chr12	92163092	92163921	MACS_peak_805	59.93	chr12	92073908	92074650	RP11-1041F24.1	lincRNA	+	88443
chr12	92828760	92829475	MACS_peak_806	58.41	chr12	92815307	92877456	RP11-693J15.4	antisense	+	0
chr12	94027544	94028213	MACS_peak_807	53.12	chr12	94034598	94035362	RP11-887P2.3	processed_pseudogene	-	6386
chr12	94027544	94028213	MACS_peak_807	53.12	chr12	94034598	94035362	RP11-887P2.3	pseudogene	-	6386
chr12	94256969	94257548	MACS_peak_808	52.06	chr12	94071151	94288616	CRADD	nonsense_mediated_decay	+	0
chr12	94256969	94257548	MACS_peak_808	52.06	chr12	94071151	94288616	CRADD	processed_transcript	+	0
chr12	94256969	94257548	MACS_peak_808	52.06	chr12	94071151	94288616	CRADD	protein_coding	+	0
chr12	96602734	96603384	MACS_peak_809	59.35	chr12	96588160	96663613	ELK3	nonsense_mediated_decay	+	0
chr12	96602734	96603384	MACS_peak_809	59.35	chr12	96588160	96663613	ELK3	processed_transcript	+	0
chr12	96602734	96603384	MACS_peak_809	59.35	chr12	96588160	96663613	ELK3	protein_coding	+	0
chr12	97085485	97085921	MACS_peak_810	66.88	chr12	96883349	97269333	C12orf55	non_stop_decay	+	0
chr12	97085485	97085921	MACS_peak_810	66.88	chr12	96883349	97269333	C12orf55	processed_transcript	+	0
chr12	97085485	97085921	MACS_peak_810	66.88	chr12	96883349	97269333	C12orf55	protein_coding	+	0
chr12	97085485	97085921	MACS_peak_810	66.88	chr12	96883349	97269333	C12orf55	retained_intron	+	0
chr12	97290613	97291209	MACS_peak_811	61.83	chr12	97294475	97296476	EEF1A1P33	processed_pseudogene	-	3267
chr12	98228915	98229251	MACS_peak_812	74.48	chr12	98107190	98155637	RP11-1016B18.1	processed_transcript	-	-73279
chr12	98228915	98229251	MACS_peak_812	74.48	chr12	98107190	98155637	RP11-1016B18.1	retained_intron	-	-73279
chr12	98228915	98229251	MACS_peak_812	74.48	chr12	98107190	98155637	RP11-1016B18.1	transcribed_processed_pseudogene	-	-73279
chr12	98479332	98479843	MACS_peak_813	64.41	chr12	98506792	98686223	RP11-690J15.1	lincRNA	-	26950
chr12	98694445	98694964	MACS_peak_814	76.63	chr12	98506792	98686223	RP11-690J15.1	lincRNA	-	-8223
chr12	101136556	101137253	MACS_peak_815	54.93	chr12	101111304	101522419	ANO4	nonsense_mediated_decay	+	0
chr12	101136556	101137253	MACS_peak_815	54.93	chr12	101111304	101522419	ANO4	processed_transcript	+	0
chr12	101136556	101137253	MACS_peak_815	54.93	chr12	101111304	101522419	ANO4	protein_coding	+	0
chr12	104657405	104658085	MACS_peak_816	52.66	chr12	104609557	104744061	TXNRD1	nonsense_mediated_decay	+	0
chr12	104657405	104658085	MACS_peak_816	52.66	chr12	104609557	104744061	TXNRD1	processed_transcript	+	0
chr12	104657405	104658085	MACS_peak_816	52.66	chr12	104609557	104744061	TXNRD1	protein_coding	+	0
chr12	104657405	104658085	MACS_peak_816	52.66	chr12	104609557	104744061	TXNRD1	retained_intron	+	0
chr12	104657405	104658085	MACS_peak_816	52.66	chr12	104656092	104674500	RP11-818F20.5	antisense	-	0
chr12	104699422	104700029	MACS_peak_817	72.57	chr12	104609557	104744061	TXNRD1	nonsense_mediated_decay	+	0
chr12	104699422	104700029	MACS_peak_817	72.57	chr12	104609557	104744061	TXNRD1	processed_transcript	+	0
chr12	104699422	104700029	MACS_peak_817	72.57	chr12	104609557	104744061	TXNRD1	protein_coding	+	0
chr12	104699422	104700029	MACS_peak_817	72.57	chr12	104609557	104744061	TXNRD1	retained_intron	+	0
chr12	106108860	106109442	MACS_peak_818	57.04	chr12	106097981	106137840	CASC18	lincRNA	+	0
chr12	106884918	106885541	MACS_peak_819	72.72	chr12	106751436	106903976	POLR3B	processed_transcript	+	0
chr12	106884918	106885541	MACS_peak_819	72.72	chr12	106751436	106903976	POLR3B	protein_coding	+	0
chr12	108613366	108613911	MACS_peak_820	69.17	chr12	108523248	108644314	WSCD2	processed_transcript	+	0
chr12	108613366	108613911	MACS_peak_820	69.17	chr12	108523248	108644314	WSCD2	protein_coding	+	0
chr12	108613366	108613911	MACS_peak_820	69.17	chr12	108523248	108644314	WSCD2	retained_intron	+	0
chr12	108713382	108713691	MACS_peak_821	55.29	chr12	108681821	108733118	CMKLR1	protein_coding	-	0
chr12	108790775	108791368	MACS_peak_822	92.12	chr12	108827907	108886362	RP11-13G14.4	antisense	-	36540
chr12	108790775	108791368	MACS_peak_822	92.12	chr12	108827907	108886362	RP11-13G14.4	retained_intron	-	36540
chr12	109312704	109313546	MACS_peak_823	62.91	chr12	109304658	109459045	SVOP	nonsense_mediated_decay	-	0
chr12	109312704	109313546	MACS_peak_823	62.91	chr12	109304658	109459045	SVOP	protein_coding	-	0
chr12	109312704	109313546	MACS_peak_823	62.91	chr12	109304658	109459045	SVOP	retained_intron	-	0
chr12	109916769	109917370	MACS_peak_824	61.59	chr12	109915207	109974507	UBE3B	nonsense_mediated_decay	+	0
chr12	109916769	109917370	MACS_peak_824	61.59	chr12	109915207	109974507	UBE3B	processed_transcript	+	0
chr12	109916769	109917370	MACS_peak_824	61.59	chr12	109915207	109974507	UBE3B	protein_coding	+	0
chr12	109916769	109917370	MACS_peak_824	61.59	chr12	109915207	109974507	UBE3B	retained_intron	+	0
chr12	110072766	110073777	MACS_peak_825	153.51	chr12	110100668	110100988	RN7SKP250	misc_RNA	-	26892
chr12	111268887	111269562	MACS_peak_826	61.19	chr12	111269583	111283767	RP1-74B13.2	lincRNA	+	-22
chr12	111575047	111575620	MACS_peak_827	80.38	chr12	111471828	111788358	CUX2	processed_transcript	+	0
chr12	111575047	111575620	MACS_peak_827	80.38	chr12	111471828	111788358	CUX2	protein_coding	+	0
chr12	113417854	113418410	MACS_peak_828	58.34	chr12	113345433	113455556	RP1-71H24.1	antisense	-	0
chr12	113417854	113418410	MACS_peak_828	58.34	chr12	113416200	113449528	OAS2	nonsense_mediated_decay	+	0
chr12	113417854	113418410	MACS_peak_828	58.34	chr12	113416200	113449528	OAS2	protein_coding	+	0
chr12	113417854	113418410	MACS_peak_828	58.34	chr12	113416200	113449528	OAS2	retained_intron	+	0
chr12	114299337	114299807	MACS_peak_829	66.88	chr12	114254543	114404176	RBM19	nonsense_mediated_decay	-	0
chr12	114299337	114299807	MACS_peak_829	66.88	chr12	114254543	114404176	RBM19	processed_transcript	-	0
chr12	114299337	114299807	MACS_peak_829	66.88	chr12	114254543	114404176	RBM19	protein_coding	-	0
chr12	114299337	114299807	MACS_peak_829	66.88	chr12	114254543	114404176	RBM19	retained_intron	-	0
chr12	114890633	114890950	MACS_peak_830	64.37	chr12	114845996	114850636	TBX5-AS1	antisense	+	39998
chr12	116315325	116315968	MACS_peak_831	59.66	chr12	116248164	116323942	RP11-110L15.2	lincRNA	-	0
chr12	118127988	118128706	MACS_peak_832	56.18	chr12	117890817	118406788	KSR2	processed_transcript	-	0
chr12	118127988	118128706	MACS_peak_832	56.18	chr12	117890817	118406788	KSR2	protein_coding	-	0
chr12	118127988	118128706	MACS_peak_832	56.18	chr12	117890817	118406788	KSR2	retained_intron	-	0
chr12	120728581	120729401	MACS_peak_833	87.18	chr12	120729566	120729706	RNU4-2	snRNA	-	166
chr12	123240298	123240893	MACS_peak_834	61.88	chr12	123237321	123255611	DENR	protein_coding	+	0
chr12	123240298	123240893	MACS_peak_834	61.88	chr12	123237321	123255611	DENR	retained_intron	+	0
chr12	124637560	124637858	MACS_peak_835	81.80	chr12	124457788	124800570	FAM101A	processed_transcript	+	0
chr12	124637560	124637858	MACS_peak_835	81.80	chr12	124457788	124800570	FAM101A	protein_coding	+	0
chr12	125692388	125692838	MACS_peak_836	66.88	chr12	125671382	126146917	TMEM132B	processed_transcript	+	0
chr12	125692388	125692838	MACS_peak_836	66.88	chr12	125671382	126146917	TMEM132B	protein_coding	+	0
chr12	125692388	125692838	MACS_peak_836	66.88	chr12	125671382	126146917	TMEM132B	retained_intron	+	0
chr12	126521288	126522023	MACS_peak_837	55.32	chr12	126468248	126470780	RP5-916L7.2	lincRNA	+	50509
chr12	127681582	127682251	MACS_peak_838	58.53	chr12	127650616	127650672	AC079949.1	miRNA	-	-30911
chr12	129062953	129063340	MACS_peak_839	59.41	chr12	128751948	129192460	TMEM132C	protein_coding	+	0
chr12	129852760	129853163	MACS_peak_840	73.89	chr12	129556270	130388211	TMEM132D	protein_coding	-	0
chr12	130479661	130480047	MACS_peak_841	67.67	chr12	130509038	130529501	RP11-474D1.4	lincRNA	-	28992
chr12	130538974	130540392	MACS_peak_842	81.59	chr12	130531677	130532921	RP11-474D1.1	lincRNA	+	6054
chr12	132807794	132808654	MACS_peak_843	220.60	chr12	132680924	132905935	GALNT9	processed_transcript	-	0
chr12	132807794	132808654	MACS_peak_843	220.60	chr12	132680924	132905935	GALNT9	protein_coding	-	0
chr12	132807794	132808654	MACS_peak_843	220.60	chr12	132680924	132905935	GALNT9	retained_intron	-	0
chr12	133006212	133006836	MACS_peak_844	365.21	chr12	133033746	133036610	RP11-503G7.1	lincRNA	+	-26911
chr12	133042833	133043616	MACS_peak_845	198.48	chr12	133038828	133039442	RP11-503G7.2	lincRNA	+	3392
chr12	133679930	133680481	MACS_peak_846	64.08	chr12	133656424	133684130	ZNF140	nonsense_mediated_decay	+	0
chr12	133679930	133680481	MACS_peak_846	64.08	chr12	133656424	133684130	ZNF140	protein_coding	+	0
chr13	20409562	20410134	MACS_peak_847	57.53	chr13	20397622	20437776	ZMYM5	protein_coding	-	0
chr13	20409562	20410134	MACS_peak_847	57.53	chr13	20397622	20437776	ZMYM5	retained_intron	-	0
chr13	20599742	20600113	MACS_peak_848	58.53	chr13	20532810	20665968	ZMYM2	processed_transcript	+	0
chr13	20599742	20600113	MACS_peak_848	58.53	chr13	20532810	20665968	ZMYM2	protein_coding	+	0
chr13	20599742	20600113	MACS_peak_848	58.53	chr13	20532810	20665968	ZMYM2	retained_intron	+	0
chr13	21292363	21293045	MACS_peak_849	69.75	chr13	21276266	21297237	IL17D	processed_transcript	+	0
chr13	21292363	21293045	MACS_peak_849	69.75	chr13	21276266	21297237	IL17D	protein_coding	+	0
chr13	22084971	22085716	MACS_peak_850	55.49	chr13	22066836	22178353	MICU2	processed_transcript	-	0
chr13	22084971	22085716	MACS_peak_850	55.49	chr13	22066836	22178353	MICU2	protein_coding	-	0
chr13	22258041	22258512	MACS_peak_851	66.06	chr13	22245522	22278637	FGF9	processed_transcript	+	0
chr13	22258041	22258512	MACS_peak_851	66.06	chr13	22245522	22278637	FGF9	protein_coding	+	0
chr13	23940874	23941581	MACS_peak_852	56.96	chr13	23902965	24007841	SACS	processed_transcript	-	0
chr13	23940874	23941581	MACS_peak_852	56.96	chr13	23902965	24007841	SACS	protein_coding	-	0
chr13	24706966	24707510	MACS_peak_853	64.45	chr13	24553839	24895169	RP11-307N16.6	nonsense_mediated_decay	+	0
chr13	24706966	24707510	MACS_peak_853	64.45	chr13	24553944	24881212	SPATA13	processed_transcript	+	0
chr13	24706966	24707510	MACS_peak_853	64.45	chr13	24553944	24881212	SPATA13	protein_coding	+	0
chr13	24706966	24707510	MACS_peak_853	64.45	chr13	24553944	24881212	SPATA13	retained_intron	+	0
chr13	25234605	25235331	MACS_peak_854	56.18	chr13	25254549	25285921	ATP12A	protein_coding	+	-19219
chr13	26655136	26655634	MACS_peak_855	67.54	chr13	26626414	26627523	LINC00415	lincRNA	-	-27614
chr13	28025238	28025772	MACS_peak_856	64.98	chr13	28009776	28024739	MTIF3	processed_transcript	-	-500
chr13	28025238	28025772	MACS_peak_856	64.98	chr13	28009776	28024739	MTIF3	protein_coding	-	-500
chr13	28207916	28208367	MACS_peak_857	67.67	chr13	28194903	28241548	POLR1D	processed_transcript	+	0
chr13	28207916	28208367	MACS_peak_857	67.67	chr13	28194903	28241548	POLR1D	protein_coding	+	0
chr13	30010382	30011081	MACS_peak_858	68.95	chr13	29598748	30077892	MTUS2	processed_transcript	+	0
chr13	30010382	30011081	MACS_peak_858	68.95	chr13	29598748	30077892	MTUS2	protein_coding	+	0
chr13	30010382	30011081	MACS_peak_858	68.95	chr13	29598748	30077892	MTUS2	retained_intron	+	0
chr13	30420635	30421341	MACS_peak_859	67.67	chr13	30338508	30424821	UBL3	protein_coding	-	0
chr13	31418228	31418867	MACS_peak_860	59.34	chr13	31377343	31384782	LINC00398	lincRNA	+	33447
chr13	32625013	32625665	MACS_peak_861	53.84	chr13	32605437	32870794	FRY	nonsense_mediated_decay	+	0
chr13	32625013	32625665	MACS_peak_861	53.84	chr13	32605437	32870794	FRY	processed_transcript	+	0
chr13	32625013	32625665	MACS_peak_861	53.84	chr13	32605437	32870794	FRY	protein_coding	+	0
chr13	32625013	32625665	MACS_peak_861	53.84	chr13	32605437	32870794	FRY	retained_intron	+	0
chr13	33483375	33483799	MACS_peak_862	86.43	chr13	33451569	33485788	LINC00423	lincRNA	-	0
chr13	34342822	34343106	MACS_peak_863	104.99	chr13	34392186	34540695	RFC3	protein_coding	+	-49081
chr13	36146626	36147093	MACS_peak_864	52.44	chr13	35516424	36247159	NBEA	processed_transcript	+	0
chr13	36146626	36147093	MACS_peak_864	52.44	chr13	35516424	36247159	NBEA	protein_coding	+	0
chr13	37018951	37019681	MACS_peak_865	79.52	chr13	37005967	37017019	CCNA1	processed_transcript	+	1933
chr13	37018951	37019681	MACS_peak_865	79.52	chr13	37005967	37017019	CCNA1	protein_coding	+	1933
chr13	39372506	39373050	MACS_peak_866	58.41	chr13	39261266	39460074	FREM2	processed_transcript	+	0
chr13	39372506	39373050	MACS_peak_866	58.41	chr13	39261266	39460074	FREM2	protein_coding	+	0
chr13	40758200	40758949	MACS_peak_867	55.33	chr13	40755946	40763165	LINC00332	lincRNA	+	0
chr13	41775024	41775625	MACS_peak_868	51.02	chr13	41773968	41774943	MORF4L1P4	processed_pseudogene	-	-82
chr13	43934534	43935148	MACS_peak_869	56.13	chr13	43787654	44361044	ENOX1	processed_transcript	-	0
chr13	43934534	43935148	MACS_peak_869	56.13	chr13	43787654	44361044	ENOX1	protein_coding	-	0
chr13	44308140	44308578	MACS_peak_870	67.86	chr13	43787654	44361044	ENOX1	processed_transcript	-	0
chr13	44308140	44308578	MACS_peak_870	67.86	chr13	43787654	44361044	ENOX1	protein_coding	-	0
chr13	45308412	45308921	MACS_peak_871	66.37	chr13	45225948	45275152	LINC00407	lincRNA	+	33261
chr13	46071714	46072054	MACS_peak_872	53.65	chr13	46039060	46110765	COG3	processed_transcript	+	0
chr13	46071714	46072054	MACS_peak_872	53.65	chr13	46039060	46110765	COG3	protein_coding	+	0
chr13	47328942	47329630	MACS_peak_873	57.74	chr13	47127303	47327175	LRCH1	protein_coding	+	1768
chr13	47328942	47329630	MACS_peak_873	57.74	chr13	47127303	47327175	LRCH1	retained_intron	+	1768
chr13	47929878	47930536	MACS_peak_874	59.00	chr13	47881217	47881436	GNG5P5	processed_pseudogene	+	48443
chr13	49614414	49615103	MACS_peak_875	67.67	chr13	49550048	49783915	FNDC3A	nonsense_mediated_decay	+	0
chr13	49614414	49615103	MACS_peak_875	67.67	chr13	49550048	49783915	FNDC3A	protein_coding	+	0
chr13	49614414	49615103	MACS_peak_875	67.67	chr13	49550048	49783915	FNDC3A	retained_intron	+	0
chr13	50510754	50511468	MACS_peak_876	62.05	chr13	50486842	50510626	SPRYD7	processed_transcript	-	-129
chr13	50510754	50511468	MACS_peak_876	62.05	chr13	50486842	50510626	SPRYD7	protein_coding	-	-129
chr13	50766879	50767544	MACS_peak_877	67.04	chr13	50656307	51297372	DLEU1	processed_transcript	+	0
chr13	50766879	50767544	MACS_peak_877	67.04	chr13	50656307	51297372	DLEU1	protein_coding	+	0
chr13	51171144	51171863	MACS_peak_878	56.49	chr13	50656307	51297372	DLEU1	processed_transcript	+	0
chr13	51171144	51171863	MACS_peak_878	56.49	chr13	50656307	51297372	DLEU1	protein_coding	+	0
chr13	51590823	51591176	MACS_peak_879	93.60	chr13	51568647	51654998	GUCY1B2	processed_transcript	-	0
chr13	51590823	51591176	MACS_peak_879	93.60	chr13	51568647	51654998	GUCY1B2	unitary_pseudogene	-	0
chr13	51636092	51636596	MACS_peak_880	78.36	chr13	51568647	51654998	GUCY1B2	processed_transcript	-	0
chr13	51636092	51636596	MACS_peak_880	78.36	chr13	51568647	51654998	GUCY1B2	unitary_pseudogene	-	0
chr13	53325670	53325949	MACS_peak_881	65.65	chr13	53277399	53313947	LECT1	protein_coding	-	-11724
chr13	56542399	56542920	MACS_peak_882	65.19	chr13	56573334	56574582	HNF4GP1	processed_pseudogene	-	30415
chr13	57937352	57937893	MACS_peak_883	53.96	chr13	57965305	57965652	RPL31P53	processed_pseudogene	-	27413
chr13	61457147	61457813	MACS_peak_884	58.66	chr13	61491176	61494141	RP11-196P2.1	lincRNA	+	-33364
chr13	61483583	61483950	MACS_peak_885	91.20	chr13	61491176	61494141	RP11-196P2.1	lincRNA	+	-7227
chr13	63216973	63217435	MACS_peak_886	56.18	chr13	63246418	63306492	LINC00448	lincRNA	-	28984
chr13	63597322	63597846	MACS_peak_887	56.18	chr13	63757234	63801189	LINC00376	lincRNA	-	159389
chr13	64865124	64865814	MACS_peak_888	52.25	chr13	64560504	64650144	LINC00355	lincRNA	-	-214981
chr13	69041288	69042100	MACS_peak_889	64.08	chr13	68905470	68905745	RPL37P21	processed_pseudogene	-	-135544
chr13	69768707	69769439	MACS_peak_890	61.25	chr13	69796478	69866286	LINC00383	lincRNA	+	-27040
chr13	71182211	71182689	MACS_peak_891	60.80	chr13	71033596	71033702	RNU6-54P	snRNA	+	148510
chr13	71485925	71486587	MACS_peak_892	53.41	chr13	71497796	71498587	SOGA2P1	processed_pseudogene	+	-11210
chr13	71930957	71931584	MACS_peak_893	64.97	chr13	71870342	71871367	RABEPKP1	processed_pseudogene	+	59591
chr13	73822780	73823467	MACS_peak_894	69.52	chr13	73801284	73801397	RNY1P8	misc_RNA	+	21384
chr13	73966881	73967305	MACS_peak_895	54.68	chr13	73981905	73982489	MARK2P12	processed_pseudogene	-	14601
chr13	76686893	76687358	MACS_peak_896	66.88	chr13	76709067	76709360	RN7SL571P	misc_RNA	+	-21710
chr13	77294304	77295008	MACS_peak_897	51.69	chr13	77454312	77460540	KCTD12	protein_coding	-	159305
chr13	78299257	78299999	MACS_peak_898	55.02	chr13	78272023	78338377	SLAIN1	processed_transcript	+	0
chr13	78299257	78299999	MACS_peak_898	55.02	chr13	78272023	78338377	SLAIN1	protein_coding	+	0
chr13	78330369	78330996	MACS_peak_899	54.94	chr13	78272023	78338377	SLAIN1	processed_transcript	+	0
chr13	78330369	78330996	MACS_peak_899	54.94	chr13	78272023	78338377	SLAIN1	protein_coding	+	0
chr13	80033675	80034089	MACS_peak_900	79.99	chr13	80051499	80055366	NDFIP2-AS1	antisense	-	17411
chr13	80094813	80095492	MACS_peak_901	79.64	chr13	80055287	80130210	NDFIP2	nonsense_mediated_decay	+	0
chr13	80094813	80095492	MACS_peak_901	79.64	chr13	80055287	80130210	NDFIP2	processed_transcript	+	0
chr13	80094813	80095492	MACS_peak_901	79.64	chr13	80055287	80130210	NDFIP2	protein_coding	+	0
chr13	80974926	80975489	MACS_peak_902	63.46	chr13	80943561	80943669	RNU6-61P	snRNA	-	-31258
chr13	81551538	81552279	MACS_peak_903	55.64	chr13	81617805	81618577	RP11-521J24.1	lincRNA	+	-65527
chr13	82710586	82711226	MACS_peak_904	59.79	chr13	82264046	82265207	PTMAP5	processed_transcript	+	445380
chr13	82710586	82711226	MACS_peak_904	59.79	chr13	82264046	82265207	PTMAP5	transcribed_processed_pseudogene	+	445380
chr13	84081501	84081771	MACS_peak_905	64.24	chr13	83872206	83872302	RNU6-67P	snRNA	-	-209200
chr13	86277725	86278329	MACS_peak_906	70.90	chr13	86366925	86373623	SLITRK6	protein_coding	-	88597
chr13	87486237	87486621	MACS_peak_907	62.68	chr13	87564173	87589271	LINC00430	lincRNA	+	-77553
chr13	88546133	88546728	MACS_peak_908	61.88	chr13	88542427	88544727	TET1P1	processed_pseudogene	-	-1407
chr13	88622792	88623404	MACS_peak_909	55.62	chr13	88542427	88544727	TET1P1	processed_pseudogene	-	-78066
chr13	88635095	88635811	MACS_peak_910	56.15	chr13	88542427	88544727	TET1P1	processed_pseudogene	-	-90369
chr13	89013193	89013816	MACS_peak_911	60.56	chr13	88888802	88889224	RPL29P29	processed_pseudogene	-	-123970
chr13	89420517	89421118	MACS_peak_912	67.62	chr13	89279107	89282651	LINC00560	lincRNA	+	137867
chr13	90105406	90105759	MACS_peak_913	79.67	chr13	90129862	90152763	LINC01040	lincRNA	-	24104
chr13	91643111	91643585	MACS_peak_914	66.38	chr13	91675986	91676208	BRK1P2	processed_pseudogene	-	32402
chr13	94282163	94282541	MACS_peak_915	62.68	chr13	93879095	95059655	GPC6	protein_coding	+	0
chr13	94910586	94911099	MACS_peak_916	87.78	chr13	93879095	95059655	GPC6	protein_coding	+	0
chr13	96330774	96331040	MACS_peak_917	127.34	chr13	96329393	96447243	DNAJC3	protein_coding	+	0
chr13	97257371	97257744	MACS_peak_918	79.67	chr13	96743093	97485671	HS6ST3	protein_coding	+	0
chr13	97337040	97337517	MACS_peak_919	56.18	chr13	96743093	97485671	HS6ST3	protein_coding	+	0
chr13	98492773	98493369	MACS_peak_920	56.37	chr13	98538063	98538166	snoU13	snoRNA	+	-44695
chr13	99307717	99308291	MACS_peak_921	67.67	chr13	99293068	99293493	CALM2P4	processed_pseudogene	-	-14225
chr13	99585924	99586366	MACS_peak_922	90.51	chr13	99445741	99738879	DOCK9	processed_transcript	-	0
chr13	99585924	99586366	MACS_peak_922	90.51	chr13	99445741	99738879	DOCK9	protein_coding	-	0
chr13	100233428	100234048	MACS_peak_923	56.18	chr13	100229366	100232622	LINC01039	lincRNA	+	807
chr13	103597083	103597621	MACS_peak_924	59.27	chr13	103532449	103548383	METTL21EP	processed_transcript	+	48701
chr13	103597083	103597621	MACS_peak_924	59.27	chr13	103532449	103548383	METTL21EP	transcribed_unprocessed_pseudogene	+	48701
chr13	106942329	106942753	MACS_peak_925	79.99	chr13	107028911	107030565	LINC00460	lincRNA	+	-86159
chr13	109550415	109550976	MACS_peak_926	63.56	chr13	109248500	109860355	MYO16	processed_transcript	+	0
chr13	109550415	109550976	MACS_peak_926	63.56	chr13	109248500	109860355	MYO16	protein_coding	+	0
chr13	109550415	109550976	MACS_peak_926	63.56	chr13	109248500	109860355	MYO16	retained_intron	+	0
chr13	111007419	111008020	MACS_peak_927	67.67	chr13	110958159	111165374	COL4A2	processed_transcript	+	0
chr13	111007419	111008020	MACS_peak_927	67.67	chr13	110958159	111165374	COL4A2	protein_coding	+	0
chr13	111695932	111696526	MACS_peak_928	51.35	chr13	111748185	111755444	LINC00368	lincRNA	+	-51660
chr13	113070469	113070802	MACS_peak_929	92.08	chr13	113030633	113089003	SPACA7	protein_coding	+	0
chr13	113369470	113370319	MACS_peak_930	163.98	chr13	113344643	113541482	ATP11A	nonsense_mediated_decay	+	0
chr13	113369470	113370319	MACS_peak_930	163.98	chr13	113344643	113541482	ATP11A	processed_transcript	+	0
chr13	113369470	113370319	MACS_peak_930	163.98	chr13	113344643	113541482	ATP11A	protein_coding	+	0
chr13	113369470	113370319	MACS_peak_930	163.98	chr13	113344643	113541482	ATP11A	retained_intron	+	0
chr13	113591932	113592772	MACS_peak_931	74.37	chr13	113548692	113754053	MCF2L	nonsense_mediated_decay	+	0
chr13	113591932	113592772	MACS_peak_931	74.37	chr13	113548692	113754053	MCF2L	processed_transcript	+	0
chr13	113591932	113592772	MACS_peak_931	74.37	chr13	113548692	113754053	MCF2L	protein_coding	+	0
chr13	113591932	113592772	MACS_peak_931	74.37	chr13	113548692	113754053	MCF2L	retained_intron	+	0
chr13	114132488	114133051	MACS_peak_932	76.06	chr13	114110134	114145267	DCUN1D2	nonsense_mediated_decay	-	0
chr13	114132488	114133051	MACS_peak_932	76.06	chr13	114110134	114145267	DCUN1D2	processed_transcript	-	0
chr13	114132488	114133051	MACS_peak_932	76.06	chr13	114110134	114145267	DCUN1D2	protein_coding	-	0
chr13	114132488	114133051	MACS_peak_932	76.06	chr13	114110134	114145267	DCUN1D2	retained_intron	-	0
chr13	114211114	114211936	MACS_peak_933	75.16	chr13	114145310	114204542	TMCO3	processed_transcript	+	6573
chr13	114211114	114211936	MACS_peak_933	75.16	chr13	114145310	114204542	TMCO3	protein_coding	+	6573
chr13	114246714	114249022	MACS_peak_934	172.09	chr13	114239013	114295785	TFDP1	processed_transcript	+	0
chr13	114246714	114249022	MACS_peak_934	172.09	chr13	114239013	114295785	TFDP1	protein_coding	+	0
chr13	114277994	114280839	MACS_peak_935	548.15	chr13	114239013	114295785	TFDP1	processed_transcript	+	0
chr13	114277994	114280839	MACS_peak_935	548.15	chr13	114239013	114295785	TFDP1	protein_coding	+	0
chr13	114319349	114321439	MACS_peak_936	1661.90	chr13	114321470	114440708	GRK1	processed_transcript	+	-32
chr13	114319349	114321439	MACS_peak_936	1661.90	chr13	114321470	114440708	GRK1	protein_coding	+	-32
chr13	114319349	114321439	MACS_peak_936	1661.90	chr13	114321470	114440708	GRK1	retained_intron	+	-32
chr13	114532465	114533121	MACS_peak_937	71.03	chr13	114518603	114542321	GAS6-AS1	antisense	+	0
chr13	114532465	114533121	MACS_peak_937	71.03	chr13	114523522	114567046	GAS6	processed_transcript	-	0
chr13	114532465	114533121	MACS_peak_937	71.03	chr13	114523522	114567046	GAS6	protein_coding	-	0
chr13	114532465	114533121	MACS_peak_937	71.03	chr13	114523522	114567046	GAS6	retained_intron	-	0
chr13	114915710	114916174	MACS_peak_938	73.64	chr13	114747194	114898086	RASA3	protein_coding	-	-17625
chr14	19023832	19024297	MACS_peak_939	66.88	chr14	19110203	19118336	RP11-754I20.1	processed_transcript	+	-85907
chr14	19023832	19024297	MACS_peak_939	66.88	chr14	19110203	19118336	RP11-754I20.1	transcribed_unprocessed_pseudogene	+	-85907
chr14	20779823	20780081	MACS_peak_940	137.01	chr14	20779527	20801471	CCNB1IP1	nonsense_mediated_decay	-	0
chr14	20779823	20780081	MACS_peak_940	137.01	chr14	20779527	20801471	CCNB1IP1	processed_transcript	-	0
chr14	20779823	20780081	MACS_peak_940	137.01	chr14	20779527	20801471	CCNB1IP1	protein_coding	-	0
chr14	23339994	23340927	MACS_peak_941	60.98	chr14	23340822	23350789	LRP10	processed_transcript	+	0
chr14	23339994	23340927	MACS_peak_941	60.98	chr14	23340822	23350789	LRP10	protein_coding	+	0
chr14	23339994	23340927	MACS_peak_941	60.98	chr14	23340822	23350789	LRP10	retained_intron	+	0
chr14	23523969	23524532	MACS_peak_942	63.46	chr14	23516271	23526747	CDH24	processed_transcript	-	0
chr14	23523969	23524532	MACS_peak_942	63.46	chr14	23516271	23526747	CDH24	protein_coding	-	0
chr14	24608637	24609370	MACS_peak_943	55.40	chr14	24608174	24610797	EMC9	nonsense_mediated_decay	-	0
chr14	24608637	24609370	MACS_peak_943	55.40	chr14	24608174	24610797	EMC9	processed_transcript	-	0
chr14	24608637	24609370	MACS_peak_943	55.40	chr14	24608174	24610797	EMC9	protein_coding	-	0
chr14	24608637	24609370	MACS_peak_943	55.40	chr14	24608174	24610797	EMC9	retained_intron	-	0
chr14	24608637	24609370	MACS_peak_943	55.40	chr14	24608654	24609653	RP11-468E2.5	lincRNA	+	0
chr14	24836167	24836598	MACS_peak_944	66.88	chr14	24834879	24848810	NFATC4	processed_transcript	+	0
chr14	24836167	24836598	MACS_peak_944	66.88	chr14	24834879	24848810	NFATC4	protein_coding	+	0
chr14	24836167	24836598	MACS_peak_944	66.88	chr14	24834879	24848810	NFATC4	retained_intron	+	0
chr14	26700291	26700797	MACS_peak_945	51.52	chr14	26677242	26677630	CYB5AP5	processed_pseudogene	+	22662
chr14	29047138	29047444	MACS_peak_946	92.12	chr14	29061429	29082829	RP11-412H8.2	lincRNA	-	13986
chr14	29161568	29162043	MACS_peak_947	152.04	chr14	29142447	29142933	BTF3P2	processed_pseudogene	-	-18636
chr14	29504522	29505111	MACS_peak_948	56.70	chr14	29406095	29497969	RP11-148E17.1	lincRNA	+	6554
chr14	29738157	29738768	MACS_peak_949	56.82	chr14	29734031	29850501	RP11-562L8.1	antisense	-	0
chr14	29738157	29738768	MACS_peak_949	56.82	chr14	29734031	29850501	RP11-562L8.1	lincRNA	-	0
chr14	29910613	29910887	MACS_peak_950	56.46	chr14	29859552	29905618	RP11-260G13.1	lincRNA	+	4996
chr14	32210690	32211156	MACS_peak_951	79.67	chr14	31959162	32330430	NUBPL	nonsense_mediated_decay	+	0
chr14	32210690	32211156	MACS_peak_951	79.67	chr14	31959162	32330430	NUBPL	processed_transcript	+	0
chr14	32210690	32211156	MACS_peak_951	79.67	chr14	31959162	32330430	NUBPL	protein_coding	+	0
chr14	32210690	32211156	MACS_peak_951	79.67	chr14	31959162	32330430	NUBPL	retained_intron	+	0
chr14	32612299	32612652	MACS_peak_952	87.11	chr14	32545320	32628934	ARHGAP5	nonsense_mediated_decay	+	0
chr14	32612299	32612652	MACS_peak_952	87.11	chr14	32545320	32628934	ARHGAP5	protein_coding	+	0
chr14	32612299	32612652	MACS_peak_952	87.11	chr14	32545320	32628934	ARHGAP5	retained_intron	+	0
chr14	32791599	32792149	MACS_peak_953	76.83	chr14	32798479	33300567	AKAP6	processed_transcript	+	-6331
chr14	32791599	32792149	MACS_peak_953	76.83	chr14	32798479	33300567	AKAP6	protein_coding	+	-6331
chr14	32791599	32792149	MACS_peak_953	76.83	chr14	32798479	33300567	AKAP6	retained_intron	+	-6331
chr14	33527540	33528004	MACS_peak_954	51.85	chr14	33404139	34273382	NPAS3	nonsense_mediated_decay	+	0
chr14	33527540	33528004	MACS_peak_954	51.85	chr14	33404139	34273382	NPAS3	processed_transcript	+	0
chr14	33527540	33528004	MACS_peak_954	51.85	chr14	33404139	34273382	NPAS3	protein_coding	+	0
chr14	33527540	33528004	MACS_peak_954	51.85	chr14	33404139	34273382	NPAS3	retained_intron	+	0
chr14	34593824	34594475	MACS_peak_955	59.31	chr14	34393437	34931980	EGLN3	processed_transcript	-	0
chr14	34593824	34594475	MACS_peak_955	59.31	chr14	34393437	34931980	EGLN3	protein_coding	-	0
chr14	34593824	34594475	MACS_peak_955	59.31	chr14	34393437	34931980	EGLN3	retained_intron	-	0
chr14	34966362	34966910	MACS_peak_956	64.24	chr14	34955185	34955653	RP11-671J11.1	processed_pseudogene	+	10710
chr14	35967848	35968423	MACS_peak_957	52.25	chr14	35981031	35982295	KRT18P6	processed_pseudogene	-	12609
chr14	36774079	36774437	MACS_peak_958	74.02	chr14	36767770	36789882	MBIP	processed_transcript	-	0
chr14	36774079	36774437	MACS_peak_958	74.02	chr14	36767770	36789882	MBIP	protein_coding	-	0
chr14	39935025	39935813	MACS_peak_959	65.05	chr14	39944044	39982984	RP11-111A21.1	lincRNA	+	-8232
chr14	40215720	40216160	MACS_peak_960	79.99	chr14	39944044	39982984	RP11-111A21.1	lincRNA	+	232737
chr14	40458949	40459454	MACS_peak_961	86.06	chr14	40855456	40855998	RP11-662J14.1	lincRNA	+	-396003
chr14	40732942	40733769	MACS_peak_962	61.46	chr14	40855456	40855998	RP11-662J14.1	lincRNA	+	-121688
chr14	41001280	41001780	MACS_peak_963	66.88	chr14	40856762	40858344	RP11-662J14.2	lincRNA	+	142937
chr14	46063962	46064458	MACS_peak_964	66.88	chr14	46037198	46038272	RP11-945F5.1	lincRNA	+	25691
chr14	46517948	46518460	MACS_peak_965	79.20	chr14	46410146	46971026	LINC00871	lincRNA	+	0
chr14	46743296	46743907	MACS_peak_966	55.67	chr14	46410146	46971026	LINC00871	lincRNA	+	0
chr14	46766516	46766840	MACS_peak_967	63.16	chr14	46410146	46971026	LINC00871	lincRNA	+	0
chr14	47735243	47735638	MACS_peak_968	73.64	chr14	47308826	48144157	MDGA2	nonsense_mediated_decay	-	0
chr14	47735243	47735638	MACS_peak_968	73.64	chr14	47308826	48144157	MDGA2	processed_transcript	-	0
chr14	47735243	47735638	MACS_peak_968	73.64	chr14	47308826	48144157	MDGA2	protein_coding	-	0
chr14	47735243	47735638	MACS_peak_968	73.64	chr14	47308826	48144157	MDGA2	retained_intron	-	0
chr14	47735243	47735638	MACS_peak_968	73.64	chr14	47311134	48143999	MDGA2	protein_coding	-	0
chr14	49140371	49140979	MACS_peak_969	58.79	chr14	49288563	49288796	RP11-737F10.1	processed_pseudogene	+	-147585
chr14	51472541	51472864	MACS_peak_970	85.35	chr14	51441980	51562779	TRIM9	processed_transcript	-	0
chr14	51472541	51472864	MACS_peak_970	85.35	chr14	51441980	51562779	TRIM9	protein_coding	-	0
chr14	51472541	51472864	MACS_peak_970	85.35	chr14	51441980	51562779	TRIM9	retained_intron	-	0
chr14	51545125	51546085	MACS_peak_971	57.41	chr14	51441980	51562779	TRIM9	processed_transcript	-	0
chr14	51545125	51546085	MACS_peak_971	57.41	chr14	51441980	51562779	TRIM9	protein_coding	-	0
chr14	51545125	51546085	MACS_peak_971	57.41	chr14	51441980	51562779	TRIM9	retained_intron	-	0
chr14	52294533	52294941	MACS_peak_972	93.60	chr14	52292913	52446060	GNG2	nonsense_mediated_decay	+	0
chr14	52294533	52294941	MACS_peak_972	93.60	chr14	52292913	52446060	GNG2	processed_transcript	+	0
chr14	52294533	52294941	MACS_peak_972	93.60	chr14	52292913	52446060	GNG2	protein_coding	+	0
chr14	52294533	52294941	MACS_peak_972	93.60	chr14	52292913	52446060	GNG2	retained_intron	+	0
chr14	52499923	52500434	MACS_peak_973	51.39	chr14	52471521	52535712	NID2	protein_coding	-	0
chr14	52499923	52500434	MACS_peak_973	51.39	chr14	52471521	52535712	NID2	retained_intron	-	0
chr14	52570971	52571311	MACS_peak_974	93.60	chr14	52577840	52596343	RP11-1033H12.1	lincRNA	-	6530
chr14	52805566	52806406	MACS_peak_975	72.09	chr14	52781023	52795324	PTGER2	protein_coding	+	10243
chr14	52857046	52857457	MACS_peak_976	52.23	chr14	52897308	53019240	TXNDC16	nonsense_mediated_decay	-	39852
chr14	52857046	52857457	MACS_peak_976	52.23	chr14	52897308	53019240	TXNDC16	processed_transcript	-	39852
chr14	52857046	52857457	MACS_peak_976	52.23	chr14	52897308	53019240	TXNDC16	protein_coding	-	39852
chr14	54756996	54757739	MACS_peak_977	55.56	chr14	54863567	54886936	CDKN3	processed_transcript	+	-105829
chr14	54756996	54757739	MACS_peak_977	55.56	chr14	54863567	54886936	CDKN3	protein_coding	+	-105829
chr14	58409756	58410390	MACS_peak_978	60.06	chr14	58030640	58448912	SLC35F4	nonsense_mediated_decay	-	0
chr14	58409756	58410390	MACS_peak_978	60.06	chr14	58030640	58448912	SLC35F4	processed_transcript	-	0
chr14	58409756	58410390	MACS_peak_978	60.06	chr14	58030640	58448912	SLC35F4	protein_coding	-	0
chr14	58850753	58851436	MACS_peak_979	57.94	chr14	58836741	58862359	RP11-517O13.3	antisense	-	0
chr14	59230168	59230911	MACS_peak_980	66.39	chr14	59237870	59237964	AL121819.1	miRNA	-	6960
chr14	60335604	60335913	MACS_peak_981	107.67	chr14	60062694	60337684	RTN1	processed_transcript	-	0
chr14	60335604	60335913	MACS_peak_981	107.67	chr14	60062694	60337684	RTN1	protein_coding	-	0
chr14	60335604	60335913	MACS_peak_981	107.67	chr14	60062694	60337684	RTN1	retained_intron	-	0
chr14	61013461	61014026	MACS_peak_982	67.67	chr14	60981837	61021634	RP11-1042B17.3	antisense	+	0
chr14	62223935	62224380	MACS_peak_983	56.18	chr14	62200856	62242978	RP11-618G20.1	processed_transcript	+	0
chr14	62437688	62438334	MACS_peak_984	65.28	chr14	62278692	62437037	CTD-2277K2.1	lincRNA	+	652
chr14	62930073	62930672	MACS_peak_985	74.01	chr14	62981590	62981841	RP11-395B20.2	processed_pseudogene	-	50919
chr14	64012573	64013039	MACS_peak_986	64.71	chr14	64010287	64011382	CTD-2302E22.4	antisense	+	1192
chr14	64373538	64374199	MACS_peak_987	74.68	chr14	64319683	64693165	SYNE2	nonsense_mediated_decay	+	0
chr14	64373538	64374199	MACS_peak_987	74.68	chr14	64319683	64693165	SYNE2	processed_transcript	+	0
chr14	64373538	64374199	MACS_peak_987	74.68	chr14	64319683	64693165	SYNE2	protein_coding	+	0
chr14	64373538	64374199	MACS_peak_987	74.68	chr14	64319683	64693165	SYNE2	retained_intron	+	0
chr14	65358230	65358951	MACS_peak_988	56.41	chr14	65213002	65346601	SPTB	processed_transcript	-	-11630
chr14	65358230	65358951	MACS_peak_988	56.41	chr14	65213002	65346601	SPTB	protein_coding	-	-11630
chr14	65358230	65358951	MACS_peak_988	56.41	chr14	65213002	65346601	SPTB	retained_intron	-	-11630
chr14	66596275	66596715	MACS_peak_989	61.36	chr14	66578299	66592565	RP11-783L4.1	lincRNA	+	3711
chr14	67327049	67327482	MACS_peak_990	66.38	chr14	66974125	67648520	GPHN	nonsense_mediated_decay	+	0
chr14	67327049	67327482	MACS_peak_990	66.38	chr14	66974125	67648520	GPHN	processed_transcript	+	0
chr14	67327049	67327482	MACS_peak_990	66.38	chr14	66974125	67648520	GPHN	protein_coding	+	0
chr14	67327049	67327482	MACS_peak_990	66.38	chr14	66974125	67648520	GPHN	retained_intron	+	0
chr14	68412984	68413305	MACS_peak_991	72.51	chr14	68286496	69196935	RAD51B	nonsense_mediated_decay	+	0
chr14	68412984	68413305	MACS_peak_991	72.51	chr14	68286496	69196935	RAD51B	processed_transcript	+	0
chr14	68412984	68413305	MACS_peak_991	72.51	chr14	68286496	69196935	RAD51B	protein_coding	+	0
chr14	68412984	68413305	MACS_peak_991	72.51	chr14	68286496	69196935	RAD51B	retained_intron	+	0
chr14	68461921	68462224	MACS_peak_992	93.60	chr14	68286496	69196935	RAD51B	nonsense_mediated_decay	+	0
chr14	68461921	68462224	MACS_peak_992	93.60	chr14	68286496	69196935	RAD51B	processed_transcript	+	0
chr14	68461921	68462224	MACS_peak_992	93.60	chr14	68286496	69196935	RAD51B	protein_coding	+	0
chr14	68461921	68462224	MACS_peak_992	93.60	chr14	68286496	69196935	RAD51B	retained_intron	+	0
chr14	68980544	68980963	MACS_peak_993	61.96	chr14	68286496	69196935	RAD51B	nonsense_mediated_decay	+	0
chr14	68980544	68980963	MACS_peak_993	61.96	chr14	68286496	69196935	RAD51B	processed_transcript	+	0
chr14	68980544	68980963	MACS_peak_993	61.96	chr14	68286496	69196935	RAD51B	protein_coding	+	0
chr14	68980544	68980963	MACS_peak_993	61.96	chr14	68286496	69196935	RAD51B	retained_intron	+	0
chr14	69110391	69110914	MACS_peak_994	57.37	chr14	68286496	69196935	RAD51B	nonsense_mediated_decay	+	0
chr14	69110391	69110914	MACS_peak_994	57.37	chr14	68286496	69196935	RAD51B	processed_transcript	+	0
chr14	69110391	69110914	MACS_peak_994	57.37	chr14	68286496	69196935	RAD51B	protein_coding	+	0
chr14	69110391	69110914	MACS_peak_994	57.37	chr14	68286496	69196935	RAD51B	retained_intron	+	0
chr14	70402249	70402557	MACS_peak_995	99.67	chr14	70320848	70499083	SMOC1	processed_transcript	+	0
chr14	70402249	70402557	MACS_peak_995	99.67	chr14	70320848	70499083	SMOC1	protein_coding	+	0
chr14	70402249	70402557	MACS_peak_995	99.67	chr14	70320848	70499083	SMOC1	retained_intron	+	0
chr14	71958180	71958837	MACS_peak_996	59.42	chr14	71787166	72207946	SIPA1L1	processed_transcript	+	0
chr14	71958180	71958837	MACS_peak_996	59.42	chr14	71787166	72207946	SIPA1L1	protein_coding	+	0
chr14	71958180	71958837	MACS_peak_996	59.42	chr14	71787166	72207946	SIPA1L1	retained_intron	+	0
chr14	72539925	72540255	MACS_peak_997	121.34	chr14	72399156	73030654	RGS6	nonsense_mediated_decay	+	0
chr14	72539925	72540255	MACS_peak_997	121.34	chr14	72399156	73030654	RGS6	processed_transcript	+	0
chr14	72539925	72540255	MACS_peak_997	121.34	chr14	72399156	73030654	RGS6	protein_coding	+	0
chr14	72539925	72540255	MACS_peak_997	121.34	chr14	72399156	73030654	RGS6	retained_intron	+	0
chr14	72788556	72789173	MACS_peak_998	63.18	chr14	72399156	73030654	RGS6	nonsense_mediated_decay	+	0
chr14	72788556	72789173	MACS_peak_998	63.18	chr14	72399156	73030654	RGS6	processed_transcript	+	0
chr14	72788556	72789173	MACS_peak_998	63.18	chr14	72399156	73030654	RGS6	protein_coding	+	0
chr14	72788556	72789173	MACS_peak_998	63.18	chr14	72399156	73030654	RGS6	retained_intron	+	0
chr14	72999924	73000417	MACS_peak_999	66.38	chr14	72399156	73030654	RGS6	nonsense_mediated_decay	+	0
chr14	72999924	73000417	MACS_peak_999	66.38	chr14	72399156	73030654	RGS6	processed_transcript	+	0
chr14	72999924	73000417	MACS_peak_999	66.38	chr14	72399156	73030654	RGS6	protein_coding	+	0
chr14	72999924	73000417	MACS_peak_999	66.38	chr14	72399156	73030654	RGS6	retained_intron	+	0
chr14	73074517	73075072	MACS_peak_1000	53.24	chr14	73086004	73360809	DPF3	nonsense_mediated_decay	-	10933
chr14	73074517	73075072	MACS_peak_1000	53.24	chr14	73086004	73360809	DPF3	processed_transcript	-	10933
chr14	73074517	73075072	MACS_peak_1000	53.24	chr14	73086004	73360809	DPF3	protein_coding	-	10933
chr14	73347868	73348377	MACS_peak_1001	92.27	chr14	73086004	73360809	DPF3	nonsense_mediated_decay	-	0
chr14	73347868	73348377	MACS_peak_1001	92.27	chr14	73086004	73360809	DPF3	processed_transcript	-	0
chr14	73347868	73348377	MACS_peak_1001	92.27	chr14	73086004	73360809	DPF3	protein_coding	-	0
chr14	75783066	75783731	MACS_peak_1002	79.67	chr14	75761107	75763341	RP11-293M10.5	lincRNA	+	19726
chr14	76326641	76327285	MACS_peak_1003	59.62	chr14	76099968	76421421	TTLL5	processed_transcript	+	0
chr14	76326641	76327285	MACS_peak_1003	59.62	chr14	76099968	76421421	TTLL5	protein_coding	+	0
chr14	76326641	76327285	MACS_peak_1003	59.62	chr14	76099968	76421421	TTLL5	retained_intron	+	0
chr14	77011306	77012026	MACS_peak_1004	56.45	chr14	76961706	77193055	RP11-187O7.3	lincRNA	-	0
chr14	78260267	78260659	MACS_peak_1005	60.47	chr14	78266426	78401355	ADCK1	nonsense_mediated_decay	+	-5768
chr14	78260267	78260659	MACS_peak_1005	60.47	chr14	78266426	78401355	ADCK1	processed_transcript	+	-5768
chr14	78260267	78260659	MACS_peak_1005	60.47	chr14	78266426	78401355	ADCK1	protein_coding	+	-5768
[truncated: 6,037 more rows]
