# Supplementary material for: Genome–wide binding of transcription factor ZEB1 in triple‐negative breast cancer cells
Source: J Cell Physiol. 2018 May 10;233(10):7113–27. doi: 10.1002/jcp.26634 (PMC6055758; doi:10.1002/jcp.26634)
Supplement: Supplementary file 2 — Table S2. [file JCP-233-7113-s002.xls]

## Sheet: Zeb1
Gene	Target	ENTREZ_GENE_ID	up_242_1	up_242_2	up_242_3	up_242_7	up_242_8	up_242_9	meanCtrl	mean ZEB1	absMeanFC	pval	padj	DEG	chipSeqPeak
ABCA1	AMPL28385508	19	1.411	1.496	2.327	5.33	6.115	6.872	1.74467	6.10567	2.5889	0.00111015	0.0155443	1	1
ABLIM1	AMPL8365011	3983	6.906	5.283	5.16	22.296	25.214	21.781	5.783	23.097	3.55256	0.000349487	0.0104395	1	1
ABR	AMPL36685851	29	3.342	1.636	2.024	6.735	6.166	5.099	2.334	6	2.09958	0.00330052	0.0250628	1	1
ACSM3	AMPL27262281	6296	4.901	6.452	4.553	13.612	15.439	14.798	5.302	14.6163	2.478	0.000155883	0.00822599	1	1
ADAMTS20	AMPL14625522	80070	1.188	1.449	1.315	4.729	4.762	3.99	1.31733	4.49367	2.37068	0.00179459	0.0191496	1	1
ADARB2	AMPL31630312	105	0.149	0.187	0.304	6.477	5.013	6.761	0.213333	6.08367	5.83819	0.00402042	0.0274518	1	1
AFF3	AMPL102967	3899	10.545	10.286	13.861	31.065	27.118	28.487	11.564	28.89	2.37902	0.000222858	0.00911958	1	1
AGPAT4	AMPL31168384	56895	1.931	2.384	2.226	6.534	7.118	7.371	2.18033	7.00767	2.51787	0.00019149	0.00870661	1	1
AHCYL2	AMPL25697829	23382	3.193	3.787	2.934	7.365	8.772	7.537	3.30467	7.89133	2.06551	0.00115567	0.0157637	1	1
AKT1S1	AMPL4068096	84335	10.768	8.322	7.689	20.29	17.594	22.224	8.92633	20.036	2.11921	0.0018284	0.0193113	1	1
AKT3	AMPL27377045	10000	140.651	178.273	214.193	423.817	388.732	420.654	177.706	411.068	2.30585	0.00110312	0.0154975	1	1
ANGPT1	AMPL8179530	284	21.833	24.359	27.116	8.053	8.672	6.096	24.436	7.607	0.338379	0.00116538	0.0158437	1	1
ARHGAP24	AMPL2410067	83478	0.223	0.468	0.405	4.557	3.058	3.048	0.365333	3.55433	3.33569	0.0109612	0.0456289	1	1
ARHGAP42	AMPL36118106	143872	13.219	13.699	12.748	36.481	40.151	40.458	13.222	39.03	2.81465	0.000834915	0.0140556	1	1
ARHGAP6	AMPL24850883	395	3.268	2.852	2.833	13.67	11.128	12.137	2.98433	12.3117	3.341	0.00245327	0.0220625	1	1
ARHGEF10L	AMPL34140019	55160	11.362	11.782	9.713	53.017	51.33	53.704	10.9523	52.6837	4.49148	9.01484e-07	0.00214668	1	1
ARHGEF12	AMPL24187275	23365	210.605	200.201	204.278	502.253	513.697	561.758	205.028	525.903	2.55743	0.00129644	0.0165695	1	1
ATP8A1	AMPL28863431	10396	1.857	2.104	1.416	5.244	7.519	6.484	1.79233	6.41567	2.65572	0.00677195	0.0352131	1	1
ATRNL1	AMPL21799547	26033	6.015	8.509	8.6	25.133	22.256	22.945	7.708	23.4447	2.80715	0.000101918	0.00718904	1	1
BCAS4	AMPL31183399	55653	6.609	4.301	4.452	11.176	12.532	11.306	5.12067	11.6713	2.07025	0.00186297	0.0194861	1	1
BCL9L	AMPL21735451	283149	25.026	19.496	20.64	67.116	54.838	62.184	21.7207	61.3793	2.74549	0.0012995	0.0165695	1	1
BMP1	AMPL28858758	649	6.312	8.042	7.892	18.857	14.637	21.282	7.41533	18.2587	2.28852	0.0117902	0.047193	1	1
BMPER	AMPL16439258	168667	0.074	0	0.202	1.834	1.404	2.161	0.092	1.79967	2.5638	0.00583156	0.0326478	1	1
C17orf67	AMPL6138306	339210	0.446	0.468	0.202	2.637	3.308	2.66	0.372	2.86833	2.81948	0.0016838	0.0185514	1	1
C4orf22	AMPL6727868	255119	2.376	2.665	2.125	6.19	7.118	5.653	2.38867	6.32033	2.16024	0.00308406	0.0244125	1	1
CACNB2	AMPL21907986	783	0.149	0.14	0.202	1.376	1.303	1.496	0.163667	1.39167	2.05529	0.00039858	0.0109756	1	1
CADPS2	AMPL521861	93664	9.505	11.689	10.118	26.451	26.717	27.545	10.4373	26.9043	2.43976	0.000103186	0.00718904	1	1
CCBL1	AMPL29659862	883	2.079	2.525	1.416	6.534	4.662	5.708	2.00667	5.63467	2.20665	0.00413767	0.0278286	1	1
CDK14	AMPL12049818	5218	51.315	53.814	53.422	163.836	163.914	169.425	52.8503	165.725	3.09608	1.68444e-05	0.00444004	1	1
CELF2	AMPL12814632	10659	0.074	0	0	5.531	5.364	5.321	0.0246667	5.40533	6.25114	9.92275e-06	0.00354584	1	1
CLMP	AMPL13853846	79827	27.922	26.93	25.092	61.442	60.653	60.576	26.648	60.8903	2.23851	8.88023e-05	0.00694774	1	1
COL14A1	AMPL36804452	7373	0	0	0	39.863	35.991	36.911	0	37.5883	38.5883	0.000482024	0.0117151	1	1
COL6A3	AMPL30217352	1293	0.446	0.327	0.506	4.012	5.063	3.27	0.426333	4.115	3.58612	0.0092364	0.041442	1	1
CRTC1	AMPL5500076	23373	2.97	4.629	4.553	11.406	10.326	13.468	4.05067	11.7333	2.52112	0.00215497	0.0207636	1	1
CYFIP2	AMPL1731933	26999	22.501	23.704	23.271	68.578	69.024	62.35	23.1587	66.6507	2.80026	0.00097911	0.0148285	1	1
CYP4F11	AMPL6330796	57834	10.545	13.138	9.814	1.92	2.506	3.159	11.1657	2.52833	0.290024	0.00376758	0.0266522	1	1
DCLK2	AMPL1495269	166614	14.555	22.722	16.188	70.354	64.613	72.548	17.8217	69.1717	3.72824	5.96351e-05	0.00610081	1	1
DHCR7	AMPL10234674	1717	62.008	66.531	55.648	180.801	228.728	190.874	61.3957	200.134	3.22353	0.00424591	0.028108	1	1
DOCK6	AMPL35913722	57572	5.57	9.07	8.195	22.754	20.903	20.395	7.61167	21.3507	2.59539	0.00039654	0.0109709	1	1
DYNC2H1	AMPL3489037	79659	22.427	30.156	26.812	55.481	67.42	60.355	26.465	61.0853	2.26053	0.00106418	0.0152859	1	1
EDIL3	AMPL26887104	10085	141.245	187.577	189.607	439.235	399.96	381.692	172.81	406.962	2.34718	0.000277691	0.00988607	1	1
EFCAB7	AMPL14148837	84455	25.769	35.206	33.895	7.652	8.371	6.983	31.6233	7.66867	0.26572	0.00679253	0.0352674	1	1
EFEMP1	AMPL2487169	2202	126.839	128.901	118.884	450.584	526.931	395.16	124.875	457.558	3.64298	0.00625597	0.0337777	1	1
ELF3	AMPL27699187	1999	0	0.701	0.202	1.977	2.105	2.106	0.301	2.06267	2.35409	0.00557559	0.0320056	1	1
ELOVL7	AMPL3192413	79993	12.03	15.756	13.76	35.851	33.835	30.039	13.8487	33.2417	2.30604	0.000716483	0.013364	1	1
ENPP2	AMPL28120547	5168	1.04	2.151	0.708	3.611	4.612	4.655	1.29967	4.29267	2.30149	0.00333193	0.0251733	1	1
EPAS1	AMPL9538405	2034	2.302	4.535	4.553	21.264	18.647	19.121	3.79667	19.6773	4.31077	6.89225e-05	0.00652021	1	1
EPHA5	AMPL28063841	2044	2.154	2.431	1.315	9.027	7.569	6.041	1.96667	7.54567	2.88056	0.00685338	0.0354162	1	1
ERBB4	AMPL27284273	2066	1.634	2.665	1.821	17.653	15.89	13.634	2.04	15.7257	5.50186	0.00228961	0.0212878	1	1
EXOC4	AMPL37231543	60412	13.219	16.364	15.683	33.644	34.287	30.593	15.0887	32.8413	2.10343	0.000166895	0.00822599	1	1
EYA2	AMPL27393011	2139	8.169	10.005	11.939	30.406	31.279	32.533	10.0377	31.406	2.93595	0.000159007	0.00822599	1	1
FAM117A	AMPL14662590	81558	9.951	8.135	9.814	21.178	19.85	21.67	9.3	20.8993	2.12615	6.71987e-05	0.00647697	1	1
FAM49A	AMPL15147398	81553	9.134	10.192	10.624	4.557	3.308	3.88	9.98333	3.915	0.447496	0.000272775	0.00984619	1	1
FEZ1	AMPL28116699	9638	5.718	6.078	5.362	40.321	45.615	38.241	5.71933	41.3923	6.30901	0.00176082	0.0189079	1	1
FHIT	AMPL6707879	2272	0.743	0.187	0.607	4.872	5.464	4.877	0.512333	5.071	4.01433	3.609e-05	0.00554116	1	1
FMN1	AMPL2055299	342184	21.907	24.078	30.252	61.585	56.443	61.796	25.4123	59.9413	2.30731	0.000312659	0.0101025	1	1
FRY	AMPL35493553	10129	1.559	1.169	2.428	8.913	8.923	8.258	1.71867	8.698	3.56719	0.000163574	0.00822599	1	1
GAB1	AMPL22056256	2549	59.483	65.83	78.21	206.02	206.321	216.146	67.841	209.496	3.05771	5.45183e-05	0.00610081	1	1
GHR	AMPL6282073	2690	10.1	12.998	12.04	27.139	25.966	28.709	11.7127	27.2713	2.22387	9.3755e-05	0.00706164	1	1
GPR155	AMPL34763617	151556	1.857	2.946	4.857	9.4	9.424	8.258	3.22	9.02733	2.37615	0.00579378	0.0325566	1	1
GPR176	AMPL13245910	11245	25.769	25.06	29.038	57.315	56.593	57.584	26.6223	57.164	2.10569	0.000474686	0.0117151	1	1
GUCY1A2	AMPL3904767	2977	5.347	6.125	6.779	13.354	15.088	16.183	6.08367	14.875	2.24107	0.00131006	0.0166032	1	1
H6PD	AMPL27121941	9563	3.565	3.413	2.125	8.655	7.118	6.872	3.03433	7.54833	2.1189	0.00188452	0.0195182	1	1
HEATR7A	AMPL14920343	.	4.976	10.192	5.362	30.377	27.82	31.48	6.84333	29.8923	3.93867	0.000368876	0.010586	1	1
HIVEP1	AMPL10890710	3096	16.709	17.767	19.426	6.62	9.273	7.371	17.9673	7.75467	0.461565	0.000397637	0.0109756	1	1
HMCN1	AMPL14102879	83872	19.456	27.678	27.318	83.078	86.017	84.907	24.8173	84.6673	3.31821	0.000427765	0.0112648	1	1
HMGA1	AMPL34608935	3159	52.948	35.627	30.859	262.418	282.664	231.498	39.8113	258.86	6.36735	0.000651616	0.0129258	1	1
HPSE	AMPL4229571	10855	2.228	2.057	1.518	9.486	10.577	11.14	1.93433	10.401	3.88538	0.000431153	0.0112648	1	1
HSPG2	AMPL28063196	3339	0.891	1.73	1.214	25.219	24.061	25.383	1.27833	24.8877	11.3625	4.71679e-06	0.00267731	1	1
ITGA2	AMPL11307709	3673	33.195	35.44	25.294	8.081	10.176	7.648	31.3097	8.635	0.298208	0.00681054	0.0353109	1	1
KANK1	AMPL26470207	23189	22.353	21.787	27.621	62.817	67.671	79.642	23.9203	70.0433	2.85082	0.00298993	0.0240122	1	1
KCNK1	AMPL9609652	3775	1.931	2.805	2.125	0.057	0.15	0.111	2.287	0.106	0.336477	0.00686458	0.0354374	1	1
KCTD16	AMPL36767967	57528	3.936	2.992	3.238	0.229	0.752	0.111	3.38867	0.364	0.310801	0.000764976	0.0136442	1	1
KIAA0040	AMPL10721710	9674	0.743	0.748	0.607	2.149	2.256	2.993	0.699333	2.466	2.03962	0.00965446	0.0424235	1	1
KIAA0319	AMPL24307188	9856	8.094	8.93	7.892	2.808	2.155	2.106	8.30533	2.35633	0.360689	0.000103366	0.00718904	1	1
KIF13A	AMPL36085604	63971	37.279	32.027	37.031	10.804	14.035	14.576	35.4457	13.1383	0.387929	0.000392946	0.010948	1	1
KIFC2	AMPL35389515	90990	4.307	4.582	4.047	27.483	25.314	27.046	4.312	26.6143	5.19848	0.000252653	0.0095606	1	1
KLF4	AMPL28668599	9314	24.506	25.715	27.116	4.7	3.659	3.824	25.779	4.061	0.188991	0.000118637	0.00752458	1	1
LBH	AMPL14833850	81606	0.297	0.608	0.304	7.68	7.218	6.207	0.403	7.035	5.72701	0.00144209	0.0172855	1	1
LENG9	AMPL22443477	94059	2.599	4.909	2.529	16.707	17.394	16.405	3.34567	16.8353	4.10417	0.000615594	0.0126761	1	1
LIMA1	AMPL1817869	51474	58.889	72.142	74.062	151.857	139.352	139.109	68.3643	143.439	2.08233	0.000160827	0.00822599	1	1
LOC100506714	AMPL37653526	.	4.456	5.844	4.249	14.271	17.043	12.304	4.84967	14.5393	2.65645	0.00588984	0.0328175	1	1
LOC100507127	AMPL37705617	.	28.368	27.585	25.294	1.175	1.754	1.108	27.0823	1.34567	0.0835282	0.000400822	0.0110015	1	1
LOC283174	AMPL19979228	.	0.223	1.683	0.506	4.958	4.261	4.822	0.804	4.68033	3.14874	0.00255197	0.0224859	1	1
LRBA	AMPL6684773	987	61.34	76.162	67.587	139.104	148.174	148.753	68.363	145.344	2.10982	0.000116164	0.00751842	1	1
LRP1B	AMPL30817456	53353	0.149	0.514	0.101	1.691	1.454	1.552	0.254667	1.56567	2.0449	0.00143757	0.0172688	1	1
LYST	AMPL2116233	1130	7.129	10.753	11.838	20.691	22.356	20.95	9.90667	21.3323	2.04759	0.00431067	0.0282498	1	1
MACROD2	AMPL16462047	140733	1.04	1.87	1.518	4.872	3.96	4.711	1.476	4.51433	2.22711	0.000662049	0.0129833	1	1
MAGI1	AMPL2316328	9223	12.55	13.699	10.624	27.024	27.118	25.827	12.291	26.6563	2.08083	0.000487929	0.011729	1	1
MAGI2	AMPL12992977	9863	0.074	0.514	0.708	4.499	3.459	3.88	0.432	3.946	3.45391	0.000687219	0.0131609	1	1
MAP3K14	AMPL30114703	.	37.056	28.473	34.906	11.664	8.271	13.135	33.4783	11.0233	0.348721	0.00201634	0.0200716	1	1
MCC	AMPL1617888	4163	5.718	7.995	6.172	18.427	20.552	20.34	6.62833	19.773	2.72314	8.6256e-05	0.00686769	1	1
MCTP1	AMPL14633390	79772	13.813	15.569	15.986	1.576	2.857	2.605	15.1227	2.346	0.207534	0.000154016	0.00822599	1	1
MRAP2	AMPL16675179	112609	1.411	3.647	2.833	8.626	8.622	10.641	2.63033	9.29633	2.8362	0.00103685	0.0151896	1	1
MYOCD	AMPL15790399	93649	54.508	46.146	34.4	132.169	165.718	129.577	45.018	142.488	3.11808	0.00263018	0.0227471	1	1
MYT1	AMPL27448976	4661	0.743	1.309	1.012	3.439	3.208	3.159	1.02133	3.26867	2.11181	0.000566099	0.01244	1	1
NBEA	AMPL30538954	26960	7.352	8.65	9.915	26.05	26.016	26.436	8.639	26.1673	2.81848	0.000661174	0.0129833	1	1
NCAM1	AMPL18458948	4684	77.975	71.113	77.097	181.575	189.027	189.488	75.395	186.697	2.45692	3.23429e-06	0.00249667	1	1
NOS1AP	AMPL24908917	9722	2.896	4.114	4.654	8.282	9.925	9.366	3.888	9.191	2.0849	0.000874136	0.0143414	1	1
TENM2	AMPL1166021	57451	0.594	0.187	0.405	22.668	21.855	19.453	0.395333	21.3253	16	0.000932122	0.0145663	1	1
OSBPL1A	AMPL16926019	114876	23.986	32.634	31.163	64.566	65.916	61.075	29.261	63.8523	2.1431	0.000646709	0.0129223	1	1
PAM	AMPL4235646	5066	49.161	53.253	50.791	95.287	114.138	102.586	51.0683	104.004	2.01665	0.00411451	0.0277671	1	1
PARD3B	AMPL35806920	117583	2.154	3.179	3.541	7.881	8.07	7.482	2.958	7.811	2.22612	0.00139784	0.0170689	1	1
PCDH7	AMPL8597180	5099	3.787	4.068	4.755	21.121	22.356	19.121	4.20333	20.866	4.20231	0.000794143	0.0138906	1	1
PDE4B	AMPL11163008	5142	5.495	4.909	4.958	2.035	2.155	1.164	5.12067	1.78467	0.454961	0.00095636	0.0147228	1	1
PDGFRB	AMPL6946491	5159	4.604	5.61	4.249	9.83	10.376	13.412	4.821	11.206	2.09689	0.00963525	0.0423961	1	1
PDIA5	AMPL13210089	102465667,1	22.056	37.216	33.085	87.893	86.669	86.292	30.7857	86.9513	2.76701	0.00298533	0.0239862	1	1
PHLPP1	AMPL21362460	23239	8.169	5.751	4.148	17.854	17.294	16.571	6.02267	17.2397	2.59726	0.0031956	0.0247908	1	1
PION	AMPL33848175	.	0.668	1.356	1.518	12.953	12.732	12.082	1.18067	12.589	6.23158	3.26416e-06	0.00249667	1	1
PKD2	AMPL2717767	5311	21.759	25.247	27.824	86.919	93.286	71.661	24.9433	83.9553	3.27465	0.00397853	0.0272937	1	1
PKP3	AMPL12395174	11187	29.63	28.006	25.396	75.541	69.526	78.478	27.6773	74.515	2.63326	0.000355412	0.0104763	1	1
PLCB1	AMPL24695389	23236	6.758	9.491	8.195	28.17	26.517	29.817	8.148	28.168	3.18846	5.37006e-05	0.00610081	1	1
PPM1L	AMPL34218518	151742	8.169	10.239	15.177	30.578	28.923	23.776	11.195	27.759	2.35826	0.00237824	0.0216827	1	1
PPP1R18	AMPL3104684	170954	91.193	78.781	77.199	40.35	37.595	41.955	82.391	39.9667	0.49126	0.00348954	0.0258208	1	1
PTGIS	AMPL3151951	5740	53.394	59.471	55.951	491.908	489.286	474.857	56.272	485.35	8.49194	1.74308e-05	0.00444004	1	1
PTPRN2	AMPL7625529	5799	0	0.094	0	0.946	1.504	1.496	0.0313333	1.31533	2.24499	0.00889312	0.0407191	1	1
PXDN	AMPL12994993	7837	68.395	74.76	65.26	29.947	22.106	24.109	69.4717	25.3873	0.374439	0.000159114	0.00822599	1	1
RECK	AMPL36857087	8434	4.53	6.172	5.666	11.463	13.033	12.581	5.456	12.359	2.06924	0.000257289	0.00967362	1	1
RERG	AMPL16228636	85004	0.965	0.327	1.113	17.567	17.244	16.959	0.801667	17.2567	10.1332	8.94016e-07	0.00214668	1	1
ROR2	AMPL27221556	4920	0.074	0.047	0	2.178	1.805	2.439	0.0403333	2.14067	3.0189	0.00348452	0.0258054	1	1
SAMD11	AMPL35050100	148398	1.708	2.291	1.214	16.621	17.444	17.735	1.73767	17.2667	6.67235	2.32859e-06	0.00227633	1	1
SAMD12	AMPL22473149	401474	11.362	11.922	11.838	27.827	27.519	24.885	11.7073	26.7437	2.18328	0.00148112	0.0174559	1	1
SGCD	AMPL4269766	6444	0	0	0	3.554	3.659	3.547	0	3.58667	4.58667	5.09908e-05	0.00604318	1	1
SGCE	AMPL2551738	8910	6.609	4.769	3.035	12.695	12.782	10.031	4.80433	11.836	2.21145	0.00358745	0.0261603	1	1
SH3BGR	AMPL12838025	6450	0.594	0.327	0.202	16.449	13.885	14.077	0.374333	14.8037	11.4992	0.00139428	0.0170516	1	1
SLAMF7	AMPL35882642	57823	0.743	0.842	1.821	10.087	8.271	13.911	1.13533	10.7563	5.50562	0.01231	0.0483497	1	1
SLC12A9	AMPL31159871	56996	12.847	9.164	6.88	22.124	21.755	24.053	9.63033	22.644	2.2242	0.00453247	0.0290965	1	1
SLIT3	AMPL7025552	6586	1.411	0.935	1.518	8.54	9.023	7.87	1.288	8.47767	4.14234	0.000141427	0.00802757	1	1
SMYD3	AMPL7076791	64754	15.224	18.889	18.819	42.528	41.605	35.747	17.644	39.96	2.19695	0.00110204	0.0154975	1	1
SPTBN2	AMPL13824030	6712	20.422	17.486	19.73	60.353	49.575	58.969	19.2127	56.299	2.83481	0.0027783	0.0233128	1	1
SSBP2	AMPL12264019	23635	8.317	14.12	12.748	26.623	24.111	29.485	11.7283	26.7397	2.17936	0.00159318	0.0180548	1	1
ST6GALNAC5	AMPL14111230	81849	0.594	0.608	0.506	27.225	29.324	22.501	0.569333	26.35	17.4278	0.00302955	0.024242	1	1
STOX2	AMPL31816527	56977	1.931	2.197	1.72	0.201	0.05	0.222	1.94933	0.157667	0.392518	0.00117177	0.0158971	1	1
STT3A	AMPL34718217	3703	149.785	144.61	116.86	235.48	284.017	307.26	137.085	275.586	2.00301	0.00541996	0.0316054	1	1
SUCLG2	AMPL30433254	8801	30.893	23.424	16.391	65.024	70.729	63.07	23.5693	66.2743	2.73814	0.00128796	0.0165476	1	1
SYT1	AMPL2322427	6857	0.965	1.73	1.214	6.821	6.316	5.598	1.303	6.245	3.1459	0.000364658	0.0105799	1	1
SYTL2	AMPL21755120	54843	0.891	0.795	0.911	3.64	3.108	2.827	0.865667	3.19167	2.24674	0.00456854	0.029181	1	1
TALDO1	AMPL13144393	6888	967.998	735.675	760.653	282.65	313.943	303.879	821.442	300.157	0.366175	0.00905355	0.0411219	1	1
TIMP3	AMPL2912361	7078	1.114	1.496	1.416	270.671	268.979	228.117	1.342	255.922	109.702	0.00148549	0.0174635	1	1
TMCO4	AMPL17255083	255104	4.456	3.179	2.428	12.81	12.582	11.583	3.35433	12.325	3.06017	0.000273858	0.00984619	1	1
TNS1	AMPL36067875	7145	1.114	1.075	0.809	5.588	5.213	5.21	0.999333	5.337	3.16956	9.37351e-06	0.0035274	1	1
TRAPPC9	AMPL14883059	83696	27.774	31.98	26.812	107.925	110.429	95.659	28.8553	104.671	3.53943	0.000764662	0.0136442	1	1
UBE2E2	AMPL34719295	7325	19.085	21.694	20.741	53.045	58.397	45.945	20.5067	52.4623	2.48585	0.00499113	0.0303782	1	1
UTRN	AMPL12182952	7402	19.382	33.943	22.866	52.701	45.715	63.403	25.397	53.9397	2.08128	0.00708959	0.0359933	1	1
VCAN	AMPL27709723	1462	58.221	59.284	54.636	154.235	162.561	142.712	57.3803	153.169	2.64078	0.00115373	0.0157617	1	1
VPS13B	AMPL34588941	157680	12.179	14.447	11.13	28.83	33.936	24.885	12.5853	29.217	2.22424	0.00742764	0.036959	1	1
WTIP	AMPL5707049	126374	12.55	11.361	12.04	4.929	4.361	4.933	11.9837	4.741	0.442171	0.000139033	0.00801546	1	1
YIPF2	AMPL35826818	78992	8.317	7.527	8.398	19.946	17.845	16.294	8.08067	18.0283	2.09548	0.00390107	0.0270782	1	1
ZHX2	AMPL24976615	22882	4.084	5.19	4.654	41.038	38.798	37.077	4.64267	38.971	7.08371	0.000263991	0.00979824	1	1
ZNF385D	AMPL15449421	79750	0.074	0	0.101	1.805	1.654	1.108	0.0583333	1.52233	2.38331	0.00930749	0.0416411	1	1
ZNF814	AMPL3213059	730051	0.074	0.514	0.101	2.465	2.105	1.884	0.229667	2.15133	2.56275	0.000550156	0.012264	1	1
BAGE2	AMPL20612029	.	38.393	44.79	43.102	95.287	93.185	89.285	42.095	92.5857	2.17161	2.18458e-05	0.00458158	1	1
IMMP2L	AMPL14144478	83943	8.689	9.678	9.308	32.813	32.031	29.54	9.225	31.4613	3.1747	0.000476232	0.0117151	1	1
LINC00665	AMPL37531651	100506930	19.159	21.133	20.64	4.585	4.361	3.27	20.3107	4.072	0.238003	2.97153e-05	0.00529534	1	1
A2M	AMPL1384	2	0.891	0.888	0.506	203.842	210.983	181.729	0.761667	198.851	113.444	0.000983318	0.0148647	1	0
ABCA3	AMPL5076273	21	43.889	43.902	45.226	193.754	145.517	188.879	44.339	176.05	3.90503	0.00661166	0.0347986	1	0
ABCB1	AMPL5599607	5243	19.456	28.754	27.621	117.267	100.855	104.637	25.277	107.586	4.13237	0.000243683	0.00950741	1	0
ABCC2	AMPL3093849	1244	57.478	73.918	67.283	0.774	0.602	0.665	66.2263	0.680333	0.0249952	0.00263073	0.0227471	1	0
ABCG4	AMPL35962683	64137	0.223	0.795	0.304	2.837	2.456	2.439	0.440667	2.57733	2.48311	0.000493372	0.0117928	1	0
ABI3BP	AMPL25539060	25890	1.485	2.057	2.125	0.115	0.05	0.111	1.889	0.092	0.377985	0.00592029	0.0328931	1	0
ABP1	AMPL2573026	.	0	0	0	2.894	3.158	3.214	0	3.08867	4.08867	0.000509454	0.0119319	1	0
ABTB2	AMPL34779187	25841	4.976	6.218	4.553	12.065	10.928	12.137	5.249	11.71	2.03393	0.000346555	0.0104395	1	0
ACACA	AMPL22279197	31	19.754	26.65	20.741	49.578	53.335	51.764	22.3817	51.559	2.24787	0.000647983	0.0129258	1	0
ACAD8	AMPL25426669	27034	10.174	11.689	11.231	24.789	28.723	26.104	11.0313	26.5387	2.28891	0.00109864	0.0154975	1	0
ACAT1	AMPL12118	38	41.067	58.676	57.57	141.712	142.66	138.722	52.4377	141.031	2.65789	0.00150084	0.0175357	1	0
ACBD4	AMPL4357019	79777	0.594	2.057	0.405	3.64	4.211	3.769	1.01867	3.87333	2.41413	0.0114315	0.0464846	1	0
ASIC1	AMPL31611909	41	3.49	3.6	4.249	16.994	17.394	14.909	3.77967	16.4323	3.64719	0.000935241	0.0145703	1	0
ACCS	AMPL2394683	84680	0.594	1.169	0.304	2.379	2.607	3.104	0.689	2.69667	2.18867	0.00207394	0.0203654	1	0
ACN9	AMPL30778507	57001	59.78	65.502	63.034	138.731	131.181	135.784	62.772	135.232	2.13624	1.15083e-05	0.00374539	1	0
ACP1	AMPL29290989	52	187.065	215.63	183.739	68.148	73.786	79.42	195.478	73.7847	0.380626	0.00185455	0.0194462	1	0
ACPL2	AMPL3096230	92370	8.911	8.556	11.433	21.579	20.803	27.157	9.63333	23.1797	2.27395	0.00530793	0.0313207	1	0
ACSF2	AMPL14062720	80221	2.302	4.582	3.744	11.32	12.231	10.918	3.54267	11.4897	2.74941	0.000711143	0.0133419	1	0
ACTA2	AMPL10957017	59	11.585	11.502	10.017	229.032	223.765	219.139	11.0347	223.979	18.6942	5.86502e-05	0.00610081	1	0
ACTG2	AMPL10950176	72	29.259	26.93	21.854	70.383	81.205	80.085	26.0143	77.2243	2.89566	0.000289726	0.00995707	1	0
ACY1	AMPL7726101	95	6.089	6.733	5.16	14.529	13.284	13.911	5.994	13.908	2.13154	0.000116624	0.00751842	1	0
ADAM11	AMPL10853401	4185	1.782	1.777	1.922	5.817	5.213	4.988	1.827	5.33933	2.24242	0.00191236	0.019598	1	0
ADAM22	AMPL35543171	53616	2.005	3.927	3.541	14.243	12.381	15.075	3.15767	13.8997	3.58366	0.000315887	0.0101181	1	0
ADAMTS10	AMPL13886090	81794	0.074	1.403	0.405	10.345	8.822	9.145	0.627333	9.43733	6.41376	7.74244e-05	0.00662088	1	0
ADAMTS6	AMPL22131042	11174	110.427	124.366	126.978	28.256	25.615	26.991	120.59	26.954	0.229903	0.00125807	0.016344	1	0
ADAMTS7	AMPL25163880	11173	0.965	0.327	1.012	4.155	4.461	3.325	0.768	3.98033	2.81693	0.00125682	0.016344	1	0
ADAMTS8	AMPL13492156	11095	0.074	0	0	2.006	2.807	1.663	0.0246667	2.15867	3.08263	0.0119062	0.0474736	1	0
ADCK5	AMPL17892963	203054	2.599	3.039	1.922	6.161	8.321	8.59	2.52	7.69067	2.46894	0.00577604	0.0325294	1	0
ADI1	AMPL31866011	55256	91.119	113.238	120.705	33.558	36.693	39.738	108.354	36.663	0.344414	0.00620856	0.0336452	1	0
ADORA2A	AMPL6410101	135	0.668	0.888	0.607	13.756	12.532	14.798	0.721	13.6953	8.53883	0.0011024	0.0154975	1	0
ADRA1B	AMPL6138108	147	1.485	1.917	1.619	6.419	4.211	5.487	1.67367	5.37233	2.38337	0.0124739	0.0487118	1	0
AGAP2	AMPL3157590	116986	0.371	0.701	0.708	2.923	2.005	2.383	0.593333	2.437	2.15711	0.00543416	0.0316226	1	0
AGAP6	AMPL3506164	101060581,119016,414189,728404	2.748	4.769	4.452	10.718	11.629	7.759	3.98967	10.0353	2.21164	0.00943756	0.041967	1	0
AGFG2	AMPL28690605	3268	55.251	62.65	66.98	127.842	131.231	169.093	61.627	142.722	2.29489	0.0100494	0.0434898	1	0
AGPAT9	AMPL16883513	84803	25.843	26.51	25.497	11.005	9.524	8.646	25.95	9.725	0.397959	0.000199549	0.0087741	1	0
AGPHD1	AMPL808111	.	1.857	2.899	2.226	6.276	7.569	7.039	2.32733	6.96133	2.39271	0.000403339	0.0110364	1	0
AGT	AMPL5044930	183	0.074	0.234	0.202	9.428	11.83	8.59	0.17	9.94933	9.3584	0.00478758	0.0297992	1	0
AGXT2L2	AMPL17815321	.	4.901	7.294	5.969	14.787	14.136	11.472	6.05467	13.465	2.05042	0.0028111	0.0234366	1	0
AHNAK	AMPL9665905	79026	12.105	12.063	14.468	72.79	49.675	55.367	12.8787	59.2773	4.34316	0.0102973	0.0439848	1	0
AHSA2	AMPL35815659	130872	6.015	13.792	9.915	27.827	26.316	23.277	9.90733	25.8067	2.45767	0.00348771	0.0258182	1	0
AK5	AMPL15584976	26289	5.05	7.06	6.779	14.071	15.539	12.803	6.29633	14.1377	2.0747	0.000906059	0.0144673	1	0
AKAP9	AMPL29548032	10142	23.689	32.821	32.883	60.983	63.51	63.458	29.7977	62.6503	2.06673	0.00280274	0.0234104	1	0
AKR1C2	AMPL22530899	101930400,2	130.849	178.367	169.877	24.961	26.417	27.822	159.698	26.4	0.170507	0.00581795	0.0325933	1	0
AKR7A3	AMPL12561431	22977	0.223	1.449	0.506	4.012	3.81	3.547	0.726	3.78967	2.77501	0.00401152	0.0274034	1	0
ALDH3A2	AMPL403274	224	8.392	8.79	6.779	4.041	4.11	2.051	7.987	3.40067	0.48967	0.00377068	0.0266522	1	0
ALDH3B1	AMPL2399513	221	0.52	0.561	0.809	4.814	4.211	4.323	0.63	4.44933	3.34315	0.000209806	0.00888257	1	0
ALDH4A1	AMPL8722244	8659	4.233	3.647	4.148	17.682	15.138	18.178	4.00933	16.9993	3.59316	0.0020198	0.0200793	1	0
ALDOC	AMPL27745921	230	2.97	2.01	1.012	7.451	7.369	6.595	1.99733	7.13833	2.71519	0.00220097	0.0210137	1	0
ALG6	AMPL13276146	29929	42.478	59.471	56.255	18.14	17.845	17.015	52.7347	17.6667	0.347386	0.0105061	0.0444603	1	0
ALKBH7	AMPL14755933	84266	11.659	9.164	11.13	23.7	24.712	21.116	10.651	23.176	2.07502	0.000549111	0.012264	1	0
ALPP	AMPL7736957	250	0.668	1.122	0.202	12.552	13.284	16.793	0.664	14.2097	9.14042	0.00364992	0.0263564	1	0
ALS2CR11	AMPL7496493	151254	0.074	0	0	3.181	2.857	2.328	0.0246667	2.78867	3.69746	0.00376543	0.0266518	1	0
AMTN	AMPL21289863	401138	1.411	1.262	1.922	0.172	0.301	0.277	1.53167	0.25	0.493746	0.0100817	0.0435677	1	0
ANK1	AMPL3903046	286	37.502	34.505	35.513	92.765	85.566	100.591	35.84	92.974	2.55087	0.00218085	0.020901	1	0
ANKH	AMPL17976517	56172	33.195	39.414	41.28	98.811	86.769	90.116	37.963	91.8987	2.38428	0.000244815	0.00953044	1	0
ANKIB1	AMPL33457519	54467	81.91	96.033	113.218	206.793	230.432	211.99	97.0537	216.405	2.2172	0.000320263	0.0101181	1	0
ANKRD13B	AMPL35906940	124930	10.768	11.127	8.802	20.089	21.955	22.391	10.2323	21.4783	2.00122	0.000185829	0.00870661	1	0
ANKRD13C	AMPL14410351	81573	115.551	110.807	109.272	50.724	46.668	53.094	111.877	50.162	0.453256	1.02772e-05	0.00354584	1	0
ANKRD18A	AMPL35605173	253650	3.416	6.779	4.654	13.268	13.183	12.027	4.94967	12.826	2.32383	0.00382632	0.0268167	1	0
ANKRD20A4	AMPL5362524	441425,7287	0.668	0.935	0.506	3.038	3.709	2.882	0.703	3.20967	2.47191	0.00168667	0.0185514	1	0
ANKRD29	AMPL16129920	147463	1.04	0.608	0.708	3.382	4.712	3.325	0.785333	3.80633	2.69212	0.00792467	0.038193	1	0
ANKS1B	AMPL34714356	56899	1.634	1.169	2.631	5.13	7.87	7.26	1.81133	6.75333	2.75788	0.00659128	0.0347279	1	0
ANO5	AMPL21795165	203859	25.472	27.912	28.734	90.186	82.909	69.278	27.3727	80.791	2.88274	0.00567158	0.0322717	1	0
ANO8	AMPL36810556	57719	2.748	4.114	4.452	11.434	9.875	9.422	3.77133	10.2437	2.3565	0.000706904	0.0133398	1	0
ANXA10	AMPL13422619	11199	168.573	205.344	208.021	1.347	0.852	1.108	193.979	1.10233	0.0107823	0.00216079	0.0207802	1	0
ANXA6	AMPL6719539	309	131.294	141.431	148.023	320.965	393.243	450.582	140.249	388.263	2.75586	0.0103238	0.0440313	1	0
AP1G2	AMPL28698665	8906	9.283	13.933	12.748	27.253	23.66	28.321	11.988	26.4113	2.11051	0.000950182	0.0147132	1	0
AP1M2	AMPL26901130	10053	0.149	0	0.101	3.152	3.81	3.713	0.0833333	3.55833	4.20769	0.00122641	0.0162954	1	0
APBB1	AMPL34302748	322	17.897	20.946	22.259	51.068	46.818	52.318	20.3673	50.068	2.39	0.000106484	0.00726236	1	0
APC2	AMPL28143189	10297	0.074	0.468	0.506	2.092	2.807	2.716	0.349333	2.53833	2.62228	0.00123936	0.0162988	1	0
APCDD1L	AMPL17418828	164284	9.728	8.556	6.475	23.9	19.549	21.559	8.253	21.6693	2.44994	0.000712738	0.0133419	1	0
APLP1	AMPL593202	333	21.759	15.055	14.873	63.133	60.052	57.473	17.229	60.2193	3.35835	9.57939e-05	0.00706164	1	0
APOC1	AMPL11973318	341	1.857	1.917	1.518	14.415	13.083	11.639	1.764	13.0457	5.08164	0.00212246	0.0206501	1	0
AREG	AMPL10019040	374,727738	2.599	1.122	1.315	5.502	5.414	3.935	1.67867	4.95033	2.22138	0.00455951	0.029153	1	0
ARFIP1	AMPL301805	27236	5.198	4.956	2.934	12.065	11.429	11.417	4.36267	11.637	2.35648	0.00298218	0.0239862	1	0
ARHGAP20	AMPL35244475	57569	4.604	4.816	6.577	37.083	35.64	34.306	5.33233	35.6763	5.79191	6.33556e-06	0.00313604	1	0
ARHGAP21	AMPL35241056	57584	12.105	14.821	12.647	27.54	36.893	31.979	13.191	32.1373	2.3351	0.00678899	0.0352595	1	0
ARHGAP22	AMPL35775372	58504	2.376	3.133	1.113	6.964	6.316	4.655	2.20733	5.97833	2.17574	0.00739456	0.0369015	1	0
ARHGAP28	AMPL520314	79822	0.965	0.935	1.416	3.697	3.258	3.99	1.10533	3.64833	2.20788	0.00049022	0.0117519	1	0
ARHGAP32	AMPL1697744	9743	5.792	5.844	4.249	10.689	13.183	12.692	5.295	12.188	2.095	0.00138231	0.0169855	1	0
ARHGEF17	AMPL24470202	9828	9.134	11.221	10.118	38.487	32.983	38.297	10.1577	36.589	3.36889	0.00110035	0.0154975	1	0
ARHGEF9	AMPL10514676	23229	9.283	11.127	10.017	24.817	25.715	18.622	10.1423	23.0513	2.15855	0.0117207	0.0470005	1	0
ARID5B	AMPL14260182	84159	19.902	20.432	22.664	44.62	53.686	45.28	20.9993	47.862	2.22107	0.00380623	0.026747	1	0
ARL10	AMPL17770462	285598	0	0	0	1.376	1.404	0.998	0	1.25933	2.25933	0.00531748	0.0313455	1	0
ARL2	AMPL8281912	402	41.883	32.868	34.4	91.246	90.98	80.362	36.3837	87.5293	2.36813	0.000243005	0.00950203	1	0
ARMCX4	AMPL19442349	100131755	0.149	0.327	0.101	1.175	1.754	1.552	0.192333	1.49367	2.09142	0.00431535	0.0282594	1	0
ARSA	AMPL2180051	410	5.198	3.179	3.744	9.4	11.228	7.593	4.04033	9.407	2.06474	0.00936752	0.0418115	1	0
ASAP3	AMPL31316932	55616	3.936	2.899	2.226	8.11	8.171	7.815	3.02033	8.032	2.24658	0.00370877	0.0265472	1	0
ASF1A	AMPL26276122	25842	109.833	113.098	119.39	57.86	55.189	56.198	114.107	56.4157	0.498803	0.000628222	0.0127318	1	0
ASMTL	AMPL27358433	8623	5.495	3.881	3.238	25.276	22.908	25.494	4.20467	24.5593	4.91085	3.02068e-05	0.00531184	1	0
ASPHD1	AMPL16662242	253982	6.684	6.359	6.071	23.012	20.953	21.615	6.37133	21.86	3.1012	0.000357236	0.0104763	1	0
ATF4	AMPL21733363	468	513.815	536.176	582.581	311.25	261.41	236.209	544.191	269.623	0.496382	0.000405791	0.0110496	1	0
ATG16L2	AMPL16630410	89849	0.149	0.561	1.113	5.703	4.812	4.378	0.607667	4.96433	3.70993	0.000637666	0.0128674	1	0
ATHL1	AMPL14576691	80162	13.59	23.658	12.04	39.891	39.299	43.451	16.4293	40.8803	2.40286	0.00674728	0.0351362	1	0
ATM	AMPL2143252	472	10.322	13.933	15.885	34.418	37.044	30.926	13.38	34.1293	2.44293	0.000513758	0.0119319	1	0
ATOH8	AMPL16234026	84913	2.154	1.543	1.619	19.974	21.304	28.21	1.772	23.1627	8.71669	0.00677796	0.0352229	1	0
ATP10A	AMPL35063510	57194	0	0.094	0	5.445	4.612	6.263	0.0313333	5.44	6.24434	0.00373727	0.0266385	1	0
ATP1A3	AMPL34488415	101927137,5	22.427	22.489	18.92	54.765	55.49	52.54	21.2787	54.265	2.48062	2.13012e-05	0.00458158	1	0
ATP2B4	AMPL7734590	493	60.078	66.157	66.575	148.103	152.485	161.5	64.27	154.029	2.3752	0.000121553	0.00753447	1	0
ATP6AP1L	AMPL2189137	645079,9227	0.817	1.496	1.113	4.471	4.912	3.048	1.142	4.14367	2.40134	0.0117158	0.0469971	1	0
ATP6V1B1	AMPL10351114	525	0.52	0.608	0.607	3.955	4.562	2.882	0.578333	3.79967	3.04097	0.0110729	0.0458497	1	0
ATP9B	AMPL21347970	374868	2.005	1.403	1.72	8.139	8.07	7.815	1.70933	8.008	3.3248	2.31484e-05	0.00479199	1	0
B3GNT5	AMPL15516974	101928934,8	0.371	0.281	0	5.646	3.96	6.152	0.217333	5.25267	5.13636	0.00742201	0.036959	1	0
B4GALNT3	AMPL16836352	283358	0.149	0.281	0.101	4.9	4.311	4.101	0.177	4.43733	4.61965	0.00106112	0.0152859	1	0
B4GALNT4	AMPL15628054	338707	3.639	3.6	4.351	0	0	0	3.86333	0	0.20562	0.00198411	0.0199695	1	0
NCR3LG1	AMPL9765840	374383	19.011	18.655	16.087	43.989	47.169	41.567	17.9177	44.2417	2.3915	0.000287819	0.00995707	1	0
B9D2	AMPL15049595	80776	16.189	14.166	12.647	6.735	6.767	6.096	14.334	6.53267	0.49124	0.00688619	0.035464	1	0
BACE1	AMPL13239343	23621	22.13	18.094	22.563	47.084	51.33	56.364	20.929	51.5927	2.39832	0.000972063	0.0148083	1	0
BACE2	AMPL12170220	25825	40.25	44.37	48.262	101.591	102.96	87.456	44.294	97.3357	2.17105	0.00147406	0.0174054	1	0
BAG3	AMPL27594140	9531	324.225	263.74	266.907	82.104	79.902	92.555	284.957	84.8537	0.300232	0.00381582	0.0267609	1	0
BAI2	AMPL8950354	576	6.758	7.481	4.553	27.167	26.868	27.379	6.264	27.138	3.87362	0.000688837	0.0131609	1	0
BAIAP2L1	AMPL34112411	55971	69.36	55.404	59.998	138.072	153.538	151.081	61.5873	147.564	2.3737	9.74457e-05	0.00706164	1	0
BATF3	AMPL33096990	55509	5.05	5.096	4.654	13.268	10.176	12.692	4.93333	12.0453	2.19865	0.00786636	0.0380474	1	0
BBS1	AMPL14965729	582	7.278	6.031	4.249	12.466	12.181	15.684	5.85267	13.4437	2.10774	0.00350572	0.0258861	1	0
BCAM	AMPL28886970	4059	8.689	10.286	8.6	49.005	38.848	38.075	9.19167	41.976	4.21678	0.00498814	0.0303782	1	0
BCCIP	AMPL16466412	56647	333.508	340.042	340.26	112.137	122.409	127.027	337.937	120.524	0.358546	1.46862e-05	0.00430022	1	0
BCKDHB	AMPL21488680	594	8.392	13.886	12.04	25.276	26.818	23.554	11.4393	25.216	2.10751	0.00201619	0.0200716	1	0
BCL6	AMPL8265813	604	13.293	15.195	18.92	40.436	34.387	31.923	15.8027	35.582	2.17715	0.00233428	0.0215107	1	0
BDKRB2	AMPL6143285	624	0	0	0	4.299	3.258	2.771	0	3.44267	4.44267	0.0083537	0.039289	1	0
BHLHE41	AMPL14782731	79365	9.208	14.541	9.308	25.763	25.865	21.67	11.019	24.4327	2.11604	0.00232209	0.0214711	1	0
BICC1	AMPL1090847	80114	20.422	24.078	24.181	49.176	53.936	57.085	22.8937	53.399	2.27671	0.000605733	0.0126285	1	0
BLID	AMPL4721220	414899	5.05	12.67	7.184	41.554	45.816	44.781	8.30133	44.0503	4.84343	0.00031915	0.0101181	1	0
BMF	AMPL3272455	90427	3.268	3.133	3.339	8.225	8.973	9.643	3.24667	8.947	2.34231	0.00220546	0.0210181	1	0
BMP7	AMPL11468231	655	6.461	4.909	5.261	0.029	0.1	0	5.54367	0.043	0.159391	0.00351833	0.025897	1	0
BNIP3	AMPL28439089	664	243.132	222.456	282.184	95.229	98.549	95.049	249.257	96.2757	0.388703	0.00628772	0.033907	1	0
BOK	AMPL15127679	666	0.743	0.421	0	2.894	2.256	2.937	0.388	2.69567	2.66258	0.000848683	0.0141148	1	0
BRIP1	AMPL14267024	83990	12.476	14.774	12.951	28.658	30.477	28.986	13.4003	29.3737	2.10923	4.08817e-05	0.00574106	1	0
BST2	AMPL28071836	684	60.375	56.011	67.688	9.572	9.574	7.482	61.358	8.876	0.158376	0.00154979	0.0178337	1	0
BTBD19	AMPL4659110	149478	1.262	2.291	1.72	7.078	8.271	9.311	1.75767	8.22	3.34341	0.00180238	0.0191651	1	0
BTBD2	AMPL30553562	55643	51.76	46.193	56.154	124.403	116.093	125.864	51.369	122.12	2.35101	3.68445e-05	0.00554116	1	0
BUB3	AMPL27323746	9184	357.866	378.989	364.948	138.674	157.748	142.934	367.268	146.452	0.400394	6.75686e-06	0.00313604	1	0
C10orf10	AMPL12291893	11067	6.832	6.172	5.464	27.511	26.266	19.675	6.156	24.484	3.56121	0.00761229	0.0374255	1	0
C10orf137	AMPL6678503	.	24.506	25.621	24.283	9.457	11.73	13.135	24.8033	11.4407	0.482134	0.00133203	0.016694	1	0
C10orf54	AMPL36952180	64115	1.634	1.73	1.619	20.863	17.645	16.017	1.661	18.175	7.20594	0.00366214	0.0263986	1	0
C10orf88	AMPL14068643	80007	13.961	18.889	16.998	6.964	7.168	8.646	16.616	7.59267	0.487776	0.00767493	0.0375446	1	0
C11orf48	AMPL36719779	102288414,8	1.04	2.431	2.226	6.075	5.013	4.655	1.899	5.24767	2.15511	0.00265425	0.0228616	1	0
MSANTD2	AMPL14804425	79684	15.818	22.021	22.259	39.805	41.054	42.342	20.0327	41.067	2.00008	0.00266179	0.022869	1	0
C11orf80	AMPL15072069	79703	3.862	5.283	5.868	13.641	14.487	11.417	5.00433	13.1817	2.36191	0.0015217	0.0177089	1	0
C11orf93	AMPL5907651	.	0	0	0	2.293	2.607	2.827	0	2.57567	3.57567	0.00179972	0.0191651	1	0
TMEM52B	AMPL15682478	120939	0.074	0	0	2.407	2.757	2.272	0.0246667	2.47867	3.39493	0.00138174	0.0169855	1	0
RGCC	AMPL24251646	28984	0.446	0.888	0.405	3.668	3.709	3.88	0.579667	3.75233	3.00844	0.000310282	0.0100919	1	0
MEDAG	AMPL15912422	84935	1.262	1.87	1.214	38.946	40.653	40.458	1.44867	40.019	16.7516	1.42245e-05	0.00424228	1	0
C15orf52	AMPL21700121	388115	3.862	4.301	4.047	9.83	8.672	9.976	4.07	9.49267	2.06956	0.00157279	0.0179556	1	0
OXLD1	AMPL4860696	339229	7.129	5.844	5.261	21.694	19.148	17.624	6.078	19.4887	2.8947	0.00127907	0.0165035	1	0
DNAAF3	AMPL15979758	352909	3.416	3.32	1.922	19.888	18.848	16.405	2.886	18.3803	4.98722	0.000572612	0.012461	1	0
C19orf66	AMPL32744907	55337	3.862	5.143	3.238	16.908	17.193	18.456	4.081	17.519	3.64475	3.19013e-05	0.00531562	1	0
C1orf126	AMPL18843332	.	0	0.047	0.101	1.691	1.053	1.108	0.0493333	1.284	2.17662	0.012169	0.0480101	1	0
C1orf198	AMPL16421093	84886	35.051	45.258	45.631	373.351	344.169	320.506	41.98	346.009	8.07372	0.00082793	0.0140556	1	0
C1orf226	AMPL3083701	400793	6.461	9.491	8.398	19.63	16.091	19.287	8.11667	18.336	2.12095	0.00125349	0.016344	1	0
COA6	AMPL810360	388753	13.961	13.465	12.748	5.388	5.364	7.149	13.3913	5.967	0.484111	0.000580545	0.0124729	1	0
C1R	AMPL8792014	715	7.278	10.707	10.826	39.633	40.452	33.53	9.60367	37.8717	3.66587	0.000665469	0.0129994	1	0
C1RL	AMPL33274694	51279	5.421	3.413	4.857	25.075	27.319	28.542	4.56367	26.9787	5.02882	9.79256e-05	0.00706164	1	0
C20orf112	AMPL17437191	140688	11.733	16.785	13.659	38.029	34.437	36.301	14.059	36.2557	2.47398	0.00022738	0.00919766	1	0
C20orf96	AMPL15613722	140680	12.03	12.577	11.534	29.345	24.763	24.607	12.047	26.2383	2.08771	0.00484889	0.0300093	1	0
C2CD4C	AMPL2307970	126567	2.079	1.122	0.911	4.299	6.015	4.101	1.37067	4.805	2.44868	0.00689208	0.035464	1	0
C2orf15	AMPL34363469	101927110,5	1.708	1.075	0.506	7.164	8.421	5.93	1.09633	7.17167	3.89808	0.00269936	0.0229791	1	0
TRABD2A	AMPL5522603	129293	2.154	2.525	1.619	7.308	5.965	7.482	2.09933	6.91833	2.55485	0.0013453	0.0167293	1	0
C5	AMPL9318631	727	0.446	1.496	0.809	3.926	3.96	3.214	0.917	3.7	2.45175	0.00126719	0.0164072	1	0
ADTRP	AMPL15921913	84830	1.262	1.777	1.922	0.258	0.251	0	1.65367	0.169667	0.440774	0.00449141	0.0289921	1	0
C7	AMPL6574396	730	0.52	0.561	0.202	3.725	4.511	3.99	0.427667	4.07533	3.55498	0.000443218	0.0113312	1	0
C7orf13	AMPL18998726	.	2.376	3.694	2.833	6.906	7.369	8.757	2.96767	7.67733	2.18701	0.00170002	0.0186121	1	0
C7orf23	AMPL35485809	.	15.669	22.722	19.628	44.878	46.568	38.906	19.3397	43.4507	2.18542	0.00078166	0.0137679	1	0
CPED1	AMPL15062609	79974	0.594	0.468	1.113	15.647	16.792	12.636	0.725	15.025	9.28986	0.00317974	0.0247304	1	0
C7orf69	AMPL15006914	80099	0.074	0.281	0.506	5.101	4.06	2.993	0.287	4.05133	3.92489	0.0107579	0.0451673	1	0
NMRK1	AMPL33807500	54981	1.857	3.086	2.529	7.136	6.917	7.094	2.49067	7.049	2.30586	0.00238796	0.0217252	1	0
CA10	AMPL3620744	56934	0	0.047	0.202	1.232	1.754	1.164	0.083	1.38333	2.20068	0.00657072	0.0346578	1	0
CA11	AMPL6835919	770	4.827	5.564	2.428	47.371	51.129	50.933	4.273	49.811	9.63607	6.79755e-06	0.00313604	1	0
CA12	AMPL9423976	771	72.925	63.118	64.147	150.854	162.059	132.902	66.73	148.605	2.20884	0.00272336	0.0230617	1	0
CABP1	AMPL5789802	9478	0.446	0.374	0.202	3.324	3.609	4.101	0.340667	3.678	3.48931	0.0011596	0.0157936	1	0
CACNB4	AMPL3919538	785	1.559	3.787	3.541	13.727	11.93	9.976	2.96233	11.8777	3.25002	0.00198462	0.0199695	1	0
CACNG7	AMPL14772209	59284	1.337	1.87	1.315	13.555	15.489	13.8	1.50733	14.2813	6.09466	0.000545094	0.012264	1	0
CACNG8	AMPL15311820	59283	1.634	1.59	1.416	6.161	5.714	5.764	1.54667	5.87967	2.70144	7.51414e-05	0.00662088	1	0
CADM4	AMPL34355018	199731	7.723	6.639	5.969	17.137	16.792	16.46	6.777	16.7963	2.28833	0.000426737	0.0112648	1	0
CALB2	AMPL10762882	794	3.713	3.927	4.958	0.802	0.952	0.998	4.19933	0.917333	0.368765	0.00597066	0.0330109	1	0
CALD1	AMPL16015574	800	62.008	65.035	66.474	383.038	394.095	388.675	64.5057	388.603	5.94762	4.6255e-06	0.00267731	1	0
CAMK1D	AMPL16049748	57118	10.694	12.437	12.242	26.881	30.677	31.646	11.791	29.7347	2.40284	0.00140563	0.0171248	1	0
CAMK2N1	AMPL31846641	55450	43.963	43.294	52.106	146.469	147.573	147.201	46.4543	147.081	3.12049	0.000344263	0.0104342	1	0
CAMSAP3	AMPL4957233	57662	2.451	1.73	1.214	5.961	5.915	6.484	1.79833	6.12	2.54437	0.000902811	0.0144557	1	0
CASKIN1	AMPL36480652	57524	0.891	1.449	0.202	5.187	4.562	3.713	0.847333	4.48733	2.97041	0.00158001	0.0179831	1	0
CAV2	AMPL8967774	858	142.656	155.364	188.494	331.425	363.468	338.684	162.171	344.526	2.11756	0.00034525	0.0104342	1	0
CBL	AMPL28648877	867	27.997	34.785	28.734	68.005	78.699	69.167	30.5053	71.957	2.3157	0.000560114	0.0123816	1	0
CC2D1A	AMPL30556148	54862	18.417	23.658	17.504	52.271	48.472	54.923	19.8597	51.8887	2.53545	0.000140834	0.00802658	1	0
CCBL2	AMPL128489	56267	0.891	0.888	0.101	2.264	2.957	2.161	0.626667	2.46067	2.12746	0.00362325	0.0262798	1	0
CCDC124	AMPL5900911	115098	216.175	163.78	169.978	364.353	345.723	394.938	183.311	368.338	2.00388	0.000584358	0.0125192	1	0
CCDC132	AMPL31443781	55610	13.367	19.637	17.504	34.848	36.041	33.807	16.836	34.8987	2.01271	0.0027413	0.0231236	1	0
CCDC155	AMPL34701190	147872	0.074	0.187	0	1.605	2.005	2.051	0.087	1.887	2.65593	0.00128078	0.0165035	1	0
CCDC41	AMPL5000159	51134	1.634	3.647	3.44	8.998	8.421	6.872	2.907	8.097	2.32838	0.00225239	0.0211068	1	0
CCDC57	AMPL21248175	284001	10.619	19.263	13.254	30.692	29.625	35.914	14.3787	32.077	2.15084	0.00323504	0.0249044	1	0
CCDC64	AMPL21753254	92558	0.149	0.327	0.202	2.149	2.556	1.607	0.226	2.104	2.53181	0.00892498	0.040804	1	0
CCDC80	AMPL21912435	151887	0.891	2.291	2.732	8.769	7.218	9.034	1.97133	8.34033	3.14348	0.000653051	0.0129258	1	0
CCDC84	AMPL22122826	338657	28.739	34.505	28.026	94.799	87.421	84.907	30.4233	89.0423	2.86546	9.15123e-05	0.00706164	1	0
CCDC85B	AMPL13369598	11007	73.296	58.63	50.791	156.442	159.202	161.611	60.9057	159.085	2.58595	0.00156522	0.0179191	1	0
CCDC92	AMPL15002729	80212	14.481	11.689	9.915	37.083	38.247	38.075	12.0283	37.8017	2.97825	0.000733338	0.0134444	1	0
CCL2	AMPL7440424	6347	0.817	0.748	0.809	46.798	52.833	51.653	0.791333	50.428	28.7093	0.000689721	0.0131609	1	0
CCL20	AMPL29496889	6364	1.708	1.636	1.922	0.201	0.251	0.222	1.75533	0.224667	0.444471	0.00125418	0.016344	1	0
CCND3	AMPL9124410	896	74.93	58.91	65.968	32.612	28.171	29.817	66.6027	30.2	0.46152	0.00559449	0.0320551	1	0
CCNJL	AMPL36148418	79616	0	0	0	1.29	1.955	1.995	0	1.74667	2.74667	0.00835234	0.039289	1	0
CCNL2	AMPL14893028	81669	13.367	23.284	19.224	42.413	36.592	45.114	18.625	41.373	2.15913	0.00211584	0.0206491	1	0
CD207	AMPL32866026	50489	0.149	0.327	0	1.576	1.303	1.496	0.158667	1.45833	2.12169	0.000267842	0.00979824	1	0
CD40	AMPL8158335	958	2.673	3.74	3.44	10.46	7.619	8.978	3.28433	9.019	2.33852	0.00569301	0.0323247	1	0
CD44	AMPL5314975	960	11.436	14.915	15.885	4.27	3.058	6.983	14.0787	4.77033	0.382682	0.0034007	0.0254417	1	0
CD99L2	AMPL11815539	83692	14.258	15.943	12.344	28.973	29.675	30.981	14.1817	29.8763	2.03379	0.000363742	0.0105792	1	0
CD99P1	AMPL37821743	401577	2.005	2.104	1.315	8.798	7.318	7.648	1.808	7.92133	3.17711	0.000525379	0.0120686	1	0
CDC42BPG	AMPL30564750	55561	0	0.047	0	1.633	1.253	1.607	0.0156667	1.49767	2.45914	0.00305175	0.02432	1	0
CDH2	AMPL9832841	1000	41.215	55.17	50.791	102.795	112.133	99.039	49.0587	104.656	2.11064	0.000307744	0.0100465	1	0
CDK18	AMPL21112260	5129	5.421	5.096	4.249	27.97	25.715	23.388	4.922	25.691	4.50709	0.00122636	0.0162954	1	0
CDKN2B	AMPL18141488	1030	14.332	12.016	10.624	30.95	33.434	31.757	12.324	32.047	2.48026	0.00012697	0.00773069	1	0
CDR1	AMPL28690865	1038	34.16	35.58	33.996	366.187	384.17	330.205	34.5787	360.187	10.1518	0.0011727	0.0158974	1	0
CDS1	AMPL11142981	1040	1.708	1.917	2.024	5.359	5.063	4.877	1.883	5.09967	2.11574	6.11633e-05	0.00618523	1	0
CEBPD	AMPL27164852	1052	4.456	9.164	6.577	23.585	20.803	19.342	6.73233	21.2433	2.87667	0.000728926	0.0134165	1	0
CERK	AMPL37000699	101927622,6	207.189	191.458	222.49	89.211	92.383	110.512	207.046	97.3687	0.472822	0.000444336	0.0113312	1	0
CFB	AMPL10939690	629	0.223	0.187	0	4.757	4.662	6.096	0.136667	5.17167	5.42962	0.00365962	0.0263913	1	0
CFH	AMPL6496421	3075	5.347	7.34	7.791	131.023	140.455	129.688	6.826	133.722	17.2147	0.00021098	0.00888257	1	0
CFI	AMPL5895139	3426	15.075	20.478	19.932	76.659	74.438	69.001	18.495	73.366	3.81462	3.65133e-05	0.00554116	1	0
CGNL1	AMPL17572558	101930344,101930349,84952	0.965	1.122	1.416	0.029	0	0	1.16767	0.00966667	0.465785	0.00621633	0.0336562	1	0
CGREF1	AMPL8310288	10669	5.941	6.172	6.273	20.175	17.594	18.012	6.12867	18.5937	2.74857	0.00183136	0.0193138	1	0
CHAC1	AMPL35489184	79094	35.126	32.214	28.937	10.145	9.223	8.313	32.0923	9.227	0.309044	0.00175327	0.0188718	1	0
CHEK2P2	AMPL37671984	646096	0	0	0	1.748	1.053	1.663	0	1.488	2.488	0.0104798	0.0443827	1	0
CHSY1	AMPL26554531	22856	17.897	25.341	20.741	43.789	46.016	41.179	21.3263	43.6613	2.00039	0.000964997	0.014808	1	0
CKMT1A	AMPL108751	1159,548596	0.223	1.029	0	5.273	4.161	3.769	0.417333	4.401	3.81068	0.00147056	0.0174054	1	0
CLDN15	AMPL25758387	24146	2.079	2.01	1.416	5.101	5.514	5.431	1.835	5.34867	2.23939	0.000229647	0.00924685	1	0
CLEC2D	AMPL13389430	29121	0.52	1.636	0.911	5.359	5.965	4.988	1.02233	5.43733	3.18312	0.000287841	0.00995707	1	0
CLEC4A	AMPL32616031	50856	0.371	0.327	0.304	1.462	2.055	2.272	0.334	1.92967	2.19615	0.0108299	0.0453937	1	0
CLIC2	AMPL10614080	1193	1.931	2.384	2.428	0.229	0.301	0.333	2.24767	0.287667	0.39649	0.00256467	0.0225189	1	0
CLIP3	AMPL31180853	25999	8.614	8.275	5.059	32.097	28.823	26.769	7.316	29.2297	3.63512	0.000271166	0.00984619	1	0
CLSTN3	AMPL26662078	9746	10.545	10.707	9.915	38	36.442	36.024	10.389	36.822	3.32092	4.64497e-05	0.00583806	1	0
CLYBL	AMPL21041994	171425	3.862	2.805	3.137	10.317	10.176	7.981	3.268	9.49133	2.45814	0.00353276	0.0259551	1	0
CNKSR3	AMPL17614470	154043	2.005	2.712	2.529	7.05	5.514	5.376	2.41533	5.98	2.04372	0.00634101	0.0340691	1	0
CNN2	AMPL27804327	1265	97.58	90.002	95.309	265.771	237.7	239.645	94.297	247.705	2.60979	0.00109341	0.0154922	1	0
CNTN1	AMPL7902396	1272	0.52	0.795	0.506	2.837	3.108	2.716	0.607	2.887	2.41879	7.02242e-05	0.00660784	1	0
CNTNAP1	AMPL11383243	8506	12.253	15.522	11.028	37.14	35.139	40.015	12.9343	37.4313	2.75803	0.000117426	0.00751842	1	0
CNTNAP3	AMPL15790230	101927068,8	12.921	22.863	20.236	39.49	41.856	38.962	18.6733	40.1027	2.08926	0.00650254	0.0344738	1	0
CNTNAP3B	AMPL8846097	101929869,441402,728577,79937	11.213	16.13	16.492	46.798	46.016	44.005	14.6117	45.6063	2.98535	0.000298809	0.00999177	1	0
COL12A1	AMPL29511492	1303	123.2	122.683	125.663	398.885	430.637	409.348	123.849	412.957	3.31567	0.000472747	0.0117151	1	0
COL18A1	AMPL15213300	80781	7.129	7.06	5.666	53.017	53.335	52.596	6.61833	52.9827	7.08589	3.54333e-06	0.00249667	1	0
COL3A1	AMPL4620938	1281	0.965	0.561	0.506	9.199	11.078	8.923	0.677333	9.73333	6.39905	0.00204896	0.0202321	1	0
COL4A5	AMPL17154963	1287	3.787	4.675	2.226	11.005	11.329	7.648	3.56267	9.994	2.40956	0.00747125	0.037053	1	0
COMTD1	AMPL34370679	118881	1.411	1.917	1.113	3.897	4.06	4.378	1.48033	4.11167	2.06088	0.000818083	0.0140165	1	0
CORO2A	AMPL15996424	7464	1.262	0.514	0.708	2.665	3.158	2.161	0.828	2.66133	2.00292	0.00428203	0.028179	1	0
COX5B	AMPL8427300	1329	105.823	79.248	68.902	163.406	172.836	175.078	84.6577	170.44	2.00146	0.00509115	0.0306659	1	0
CPD	AMPL8144864	1362	16.932	20.104	20.337	44.563	43.911	39.073	19.1243	42.5157	2.16234	0.000404416	0.0110364	1	0
CPE	AMPL10916855	1363	7.129	8.042	7.791	33.271	34.838	34.195	7.654	34.1013	4.05608	3.96027e-06	0.00249667	1	0
CPM	AMPL240022	1368	6.089	8.182	6.172	2.493	2.055	1.053	6.81433	1.867	0.36689	0.00313435	0.0245985	1	0
CPNE7	AMPL16163735	27132	1.04	0.748	0.911	14.415	11.479	11.971	0.899667	12.6217	7.17056	0.00280649	0.0234153	1	0
CPSF1	AMPL12918290	100126351,100302196,102466749,29894	34.086	32.167	30.96	79.84	61.405	70.663	32.4043	70.636	2.14451	0.00829984	0.0391411	1	0
CRABP2	AMPL8941304	1382	22.575	22.816	25.193	130.994	160.054	133.179	23.528	141.409	5.80598	0.00295355	0.0239189	1	0
CRAT	AMPL1616827	1384	10.1	9.538	7.487	42.155	31.68	37.909	9.04167	37.248	3.80893	0.00403679	0.0275131	1	0
CRIP2	AMPL7789908	1397	1.04	0.888	1.821	4.528	3.81	3.713	1.24967	4.017	2.23011	0.0010628	0.0152859	1	0
CRIP3	AMPL21456103	401262	0	0.281	0.405	4.814	5.865	5.431	0.228667	5.37	5.18448	0.000596927	0.012564	1	0
CRLF1	AMPL28356714	9244	0.668	0.468	0.202	2.837	2.607	2.161	0.446	2.535	2.44467	0.000832716	0.0140556	1	0
CROCCP3	AMPL20852260	114819	1.337	1.029	1.72	5.416	5.113	5.487	1.362	5.33867	2.6836	0.000147453	0.00808	1	0
CRYAB	AMPL11709675	1410	0.149	0.094	0.101	3.066	2.907	3.547	0.114667	3.17333	3.74402	0.00185174	0.0194462	1	0
CTH	AMPL8239913	1491	14.852	16.831	14.165	5.416	3.258	3.104	15.2827	3.926	0.30253	0.000248526	0.00954092	1	0
CTIF	AMPL4812340	9811	44.557	42.593	45.328	94.427	88.423	111.731	44.1593	98.1937	2.19653	0.00765755	0.0375013	1	0
CTSD	AMPL11702251	1509	212.016	193.749	189.607	64.852	57.395	65.841	198.457	62.696	0.319346	0.000410067	0.0110498	1	0
CTSH	AMPL28782707	1512	2.748	3.179	3.845	10.575	10.877	8.646	3.25733	10.0327	2.59145	0.00200169	0.0200716	1	0
CTSL1	AMPL11907187	.	73.222	81.212	93.589	38.057	36.592	37.022	82.6743	37.2237	0.456815	0.00808084	0.0386073	1	0
CXCL2	AMPL8737386	2920	7.055	7.668	8.701	2.264	2.356	3.159	7.808	2.593	0.407925	0.000932964	0.0145665	1	0
CYP1A1	AMPL5175693	1543	8.02	10.146	7.791	2.35	2.607	2.993	8.65233	2.65	0.378147	0.00573668	0.0324888	1	0
CYP27C1	AMPL2982228	339761	3.268	3.179	2.529	1.146	0.501	1.164	2.992	0.937	0.48522	0.00151736	0.0176817	1	0
CYP51A1	AMPL4443613	1595	167.014	229.422	269.436	507.985	535.001	513.652	221.957	518.879	2.33174	0.00330366	0.0250673	1	0
CYTIP	AMPL30159642	9595	76.118	84.905	94.196	15.36	12.782	12.525	85.073	13.5557	0.169108	0.00215496	0.0207636	1	0
D2HGDH	AMPL35567390	728294	0.446	0.655	0.101	2.264	2.005	1.774	0.400667	2.01433	2.15207	0.000898368	0.0144375	1	0
DAAM1	AMPL24534775	23002	17.006	17.72	20.843	39.748	41.304	36.412	18.523	39.1547	2.05679	0.000233053	0.00931998	1	0
DACH2	AMPL15679912	117154	0.668	1.449	1.214	3.897	3.158	4.655	1.11033	3.90333	2.32349	0.00508111	0.0306411	1	0
DBNDD1	AMPL36610324	79007	10.991	11.127	8.398	26.881	25.414	25.938	10.172	26.0777	2.42371	0.000321438	0.0101181	1	0
DCAF4	AMPL31600349	26094	19.679	23.704	17.504	39.232	44.713	46.111	20.2957	43.352	2.08268	0.000626577	0.0127312	1	0
DCAF6	AMPL7925730	55827	1.04	1.216	1.113	6.677	6.466	6.761	1.123	6.63467	3.59617	3.56371e-06	0.00249667	1	0
DCLK1	AMPL30452323	9201	2.154	3.6	3.946	86.46	74.137	77.979	3.23333	79.5253	19.0217	0.000935694	0.0145703	1	0
DCN	AMPL18516763	1634	5.57	4.675	6.779	38.602	43.359	40.957	5.67467	40.9727	6.28835	0.000146338	0.00805987	1	0
DDIT4	AMPL31176656	54541	92.381	86.729	81.853	38.888	39.049	29.318	86.9877	35.7517	0.417691	0.000162075	0.00822599	1	0
DDX26B	AMPL21497534	203522	2.896	5.657	3.744	9.486	10.928	10.142	4.099	10.1853	2.19363	0.00356976	0.0261021	1	0
DEF6	AMPL35762356	50619	3.565	7.434	3.238	22.611	23.509	23.499	4.74567	23.2063	4.21297	0.00190657	0.0195843	1	0
DEPTOR	AMPL35609089	64798	16.635	16.878	15.379	39.032	41.806	45.557	16.2973	42.1317	2.49354	0.00178061	0.019035	1	0
DGAT2	AMPL18303772	84649	7.203	7.013	7.285	22.897	23.61	26.713	7.167	24.4067	3.11089	0.00221623	0.0210181	1	0
DHRS1	AMPL6400912	115817	2.005	3.086	2.732	10.661	9.073	13.523	2.60767	11.0857	3.35	0.00906226	0.0411402	1	0
DHRS13	AMPL35937557	147015	2.005	1.169	2.428	5.961	5.664	7.427	1.86733	6.35067	2.56359	0.00191019	0.0195872	1	0
DHRS2	AMPL21731709	10202	0.965	1.216	1.315	8.97	8.171	9.034	1.16533	8.725	4.49123	0.000192256	0.00870661	1	0
DHRS3	AMPL29598177	9249	15.669	17.954	17.301	103.454	106.87	92.721	16.9747	101.015	5.67549	0.00103969	0.0151946	1	0
DIO2	AMPL26593135	1734	5.198	4.068	4.249	25.247	23.259	31.591	4.505	26.699	5.03161	0.00569041	0.0323247	1	0
DIXDC1	AMPL17051599	85458	3.713	4.862	5.16	9.916	10.727	10.586	4.57833	10.4097	2.04535	0.000547233	0.012264	1	0
DKK1	AMPL12114372	22943	54.508	60.547	58.177	12.323	14.687	10.752	57.744	12.5873	0.231297	4.32465e-05	0.00574106	1	0
DKK3	AMPL31157081	27122	5.273	5.143	4.351	22.124	25.464	24.663	4.92233	24.0837	4.23544	0.00072441	0.0133858	1	0
DLL1	AMPL27827828	28514	0.965	0.608	0.405	2.293	2.556	2.328	0.659333	2.39233	2.0444	0.00133584	0.016706	1	0
DLX5	AMPL29894756	1749	1.114	1.59	1.821	7.336	6.416	5.154	1.50833	6.302	2.9111	0.00539505	0.0315254	1	0
DLX6	AMPL27738685	1750	10.1	11.268	9.915	21.321	22.256	22.446	10.4277	22.0077	2.01333	1.98188e-05	0.00458158	1	0
DMTF1	AMPL1267402	9988	26.808	45.959	47.655	98.439	81.606	96.046	40.1407	92.0303	2.26127	0.00217221	0.0208636	1	0
DNAJA1	AMPL10562611	3301	991.019	936.765	953.7	402.124	422.367	451.635	960.495	425.375	0.443451	8.58569e-06	0.00343349	1	0
DNAJC4	AMPL26897703	3338	10.471	11.829	9.308	25.906	27.018	26.381	10.536	26.435	2.37821	0.000231599	0.00930416	1	0
DOC2A	AMPL9597191	8448	0.371	0.842	0.911	4.184	3.358	3.048	0.708	3.53	2.65222	0.00267983	0.0229016	1	0
DPAGT1	AMPL8989552	1798	50.646	55.17	49.982	141.54	123.261	123.591	51.9327	129.464	2.46472	0.00189557	0.0195443	1	0
DPYSL3	AMPL9636850	1809	147.557	195.9	194.565	373.237	358.555	384.574	179.341	372.122	2.06898	0.0010141	0.0150597	1	0
DUSP1	AMPL30004924	1843	21.536	23.517	22.259	110.103	116.344	102.697	22.4373	109.715	4.72386	0.000844187	0.0140741	1	0
DUSP16	AMPL14287651	80824	9.58	8.977	9.41	26.193	31.53	26.104	9.32233	27.9423	2.80386	0.00432058	0.0282726	1	0
DUSP4	AMPL8659594	1846	32.675	28.333	27.217	7.709	8.772	7.371	29.4083	7.95067	0.294349	0.00197891	0.0199547	1	0
DUSP5	AMPL30097873	1847	9.803	8.369	10.826	40.207	39.55	35.803	9.666	38.52	3.70523	0.000165688	0.00822599	1	0
DUSP6	AMPL8594058	1848	24.061	21.694	16.795	5.101	5.614	4.378	20.85	5.031	0.276018	0.0078635	0.038044	1	0
DUSP9	AMPL11255412	1852	0.074	0	0.101	7.25	6.667	6.817	0.0583333	6.91133	7.47528	0.000234455	0.00935479	1	0
DZIP1L	AMPL17222443	199221	4.753	5.143	4.958	14.042	11.88	12.359	4.95133	12.7603	2.31214	0.00290135	0.0237695	1	0
EBF1	AMPL36886562	1879	8.02	8.556	5.464	16.994	18.797	16.46	7.34667	17.417	2.20651	0.000752464	0.0135659	1	0
EBLN2	AMPL31386663	55096	1.04	2.618	1.113	3.554	4.612	4.378	1.59033	4.18133	2.00026	0.00937153	0.0418115	1	0
ECHDC2	AMPL8060146	55268	1.857	3.273	3.137	9.371	12.532	10.807	2.75567	10.9033	3.16943	0.00225034	0.0211068	1	0
ECHDC3	AMPL15018822	79746	0	0.047	0	2.321	1.855	1.884	0.0156667	2.02	2.97342	0.00260717	0.0226547	1	0
ECM1	AMPL29395315	1893	9.728	9.959	10.219	2.379	2.556	2.383	9.96867	2.43933	0.31356	2.61426e-05	0.00500006	1	0
EDA	AMPL11867921	1896	0.297	0.468	0.202	2.694	2.807	2.383	0.322333	2.628	2.74363	0.000163376	0.00822599	1	0
EDN1	AMPL7530963	1906	42.181	38.105	38.953	4.757	4.311	4.212	39.7463	4.42667	0.133182	0.000516787	0.0119336	1	0
EDNRA	AMPL10915030	1909	1.559	3.039	2.529	6.161	5.915	5.819	2.37567	5.965	2.0633	0.0055158	0.0318376	1	0
EGFL8	AMPL14357018	80864	3.49	4.816	3.238	9.572	9.775	11.694	3.848	10.347	2.34055	0.00106506	0.0152861	1	0
EGR1	AMPL10908633	1958	21.462	22.302	19.73	53.246	52.432	39.627	21.1647	48.435	2.23035	0.0112641	0.0462162	1	0
EGR3	AMPL30408915	1960	0	0	0.304	1.92	1.754	1.496	0.101333	1.72333	2.47276	0.000318168	0.0101181	1	0
EHD2	AMPL24826481	30846	38.022	49.746	46.643	144.434	139.452	134.787	44.8037	139.558	3.0687	2.17561e-05	0.00458158	1	0
EIF1B	AMPL26824218	10289	317.839	334.759	397.628	135.493	150.28	153.741	350.075	146.505	0.420151	0.00539637	0.0315254	1	0
EIF4G3	AMPL7925749	8672	82.282	89.628	75.984	186.532	177.197	159.117	82.6313	174.282	2.09589	0.0011386	0.0157379	1	0
EIF5A2	AMPL32456506	56648	29.779	39.647	29.645	14.271	15.639	12.747	33.0237	14.219	0.447306	0.0119937	0.0476392	1	0
EML2	AMPL10975731	24139	9.877	13.138	10.017	26.279	27.87	23.998	11.0107	26.049	2.25208	0.000318649	0.0101181	1	0
ENAH	AMPL342187	55740	303.061	303.855	294.123	765.731	779.168	723.48	300.346	756.126	2.51248	0.000487565	0.011729	1	0
ENDOD1	AMPL24382231	23052	2.525	2.478	1.72	21.98	24.662	19.453	2.241	22.0317	7.10635	0.00234599	0.0215449	1	0
ENDOV	AMPL18398689	284131	2.748	2.057	1.315	5.474	5.063	5.542	2.04	5.35967	2.092	0.00433301	0.0283118	1	0
ENPP5	AMPL34786831	59084	0.594	0.561	0.607	2.952	3.609	2.383	0.587333	2.98133	2.50819	0.0105333	0.0445429	1	0
EPB49	AMPL6253563	.	2.748	2.384	2.732	6.878	7.168	5.93	2.62133	6.65867	2.11487	0.00242142	0.0219257	1	0
EPHA1	AMPL26844678	2041	0.223	0.748	0.304	2.579	2.506	2.272	0.425	2.45233	2.42269	0.000662596	0.0129833	1	0
EPHA3	AMPL27286301	2042	1.262	1.403	1.214	8.368	8.121	7.482	1.293	7.99033	3.92077	0.000508452	0.0119319	1	0
EPHA4	AMPL28039790	2043	4.827	3.787	4.553	16.335	15.74	15.574	4.389	15.883	3.13286	7.92307e-06	0.00324219	1	0
EPHB6	AMPL28910851	2051	56.81	53.767	56.862	17.051	17.193	19.453	55.813	17.899	0.332653	7.3072e-06	0.00313604	1	0
EPHX1	AMPL5427776	2052	88.594	106.038	90.858	220.52	250.483	235.101	95.1633	235.368	2.45798	0.0002216	0.00908921	1	0
EPSTI1	AMPL1271509	94240	0	0	0.101	3.324	2.707	2.328	0.0336667	2.78633	3.66301	0.00508342	0.0306433	1	0
ERC1	AMPL18070802	23085	19.234	17.252	16.998	64.279	67.42	61.962	17.828	64.5537	3.48171	9.78191e-05	0.00706164	1	0
ERCC2	AMPL6176260	2068	94.461	90.095	79.323	233.13	253.29	311.195	87.9597	265.872	2.99992	0.0071401	0.0361174	1	0
ERCC6	AMPL2259424	2074	15.966	15.476	15.683	6.219	6.366	7.205	15.7083	6.59667	0.454663	8.70776e-05	0.00690188	1	0
ERV3-1	AMPL833285	2086	0.817	2.291	1.113	8.282	6.667	8.757	1.407	7.902	3.69838	0.00086073	0.0142077	1	0
ESM1	AMPL13547535	11082	2.525	2.197	1.72	0.086	0.15	0.222	2.14733	0.152667	0.366236	0.00584662	0.0326802	1	0
ESRRA	AMPL27232930	2101	13.59	12.016	11.939	28.715	28.372	29.429	12.515	28.8387	2.20782	3.7501e-05	0.00554511	1	0
ETFB	AMPL109407	2109	53.097	44.323	45.732	103.139	104.113	109.071	47.7173	105.441	2.18487	7.54171e-05	0.00662088	1	0
ETV5	AMPL30405586	2119	205.778	207.027	261.443	87.836	101.306	81.526	224.749	90.2227	0.404088	0.00598805	0.0330404	1	0
EVI5L	AMPL6718410	115704	11.733	14.447	15.075	66.285	54.187	63.07	13.7517	61.1807	4.21516	0.0017283	0.0187261	1	0
EXPH5	AMPL25297923	23086	2.079	3.881	2.024	9.83	9.524	10.142	2.66133	9.832	2.95849	0.00215607	0.0207636	1	0
F2RL1	AMPL29474519	2150	0	0.047	0	1.232	1.404	0.942	0.0156667	1.19267	2.15884	0.0060046	0.0330714	1	0
F3	AMPL10156106	2152	54.805	49.419	47.958	21.379	18.196	18.123	50.7273	19.2327	0.391141	0.000450094	0.0114119	1	0
FABP4	AMPL7759549	2167	1.634	2.992	2.529	29.489	31.881	37.909	2.385	33.093	10.0718	0.00280457	0.0234104	1	0
FADS1	AMPL26779457	100302263,4	176.668	164.621	188.595	492.624	471.14	411.343	176.628	458.369	2.58613	0.00228517	0.0212751	1	0
FAM114A1	AMPL17493639	92689	5.273	6.312	7.082	19.487	17.544	18.345	6.22233	18.4587	2.69424	4.74387e-05	0.00592008	1	0
FAM115A	AMPL25407250	100294033,101930003,9747	27.105	33.195	29.139	62.33	61.806	68.945	29.813	64.3603	2.12119	0.000199684	0.0087741	1	0
FAM118A	AMPL30769868	55007	5.347	9.444	7.689	22.181	16.742	17.015	7.49333	18.646	2.31311	0.00457383	0.029181	1	0
FAM127C	AMPL1118810	441518	0.52	0.888	0.202	33.959	35.991	34.916	0.536667	34.9553	23.3983	3.66718e-05	0.00554116	1	0
FAM129A	AMPL15778451	116496	51.24	57.601	57.57	136.783	150.58	141.216	55.4703	142.86	2.54753	0.000154928	0.00822599	1	0
FAM133A	AMPL8909520	286499	4.456	3.881	4.654	1.633	2.105	1.053	4.33033	1.597	0.487212	0.00130786	0.0165955	1	0
FAM184A	AMPL15296127	79632	5.124	5.003	3.642	14.243	11.278	10.53	4.58967	12.017	2.32876	0.00622519	0.0336834	1	0
FAM189A1	AMPL26528091	23359	0	0.14	0.101	1.318	1.554	0.942	0.0803333	1.27133	2.10244	0.0087261	0.0402877	1	0
FAM195A	AMPL15826878	84331	2.451	1.73	1.416	8.024	8.973	5.93	1.86567	7.64233	3.01582	0.00773247	0.0377119	1	0
FAM19A3	AMPL967414	284467	0.074	0.047	0.405	1.49	2.005	1.33	0.175333	1.60833	2.21923	0.00375507	0.0266385	1	0
FAM20C	AMPL31491655	56975	36.462	39.086	39.156	79.382	79.25	77.757	38.2347	78.7963	2.03382	9.4219e-06	0.0035274	1	0
FAM48A	AMPL899606	.	11.585	13.933	15.278	5.13	5.664	5.043	13.5987	5.279	0.430108	0.00707943	0.0359612	1	0
FAM59B	AMPL10356097	.	2.896	2.431	1.518	7.852	7.318	6.872	2.28167	7.34733	2.54363	0.000441523	0.0113086	1	0
FAM86B2	AMPL1788066	653333	1.931	2.338	0.708	4.757	5.815	4.655	1.659	5.07567	2.28494	0.003148	0.024642	1	0
FAM86C2P	AMPL20381151	645332	2.079	1.543	2.024	6.534	6.767	5.708	1.882	6.33633	2.54557	0.000548263	0.012264	1	0
FAM86HP	AMPL20379650	.	0.371	0.701	0.506	2.98	2.456	2.937	0.526	2.791	2.48427	0.000508119	0.0119319	1	0
FARP1	AMPL28153341	10160	29.333	31.419	34.198	64.824	71.781	72.16	31.65	69.5883	2.16197	0.000277794	0.00988607	1	0
FARP2	AMPL25059854	9855	0.52	0.795	0.506	3.754	3.91	4.212	0.607	3.95867	3.08567	3.885e-05	0.00569671	1	0
FAS	AMPL2892763	355	8.911	9.398	8.6	23.299	22.006	23.333	8.96967	22.8793	2.3952	4.40465e-05	0.00574106	1	0
FASN	AMPL30034450	2194	133.002	115.436	117.771	275.6	237.349	248.291	122.07	253.747	2.06994	0.00111038	0.0155443	1	0
FASTKD5	AMPL35112380	60493	17.897	13.138	16.593	8.397	7.569	5.321	15.876	7.09567	0.479715	0.00495491	0.0303047	1	0
FBLIM1	AMPL32338700	54751	38.913	47.035	89.846	211.78	127.773	180.731	58.598	173.428	2.92674	0.011484	0.0466183	1	0
FBLN1	AMPL27505974	2192	1.634	1.403	1.416	5.273	5.614	5.043	1.48433	5.31	2.53992	0.000188147	0.00870661	1	0
FBLN2	AMPL1248993	2199	1.411	2.525	2.428	5.875	6.366	4.766	2.12133	5.669	2.13659	0.00246454	0.0220917	1	0
FBXL7	AMPL12219274	23194	25.843	27.164	39.763	71.587	74.488	71.772	30.9233	72.6157	2.30601	0.00440179	0.0286454	1	0
FBXL8	AMPL32176289	55336	0.52	0.608	0	3.554	3.509	3.824	0.376	3.629	3.3641	0.000306193	0.0100331	1	0
FBXO27	AMPL17081138	126433	2.525	2.291	2.226	9.084	9.674	9.366	2.34733	9.37467	3.09938	1.98753e-05	0.00458158	1	0
FBXO4	AMPL12553465	26272	2.376	2.758	4.249	7.365	8.923	6.595	3.12767	7.62767	2.0902	0.0039403	0.027243	1	0
FBXO44	AMPL18091391	93611	0.074	0.327	0.101	2.637	1.955	2.439	0.167333	2.34367	2.86436	0.00187903	0.0194865	1	0
FCGRT	AMPL28821449	2217	2.896	3.974	2.732	8.167	8.572	8.258	3.20067	8.33233	2.22163	0.00152897	0.0177296	1	0
FEZ2	AMPL2063107	9637	267.341	339.014	315.978	84.483	86.719	91.28	307.444	87.494	0.286904	0.00431938	0.0282726	1	0
FGD3	AMPL18709148	89846	2.079	1.356	1.72	5.817	5.063	4.157	1.71833	5.01233	2.21177	0.00532763	0.0313643	1	0
FGG	AMPL37012041	2266	0.297	0.608	0.911	6.706	4.461	5.265	0.605333	5.47733	4.03488	0.00648884	0.0344323	1	0
FKBP2	AMPL29504972	2286	22.13	23.891	13.659	49.778	48.573	39.627	19.8933	45.9927	2.24917	0.00219417	0.0209722	1	0
FKBP8	AMPL13118208	23770	44.408	24.032	23.878	73.736	83.461	58.914	30.7727	72.037	2.29874	0.00698518	0.0357279	1	0
FLJ20021	AMPL38186520	.	0.743	0.935	1.113	2.751	3.409	3.769	0.930333	3.30967	2.2326	0.00442297	0.0287015	1	0
FLJ26245	AMPL37802820	.	0.223	0.187	0.101	5.903	7.168	6.263	0.170333	6.44467	6.36115	0.00166691	0.0184649	1	0
FLJ42393	AMPL20141074	.	2.154	6.359	1.619	11.005	9.023	11.528	3.37733	10.5187	2.63143	0.0121961	0.0480633	1	0
FLJ45340	AMPL19975606	.	30.596	38.712	29.443	75.914	81.606	89.174	32.917	82.2313	2.45397	0.00036497	0.0105799	1	0
FLNB	AMPL9160172	2317	106.936	100.755	100.672	231.783	243.565	244.411	102.788	239.92	2.32127	4.37946e-05	0.00574106	1	0
FLNC	AMPL8651267	2318	90.079	89.394	92.173	324.748	285.972	370.33	90.5487	327.017	3.58298	0.00519691	0.0310193	1	0
FLRT3	AMPL13509306	23767	0.371	0.701	0.202	2.98	2.055	3.214	0.424667	2.74967	2.63196	0.00624653	0.0337665	1	0
FOLH1	AMPL29753355	219595,2346	0	0.094	0.101	2.493	1.704	1.607	0.065	1.93467	2.75556	0.0103081	0.0440032	1	0
FOSL2	AMPL26908964	2355	23.986	23.097	23.574	55.796	49.876	50.379	23.5523	52.017	2.15935	0.00192938	0.0196821	1	0
FOXP2	AMPL34607593	93986	0.371	1.449	0.809	3.84	4.11	3.492	0.876333	3.814	2.56564	0.00155371	0.0178337	1	0
FSD1	AMPL36364159	79187	8.54	9.164	11.635	29.03	30.978	30.704	9.77967	30.2373	2.8978	8.00367e-05	0.00662088	1	0
FST	AMPL25686021	10468	163.746	165.93	155.308	64.451	70.428	63.625	161.661	66.168	0.412932	2.55866e-05	0.00500006	1	0
FSTL3	AMPL27342315	10272	8.837	7.574	7.487	37.398	33.735	28.21	7.966	33.1143	3.80486	0.00480826	0.0298645	1	0
FTX	AMPL19333196	100302692	11.808	19.777	13.457	35.593	35.189	36.634	15.014	35.8053	2.29832	0.00572167	0.0324246	1	0
FUCA1	AMPL5458582	2517	3.713	6.078	5.969	14.386	15.389	15.019	5.25333	14.9313	2.54765	0.00134204	0.0167293	1	0
FZD4	AMPL13643463	8322	3.713	5.47	4.553	12.351	13.233	11.971	4.57867	12.5183	2.42322	0.000185191	0.00870661	1	0
GAA	AMPL4274446	2548	3.565	3.881	3.035	21.178	20.251	19.564	3.49367	20.331	4.7469	3.12055e-05	0.00531562	1	0
GABRE	AMPL29467393	2564,407009,574412	6.164	7.574	3.946	16.994	18.196	19.231	5.89467	18.1403	2.77611	0.000712496	0.0133419	1	0
GAL	AMPL32860554	51083	8.911	9.211	7.689	0.229	0.251	0.166	8.60367	0.215333	0.126549	0.00149633	0.0175179	1	0
GALNT3	AMPL27691758	2591	7.426	8.977	9.207	20.719	21.905	19.564	8.53667	20.7293	2.2785	9.61334e-05	0.00706164	1	0
GALNTL4	AMPL20672273	.	6.015	5.049	3.238	13.154	15.188	13.745	4.76733	14.029	2.60588	0.000575729	0.0124729	1	0
GAMT	AMPL35014372	2593	31.858	32.12	27.621	92.707	79.751	89.784	30.533	87.414	2.80386	0.000965953	0.014808	1	0
GAP43	AMPL9624408	2596	0.446	0.842	0.304	3.468	3.158	2.827	0.530667	3.151	2.71189	0.000240265	0.00941582	1	0
GARNL3	AMPL14256784	84253	1.708	2.057	1.012	6.878	6.917	5.154	1.59233	6.31633	2.8223	0.00266819	0.022891	1	0
GATA3	AMPL5861722	2625	0.149	0.935	1.821	9.514	8.672	8.701	0.968333	8.96233	5.0613	0.000266313	0.00979824	1	0
GBP2	AMPL28938305	2634	23.912	21.086	20.944	71.902	71.581	81.083	21.9807	74.8553	3.30083	0.000855082	0.0141685	1	0
GCLM	AMPL10709564	2730	157.657	187.531	180.602	79.095	74.588	71.772	175.263	75.1517	0.432034	0.00289955	0.0237695	1	0
GDF6	AMPL3332297	392255	0.297	0.234	0.202	2.293	1.805	2.106	0.244333	2.068	2.46558	0.00234511	0.0215449	1	0
GDPD5	AMPL14720740	81544	3.342	3.974	2.732	8.655	7.97	6.484	3.34933	7.703	2.001	0.00420746	0.027966	1	0
GEM	AMPL28640741	2669	9.06	9.351	7.487	21.035	19.75	17.458	8.63267	19.4143	2.11928	0.00123037	0.0162954	1	0
GGPS1	AMPL6228621	9453	11.511	12.904	16.998	32.44	32.683	29.928	13.8043	31.6837	2.20771	0.00111693	0.0155856	1	0
GGT7	AMPL15633386	2686	3.342	4.021	2.934	18.312	20.402	17.957	3.43233	18.8903	4.48755	0.000328224	0.0102017	1	0
GIGYF1	AMPL36948020	64599	8.466	11.735	11.737	25.677	21.554	24.829	10.646	24.02	2.14838	0.000706568	0.0133398	1	0
GLIPR1	AMPL12593011	11010	98.545	85.7	92.982	203.383	215.895	176.907	92.409	198.728	2.13821	0.00342628	0.0255353	1	0
GLIPR2	AMPL36624096	152007	4.084	5.283	4.857	13.756	10.877	11.749	4.74133	12.1273	2.28646	0.00310155	0.024495	1	0
GLO1	AMPL12599688	2739	394.997	331.486	364.442	693.715	785.935	729.576	363.642	736.409	2.02228	0.000319809	0.0101181	1	0
GLRB	AMPL6609741	2743	8.243	8.135	6.475	16.822	17.795	16.128	7.61767	16.915	2.07887	0.000141992	0.00803169	1	0
GLYATL2	AMPL35742297	219970	4.901	6.172	4.857	15.561	14.637	13.745	5.31	14.6477	2.47982	0.000101334	0.00718904	1	0
GLYCTK	AMPL34253816	132158	10.991	9.818	9.511	3.84	3.91	4.933	10.1067	4.22767	0.470678	0.000336456	0.0102962	1	0
GNG4	AMPL29504503	2786	14.184	10.473	14.165	33.186	28.522	23.388	12.9407	28.3653	2.10645	0.00958506	0.0422634	1	0
GOLGA2P5	AMPL21282759	55592	0.297	0.795	0.304	3.611	4.261	3.935	0.465333	3.93567	3.36829	8.61872e-05	0.00686769	1	0
GOLGA8B	AMPL2879561	101930583,23015,440270	9.505	24.873	21.146	53.045	54.437	59.523	18.508	55.6683	2.90488	0.00363362	0.0263333	1	0
GOLT1A	AMPL21155360	127845	0	0	0	2.866	3.108	3.048	0	3.00733	4.00733	0.000292409	0.00997966	1	0
GPAA1	AMPL8537654	8733	109.313	97.669	95.411	246.14	236.948	266.857	100.798	249.982	2.4655	0.000375257	0.0106845	1	0
GPC2	AMPL36516043	221914	0.52	0.468	0.202	1.834	2.356	1.441	0.396667	1.877	2.0599	0.0101279	0.0437114	1	0
GPC4	AMPL8656010	2239	7.055	8.042	5.362	17.596	17.645	16.627	6.81967	17.2893	2.33889	0.000952518	0.01472	1	0
GPER	AMPL4360867	.	2.079	2.478	1.619	5.56	4.612	5.819	2.05867	5.33033	2.06964	0.00146533	0.0174054	1	0
GPM6A	AMPL27157434	2823	1.559	1.449	1.416	4.098	4.912	3.935	1.47467	4.315	2.14776	0.00498745	0.0303782	1	0
GPR133	AMPL21519125	283383	5.57	3.507	3.946	0.258	0.251	0.111	4.341	0.206667	0.225925	0.010871	0.0454576	1	0
GPR135	AMPL35948578	64582	1.857	4.535	2.631	11.52	10.978	13.578	3.00767	12.0253	3.2501	0.000651825	0.0129258	1	0
GPR137C	AMPL2780846	283554	4.976	7.06	4.351	12.237	12.482	11.195	5.46233	11.9713	2.00722	0.00320489	0.0247908	1	0
GPR153	AMPL21699484	387509	0.371	0.608	0.405	2.149	2.607	1.718	0.461333	2.158	2.16104	0.00807523	0.0386073	1	0
GPR19	AMPL28961066	2842	1.782	2.338	1.416	5.416	7.619	5.376	1.84533	6.137	2.50832	0.00947257	0.0419962	1	0
GPRC5C	AMPL30945038	55890	12.996	14.166	10.826	4.786	5.714	5.265	12.6627	5.255	0.457817	0.006151	0.0334791	1	0
GPSM3	AMPL34994861	63940	9.505	8.696	9.814	2.522	2.707	2.217	9.33833	2.482	0.336805	0.000293786	0.00997966	1	0
GPT	AMPL29789650	2875	0	0.374	0	1.92	1.754	1.552	0.124667	1.742	2.43806	0.00033366	0.0102641	1	0
GRIN2D	AMPL3370738	2906	9.208	8.977	10.826	21.465	18.196	22.391	9.67033	20.684	2.03218	0.00271907	0.0230617	1	0
GSTA4	AMPL8970675	2941	7.203	10.052	12.04	27.397	27.57	22.612	9.765	25.8597	2.49509	0.00091962	0.0145127	1	0
GSTK1	AMPL32065128	373156	50.795	57.461	63.742	136.639	135.292	143.1	57.3327	138.344	2.38878	7.96029e-05	0.00662088	1	0
GSTO2	AMPL21091143	119391	0.297	0.888	0.506	3.611	3.158	2.439	0.563667	3.06933	2.60243	0.00375257	0.0266385	1	0
GTPBP3	AMPL17487545	84705	11.436	10.987	9.308	23.442	21.705	28.93	10.577	24.6923	2.21926	0.00828276	0.0391153	1	0
GUCY1B3	AMPL2052893	2983	8.689	11.081	9.308	29.575	27.971	20.894	9.69267	26.1467	2.53881	0.00975279	0.0426371	1	0
GUSBP5	AMPL20685433	441046	2.748	5.377	1.113	22.611	18.447	20.395	3.07933	20.4843	5.26663	0.000275305	0.00984619	1	0
GYLTL1B	AMPL34964123	120071	0	0.281	0	1.576	1.253	1.718	0.0936667	1.51567	2.30021	0.000885237	0.0143788	1	0
GYS1	AMPL7666855	2997	19.308	18.374	18.819	40.436	34.587	43.562	18.8337	39.5283	2.04341	0.0075046	0.0371384	1	0
H1F0	AMPL28087717	3005	43.666	57.508	52.815	128.214	125.166	111.565	51.3297	121.648	2.34376	0.000274545	0.00984619	1	0
H2AFZ	AMPL9243977	3015	2340.2	2712.11	2710.65	1190.29	1246.45	1396.97	2587.65	1277.9	0.494042	0.00135989	0.0168393	1	0
HABP4	AMPL26764913	22927	21.833	23.471	19.628	46.139	48.272	43.839	21.644	46.0833	2.07929	7.61559e-05	0.00662088	1	0
HAGHL	AMPL14202783	84264	4.456	4.348	3.642	12.437	12.431	11.362	4.14867	12.0767	2.53982	5.5953e-05	0.00610081	1	0
HAS2	AMPL27070456	3037	3.045	3.32	2.934	12.294	14.386	14.41	3.09967	13.6967	3.58484	0.00179605	0.0191535	1	0
HBE1	AMPL29887810	3046	10.694	12.811	12.647	0.057	0	0	12.0507	0.019	0.0780803	0.00157965	0.0179831	1	0
HBG1	AMPL4326515	3047	1.411	1.262	0.911	0	0	0	1.19467	0	0.45565	0.00752238	0.0371896	1	0
HCAR1	AMPL14748314	27198	0.149	1.964	0.809	4.814	4.411	4.655	0.974	4.62667	2.85039	0.0083759	0.0393544	1	0
HDAC6	AMPL27439339	10013	5.57	7.013	6.071	16.851	15.038	14.576	6.218	15.4883	2.28434	0.000455806	0.0114891	1	0
HEBP1	AMPL33071243	50865	26.14	23.751	26.104	60.955	59.5	56.143	25.3317	58.866	2.27354	9.64636e-05	0.00706164	1	0
HES4	AMPL37016073	57801	4.604	3.553	4.755	15.16	16.041	17.569	4.304	16.2567	3.25352	0.000287901	0.00995707	1	0
HEXDC	AMPL16736006	284004	2.376	2.384	2.226	6.477	7.669	8.092	2.32867	7.41267	2.52734	0.00417786	0.0278579	1	0
HEYL	AMPL25840637	26508	0	0	0	1.49	1.504	2.161	0	1.71833	2.71833	0.00809735	0.0386651	1	0
HFM1	AMPL107147	164045	0.223	0.795	0.304	2.035	1.805	2.051	0.440667	1.96367	2.05715	0.00294001	0.0239189	1	0
HHIP	AMPL35750340	64399	89.114	88.365	95.613	17.137	16.993	16.017	91.0307	16.7157	0.192497	0.000377317	0.0107085	1	0
HIBADH	AMPL35310000	11112	71.662	62.51	68.598	135.952	158.25	117.218	67.59	137.14	2.014	0.0116444	0.0469083	1	0
HIST1H2AL	AMPL11390889	8329,8330,8332,8336,85235,8969	13.07	10.099	9.612	42.327	45.465	35.027	10.927	40.9397	3.51636	0.0028255	0.0235182	1	0
HIST1H2BK	AMPL16375872	85236	19.902	20.385	20.337	2.866	3.509	3.935	20.208	3.43667	0.209198	1.22336e-05	0.00377654	1	0
HIST1H2BL	AMPL9108108	8340	0.149	0.187	0.304	2.035	3.208	2.217	0.213333	2.48667	2.87363	0.0116216	0.0468776	1	0
HIST1H2BM	AMPL10572093	8342	52.28	40.068	43	124.947	107.271	124.256	45.116	118.825	2.59833	0.000485825	0.0117269	1	0
HIST1H4B	AMPL10086670	121504,554313,8294,8359,8360,8361,8362,8363,8364,8365,8366,8367,8368,8370	814.648	657.549	594.317	348.849	280.458	319.73	688.838	316.346	0.460029	0.010999	0.0456999	1	0
HLA-C	AMPL11777550	3107	19.976	12.624	13.355	37.226	40.703	28.598	15.3183	35.509	2.2373	0.00667252	0.0349627	1	0
HLA-DMA	AMPL26931045	3108	0.817	0.561	0.202	1.805	2.757	2.439	0.526667	2.33367	2.18362	0.00437444	0.028519	1	0
HLA-DPA1	AMPL17993579	3113	0.297	0.888	0.708	4.012	4.311	3.159	0.631	3.82733	2.95974	0.0019432	0.0197257	1	0
HLA-DPB1	AMPL8574636	3115	0.074	0.14	0.304	2.637	1.754	1.884	0.172667	2.09167	2.63644	0.00776238	0.0378147	1	0
HMGA2	AMPL7913172	8091	36.759	42.032	50.184	19.201	20.853	22.723	42.9917	20.9257	0.498405	0.0119608	0.0476051	1	0
HMGCL	AMPL1568362	3155	27.922	30.484	35.007	71.931	68.774	70.719	31.1377	70.4747	2.22402	0.000335694	0.0102962	1	0
HMGCS1	AMPL9617985	3157	12.624	18.842	15.885	31.581	39.249	31.979	15.7837	34.2697	2.10143	0.00259469	0.0226132	1	0
HMGN3	AMPL9310766	9324	1.708	3.133	1.821	22.496	17.695	19.231	2.22067	19.8073	6.46057	0.00170584	0.018613	1	0
HOOK2	AMPL12368462	29911	5.941	6.966	4.857	41.869	37.795	41.733	5.92133	40.4657	5.99099	0.000133584	0.00795154	1	0
HOXA9	AMPL35114215	3205,44292	0.743	0.842	1.214	3.21	2.957	2.882	0.933	3.01633	2.07777	0.000267245	0.00979824	1	0
HOXB8	AMPL36665340	3218	0.074	0.187	0.405	1.777	2.306	2.106	0.222	2.063	2.50655	0.000615978	0.0126761	1	0
HP1BP3	AMPL32146048	50809	97.134	133.389	119.187	261.787	258.804	258.433	116.57	259.675	2.21719	0.00251438	0.0222879	1	0
HPCAL4	AMPL31021208	51440	0.149	0.374	0.911	3.496	3.409	2.549	0.478	3.15133	2.80875	0.00139304	0.0170516	1	0
HRASLS2	AMPL34042381	54979	0.074	0	0.101	2.407	2.657	2.882	0.0583333	2.64867	3.44756	0.000950184	0.0147132	1	0
HS3ST5	AMPL17956682	222537	0.594	1.216	0.911	6.878	6.015	6.928	0.907	6.607	3.98899	0.000140953	0.00802658	1	0
HS6ST1	AMPL29476262	9394	6.386	4.816	6.071	17.367	15.289	21.282	5.75767	17.9793	2.80856	0.00743492	0.036959	1	0
HSF4	AMPL4857991	3299	0.52	1.917	0.911	5.015	5.263	4.6	1.116	4.95933	2.81632	0.00222636	0.0210181	1	0
HSPA1B	AMPL28947609	3303,3304	153.87	160.46	114.938	34.848	38.096	26.492	143.089	33.1453	0.236973	0.00625036	0.0337677	1	0
HSPA2	AMPL36219591	3306	3.639	4.114	3.035	13.584	15.038	12.692	3.596	13.7713	3.21395	0.000616659	0.0126761	1	0
HSPH1	AMPL12971050	10808	388.462	458.798	450.342	198.626	171.533	204.175	432.534	191.445	0.443898	0.00147309	0.0174054	1	0
HTATIP2	AMPL5064754	10553	2.079	1.636	1.619	7.594	8.471	7.704	1.778	7.923	3.21202	0.000120164	0.00752458	1	0
HYLS1	AMPL34500646	219844	0.668	2.151	0.809	4.413	3.108	4.822	1.20933	4.11433	2.31488	0.00725949	0.0364445	1	0
ICAM5	AMPL8953541	7087	2.599	3.46	2.125	24.072	19.9	22.834	2.728	22.2687	6.2416	0.000990565	0.0148847	1	0
IER5L	AMPL21968047	389792	5.347	9.772	5.767	18.57	15.84	13.856	6.962	16.0887	2.14628	0.00485033	0.0300093	1	0
IFFO2	AMPL2528663	126917	37.502	42.733	54.434	328.33	346.826	407.574	44.8897	360.91	7.88652	0.00213366	0.0206593	1	0
IFI30	AMPL29163681	10437	55.548	56.292	58.582	180.6	203.765	205.45	56.8073	196.605	3.41834	0.0014791	0.0174438	1	0
IFRD1	AMPL48218	3475	10.471	11.361	9.612	3.754	3.759	4.489	10.4813	4.00067	0.435548	0.000830969	0.0140556	1	0
IGFBP1	AMPL5953709	3484	148.597	160.32	179.793	50.695	51.63	50.545	162.903	50.9567	0.316996	0.00324054	0.0249044	1	0
IGFBP3	AMPL2607439	3486	87.554	100.708	97.333	518.961	477.756	422.926	95.1983	473.214	4.92955	0.00234303	0.0215402	1	0
IGFBP4	AMPL9851377	3487	17.674	18.608	16.391	68.979	66.468	57.916	17.5577	64.4543	3.52708	0.00196723	0.0198824	1	0
IGFBP5	AMPL5158686	3488	0.52	0.374	0	3.611	4.311	3.27	0.298	3.73067	3.64458	0.00112858	0.0156942	1	0
IGFBP6	AMPL9062567	3489	43.22	38.292	36.93	142.486	135.141	159.172	39.4807	145.6	3.62147	0.00135285	0.0167757	1	0
IGFBP7	AMPL7229297	3490	131.591	125.628	111.801	286.777	321.913	229.669	123.007	279.453	2.2616	0.0119814	0.0476227	1	0
IGLON5	AMPL4889728	402665	0.149	0.421	0.304	2.665	2.155	2.716	0.291333	2.512	2.71967	0.00109228	0.0154922	1	0
IGSF9B	AMPL26813001	22997	2.154	4.068	2.327	18.198	14.587	15.906	2.84967	16.2303	4.4758	0.000595459	0.0125632	1	0
IKBKG	AMPL2959416	8517	12.402	11.174	9.005	2.379	2.005	3.713	10.8603	2.699	0.31188	0.00262613	0.0227325	1	0
IKZF2	AMPL31021229	22807	0.965	2.151	1.315	3.955	4.662	4.545	1.477	4.38733	2.17494	0.00205444	0.0202407	1	0
IKZF5	AMPL35095222	64376	41.067	43.294	46.137	19.201	20.151	19.01	43.4993	19.454	0.459647	0.00121017	0.016226	1	0
IL7R	AMPL7334339	3575	36.462	59.378	46.946	9.199	9.123	13.578	47.5953	10.6333	0.239392	0.0129993	0.0499581	1	0
IL8	AMPL5817994	3576	51.983	62.978	53.928	3.267	4.161	3.769	56.2963	3.73233	0.082594	0.00197721	0.0199489	1	0
IMPA2	AMPL25678694	3613	4.084	3.6	2.833	9.228	8.923	9.422	3.50567	9.191	2.26182	0.000708836	0.0133398	1	0
INADL	AMPL15901678	10207	0.297	0.608	0.809	9.113	9.474	8.646	0.571333	9.07767	6.41345	1.71596e-05	0.00444004	1	0
INHBA	AMPL9783320	3624	1.559	1.777	2.226	7.136	8.271	6.983	1.854	7.46333	2.96543	0.000675862	0.0130319	1	0
INHBB	AMPL9444177	3625	0	0.047	0	1.863	1.805	2.66	0.0156667	2.10933	3.06137	0.00833443	0.0392237	1	0
INSIG1	AMPL28623070	3638	31.041	31.325	24.586	67.919	84.163	69.333	28.984	73.805	2.49483	0.00302852	0.024242	1	0
IRF3	AMPL9524114	3661	47.602	57.835	42.495	86.288	96.293	116.386	49.3107	99.6557	2.00068	0.00757617	0.0372896	1	0
IRF5	AMPL2154185	3663	1.559	0.935	1.518	3.84	3.158	4.157	1.33733	3.71833	2.01868	0.00201674	0.0200716	1	0
IRX3	AMPL37254604	79191	0.52	1.122	0.708	9.514	10.226	10.031	0.783333	9.92367	6.12542	3.36732e-06	0.00249667	1	0
IRX5	AMPL29432541	10265	1.931	1.636	1.518	6.047	7.268	7.371	1.695	6.89533	2.92962	0.00199099	0.0199932	1	0
ITGA1	AMPL16804820	3672	27.105	29.455	24.89	71.443	71.531	75.762	27.15	72.912	2.62565	1.00961e-05	0.00354584	1	0
ITGA10	AMPL8041943	8515	0.223	0.748	0	1.805	2.857	2.549	0.323667	2.40367	2.57139	0.0037313	0.0266353	1	0
ITGA11	AMPL28379	22801	9.728	6.826	6.678	50.036	48.974	55.478	7.744	51.496	6.00366	0.000175289	0.00840951	1	0
ITGB3BP	AMPL8828072	23421	138.498	182.621	168.967	52.701	47.019	42.287	163.362	47.3357	0.294081	0.00474742	0.0297174	1	0
JAG2	AMPL36559008	3714	0.446	0.795	0.405	2.264	3.158	3.27	0.548667	2.89733	2.51657	0.00496161	0.0303265	1	0
JAM2	AMPL34900793	58494	2.599	2.525	1.518	10.403	8.973	9.311	2.214	9.56233	3.28635	0.000121607	0.00753447	1	0
JAM3	AMPL15818823	83700	21.907	19.73	21.652	49.721	46.969	44.171	21.0963	46.9537	2.17021	0.000563429	0.0124081	1	0
JPH2	AMPL33533992	57158	0.074	0.327	0.101	1.605	1.454	2.328	0.167333	1.79567	2.39492	0.00971481	0.0425758	1	0
JUNB	AMPL9054216	3726	9.357	11.127	8.6	40.465	32.933	33.863	9.69467	35.7537	3.43664	0.00233738	0.0215107	1	0
JUND	AMPL29692716	3727	13.144	13.933	15.683	85.457	82.458	92.499	14.2533	86.8047	5.75642	0.000476971	0.0117151	1	0
KALRN	AMPL199577	8997	0.52	0.327	0.506	2.694	2.105	2.106	0.451	2.30167	2.27544	0.00333738	0.0252037	1	0
KATNAL2	AMPL13980554	83473	0.965	1.403	1.619	4.528	5.263	4.323	1.329	4.70467	2.44941	0.000567161	0.01244	1	0
KCNAB3	AMPL27201390	9196	16.857	17.907	15.784	53.275	48.472	48.993	16.8493	50.2467	2.87107	0.000285579	0.00995707	1	0
KCNH3	AMPL12681671	23416	1.931	1.917	2.226	4.786	5.263	5.653	2.02467	5.234	2.06105	0.00117006	0.0158861	1	0
KCNMB4	AMPL24829847	27345	2.376	2.338	2.327	7.652	7.419	7.759	2.347	7.61	2.57245	0.000139391	0.00801546	1	0
KCNN4	AMPL10682162	3783	1.857	1.543	2.024	0.516	0.201	0.222	1.808	0.313	0.467593	0.000759545	0.0135961	1	0
KCTD20	AMPL18585842	222658	115.179	123.384	147.112	331.368	325.171	339.405	128.558	331.981	2.57013	0.000266561	0.00979824	1	0
KIAA1107	AMPL26466178	23285	4.753	6.873	7.689	15.103	14.136	13.578	6.43833	14.2723	2.05319	0.0021258	0.0206593	1	0
KIAA1199	AMPL31413121	57214	3.119	3.834	2.327	53.762	53.385	62.294	3.09333	56.4803	14.0424	0.00123673	0.0162954	1	0
KIAA1324L	AMPL5257790	222223	26.363	27.678	26.104	98.525	103.411	98.818	26.715	100.251	3.6533	7.9383e-05	0.00662088	1	0
KIAA1984	AMPL3221488	.	0.891	1.59	0.607	3.152	3.509	2.771	1.02933	3.144	2.04205	0.0028002	0.0234073	1	0
KIFC3	AMPL29344431	3801	197.907	198.611	204.278	85.744	68.623	98.485	200.265	84.284	0.423739	0.00192951	0.0196821	1	0
KLC3	AMPL18162870	147700	1.708	2.057	1.416	12.982	13.634	13.08	1.727	13.232	5.21892	1.0618e-06	0.00214668	1	0
KLF5	AMPL7382329	688	10.545	11.221	11.028	31.008	27.87	31.646	10.9313	30.1747	2.61284	0.00146365	0.0174054	1	0
KLF9	AMPL7562179	687	7.797	8.135	7.487	17.882	18.998	16.848	7.80633	17.9093	2.14724	0.000979239	0.0148285	1	0
KLHL22	AMPL15730301	84861	4.53	5.751	5.261	15.934	18.046	12.858	5.18067	15.6127	2.68784	0.00806527	0.0386073	1	0
KRBA1	AMPL15348837	84626	3.193	4.442	3.642	10.517	10.276	10.586	3.759	10.4597	2.408	0.000885497	0.0143788	1	0
KREMEN2	AMPL16945325	79412	1.04	0.468	0.405	11.406	10.877	9.034	0.637667	10.439	6.98494	0.00159329	0.0180548	1	0
KRT75	AMPL30079518	9119	2.005	2.291	2.631	0.086	0.15	0.111	2.309	0.115667	0.337161	0.00314818	0.024642	1	0
KRT8	AMPL9766198	3856	52.874	43.107	37.638	503.371	528.234	560.484	44.5397	530.696	11.6755	0.000287751	0.00995707	1	0
KRT81	AMPL8192983	3887	0.446	0.701	0.708	2.407	2.857	2.106	0.618333	2.45667	2.13594	0.00349958	0.0258517	1	0
KYNU	AMPL30116222	8942	7.426	7.247	4.958	0.43	0.401	0.388	6.54367	0.406333	0.186426	0.00816515	0.0388358	1	0
L1CAM	AMPL2635283	3897	0.891	1.029	0.708	4.471	4.461	4.766	0.876	4.566	2.96695	5.84834e-06	0.00313604	1	0
LAMA3	AMPL20971473	3909	0	0.14	0	1.548	1.604	2.272	0.0466667	1.808	2.6828	0.00709847	0.0359956	1	0
LAMA4	AMPL6283011	3910	11.436	14.12	11.737	28.199	31.129	23.887	12.431	27.7383	2.1397	0.00494661	0.0302949	1	0
LAMC3	AMPL28022344	10319	0.149	0.421	0.101	7.508	6.968	6.096	0.223667	6.85733	6.42114	0.00124686	0.0163289	1	0
LARGE	AMPL16691184	9215	0.074	0	0	7.795	6.316	5.542	0.0246667	6.551	7.36923	0.00501074	0.0304661	1	0
LARP1B	AMPL31977257	55132	2.599	4.722	3.744	13.756	11.078	12.858	3.68833	12.564	2.89314	0.00057291	0.012461	1	0
LDB2	AMPL11139684	9079	11.065	12.53	11.433	25.591	28.973	22.889	11.676	25.8177	2.11563	0.00568103	0.0322913	1	0
LENG8	AMPL16843847	114823	21.016	56.245	22.057	219.747	194.842	184.556	33.106	199.715	5.88503	0.000229354	0.00924685	1	0
LETM2	AMPL8847211	137994	2.376	2.244	1.518	5.388	5.915	5.099	2.046	5.46733	2.12322	0.000355048	0.0104763	1	0
LGR5	AMPL8562644	8549	0.965	1.356	1.214	13.44	14.537	13.135	1.17833	13.704	6.75011	0.000288921	0.00995707	1	0
LHFP	AMPL26943781	10186	33.64	28.006	23.878	95.115	89.326	95.104	28.508	93.1817	3.19173	5.67454e-05	0.00610081	1	0
LIMS2	AMPL33844087	55679	1.114	1.403	1.315	18.713	18.246	19.675	1.27733	18.878	8.72863	0.000180079	0.00854088	1	0
LINC00085	AMPL19978415	.	0.817	1.636	0.202	4.155	5.213	3.88	0.885	4.416	2.87321	0.00185556	0.0194462	1	0
LIPG	AMPL27904023	9388	2.673	2.01	1.214	19.86	22.557	17.569	1.96567	19.9953	7.07946	0.00186717	0.0194861	1	0
LMBR1	AMPL35092983	64327	18.64	21.694	18.01	50.036	47.319	46.887	19.448	48.0807	2.40027	2.61212e-05	0.00500006	1	0
LMCD1	AMPL25155606	29995	1.188	1.262	1.518	4.442	3.86	5.321	1.32267	4.541	2.38562	0.00664716	0.0349132	1	0
LMF1	AMPL37215387	64788	0	0.094	0	3.382	4.812	4.378	0.0313333	4.19067	5.03297	0.00494583	0.0302949	1	0
LMO7	AMPL27383638	4008	69.36	84.017	62.73	148.475	188.927	204.175	72.0357	180.526	2.48544	0.00686932	0.0354379	1	0
LMOD1	AMPL12682301	25802	0	0	0	3.038	2.807	2.494	0	2.77967	3.77967	0.00160025	0.0180772	1	0
LOC100127983	AMPL8730615	.	47.082	37.964	28.937	89.698	79.401	74.543	37.9943	81.214	2.10836	0.00178401	0.0190482	1	0
LOC100289187	AMPL8860909	.	0.446	0.701	0.708	4.585	5.113	3.658	0.618333	4.452	3.3689	0.00489678	0.0301502	1	0
LOC100292680	AMPL19738373	.	7.723	8.229	8.6	0.573	0.501	1.164	8.184	0.746	0.190113	1.51471e-05	0.00430022	1	0
LOC100499227	AMPL37863086	.	4.901	4.722	5.16	15.418	15.69	12.803	4.92767	14.637	2.63797	0.00396816	0.0272937	1	0
PRKAG2-AS1	AMPL37753316	.	2.525	1.636	2.428	5.846	6.065	7.593	2.19633	6.50133	2.34686	0.00308488	0.0244125	1	0
LOC100506054	AMPL37771321	.	13.59	12.717	13.052	4.184	4.311	3.99	13.1197	4.16167	0.365566	0.000105415	0.00721742	1	0
LOC100506730	AMPL37485041	.	2.079	2.899	2.125	6.906	5.664	5.043	2.36767	5.871	2.04029	0.00575175	0.0325245	1	0
LOC100506990	AMPL37555261	.	2.376	3.927	4.958	11.52	8.772	9.976	3.75367	10.0893	2.3328	0.00222817	0.0210181	1	0
LOC146880	AMPL19513398	.	1.634	2.571	1.214	4.671	5.765	4.323	1.80633	4.91967	2.1094	0.00317106	0.0247113	1	0
LOC152742	AMPL37807252	.	3.49	4.862	5.464	12.122	14.035	12.248	4.60533	12.8017	2.46224	0.000328664	0.0102017	1	0
LOC1720	AMPL37905607	.	0.149	2.338	0.304	90.042	94.689	85.239	0.930333	89.99	47.1369	0.000239712	0.00941513	1	0
LOC201651	AMPL19290608	.	19.011	20.899	22.765	4.872	5.414	3.27	20.8917	4.51867	0.25209	0.000323799	0.0101561	1	0
LOC202781	AMPL19343066	.	13.441	14.821	13.254	34.618	32.983	31.258	13.8387	32.953	2.28814	0.000212614	0.00890753	1	0
LOC220729	AMPL21392712	.	18.491	20.245	22.057	10.431	9.123	9.255	20.2643	9.603	0.498628	0.00200905	0.0200716	1	0
LOC283070	AMPL19081196	.	9.58	11.268	8.701	31.495	32.332	32.699	9.84967	32.1753	3.05773	8.12627e-05	0.00662088	1	0
LOC283922	AMPL19504633	.	8.317	14.26	12.141	29.431	29.124	32.477	11.5727	30.344	2.49303	0.00088959	0.0143788	1	0
LOC284385	AMPL7456939	.	0	0	0	0.774	1.353	1.108	0	1.07833	2.07833	0.0116846	0.0469578	1	0
LOC374443	AMPL20749413	.	3.49	5.938	7.285	13.183	11.78	11.86	5.571	12.2743	2.02014	0.00780632	0.0379552	1	0
LOC391322	AMPL1676384	.	0.668	0.514	0.708	3.124	3.509	2.328	0.63	2.987	2.44601	0.00936217	0.0418007	1	0
FOXN3-AS1	AMPL38097203	400236	0.446	0.795	0.607	4.127	2.907	3.99	0.616	3.67467	2.89274	0.00570992	0.0323778	1	0
LOC441454	AMPL18809228	.	2.079	4.722	2.631	9.973	7.97	8.313	3.144	8.752	2.35328	0.00315795	0.0246746	1	0
LOC553103	AMPL37544659	.	0.223	1.309	1.315	2.837	3.108	3.104	0.949	3.01633	2.06071	0.0120126	0.0476926	1	0
LOC642236	AMPL37886994	.	0.371	0.421	0.607	3.324	3.509	3.159	0.466333	3.33067	2.9534	2.36116e-05	0.00482616	1	0
LOC643486	AMPL20936567	.	0.149	2.057	1.214	3.783	4.161	3.214	1.14	3.71933	2.2053	0.0129935	0.0499529	1	0
LOC646471	AMPL19191575	.	2.302	4.582	2.428	8.139	6.968	6.872	3.104	7.32633	2.02883	0.00706083	0.0358978	1	0
LOC728431	AMPL37587766	.	6.906	6.546	5.767	1.977	2.055	1.774	6.40633	1.93533	0.396327	0.00187011	0.0194861	1	0
LOC84856	AMPL19295961	.	3.936	2.946	3.642	29.661	30.778	28.93	3.508	29.7897	6.83001	1.05904e-05	0.00358361	1	0
LOXL1	AMPL28054225	4016	8.392	7.621	12.04	38.688	30.226	35.47	9.351	34.7947	3.45809	0.00122914	0.0162954	1	0
LOXL3	AMPL17668420	84695	22.501	22.021	18.313	59.006	58.598	60.853	20.945	59.4857	2.75624	6.06622e-05	0.00617001	1	0
LPAR2	AMPL29601365	9170	0.074	0.421	0.304	1.548	1.554	1.607	0.266333	1.56967	2.02922	0.00243301	0.0219544	1	0
LPCAT3	AMPL27925444	10162	46.339	44.136	41.685	122.368	134.089	108.738	44.0533	121.732	2.72414	0.00361385	0.0262441	1	0
LPCAT4	AMPL15952244	254531	38.022	39.367	33.996	87.864	90.529	88.786	37.1283	89.0597	2.36201	5.94153e-05	0.00610081	1	0
LPHN1	AMPL731349	22859	20.719	21.086	17.908	59.178	58.397	62.516	19.9043	60.0303	2.91951	1.1777e-05	0.00374539	1	0
LPHN3	AMPL24442289	23284	0.297	0.842	0.607	4.127	4.963	2.993	0.582	4.02767	3.17804	0.0100935	0.0435949	1	0
LPP	AMPL28165690	4026	26.289	26.089	24.687	61.069	57.194	46.665	25.6883	54.976	2.0974	0.00987605	0.0430039	1	0
LRP5	AMPL7625156	4041	58.815	61.061	53.321	156.327	138.851	117.883	57.7323	137.687	2.36134	0.00782301	0.037963	1	0
LRRIQ3	AMPL2213014	127255	16.115	15.429	18.718	5.216	6.266	5.321	16.754	5.601	0.371804	0.00213951	0.0206964	1	0
LSAMP	AMPL11764965	4045	1.114	1.496	1.922	15.418	16.792	15.352	1.51067	15.854	6.71296	6.31405e-05	0.00620681	1	0
LTBP1	AMPL22152599	4052	11.733	10.005	10.624	24.588	25.665	27.212	10.7873	25.8217	2.27547	0.000101133	0.00718904	1	0
LTBP2	AMPL5017282	4053	1.04	0.888	0.708	3.066	2.607	3.214	0.878667	2.96233	2.10912	0.000998666	0.0149407	1	0
LTBP3	AMPL2356057	4054	106.417	123.758	119.288	345.238	321.061	374.764	116.488	347.021	2.96219	0.00106355	0.0152859	1	0
LTBP4	AMPL5739401	8425	6.906	11.876	9.41	53.819	45.966	49.049	9.39733	49.6113	4.86772	0.000171573	0.00836238	1	0
LUM	AMPL11822627	4060	1.114	2.057	1.72	0.057	0.451	0.055	1.63033	0.187667	0.451527	0.00997478	0.0432839	1	0
MACROD1	AMPL24581882	28992	6.981	3.694	3.845	18.627	21.103	17.458	4.84	19.0627	3.43539	0.000360872	0.0105305	1	0
MAFB	AMPL29708411	9935	0.074	1.403	0.304	3.009	4.01	2.272	0.593667	3.097	2.5708	0.00982827	0.0428489	1	0
MAGEE1	AMPL34930136	57692	4.381	4.348	3.238	7.852	10.677	9.145	3.989	9.22467	2.04944	0.00602295	0.0330981	1	0
MAGEL2	AMPL31178961	54551	1.931	2.618	0.809	5.932	5.815	3.99	1.786	5.24567	2.2418	0.00719877	0.036253	1	0
MAP2	AMPL8541864	4133	2.005	3.74	4.351	10.259	12.782	8.646	3.36533	10.5623	2.64867	0.00589411	0.0328303	1	0
MAP3K11	AMPL11531266	4296	23.392	24.686	20.741	47.944	49.274	57.861	22.9397	51.693	2.20107	0.0029497	0.0239189	1	0
MAP7	AMPL7036532	9053	11.733	14.634	17.605	50.323	52.583	49.27	14.6573	50.7253	3.30359	0.000117567	0.00751842	1	0
MAPK8IP3	AMPL24281935	23162	5.57	7.761	7.892	16.879	14.787	16.848	7.07433	16.1713	2.12666	0.000456186	0.0114891	1	0
2002-03-01	AMPL2289420	51257	12.327	11.689	14.468	33.845	27.77	35.027	12.828	32.214	2.40194	0.00350877	0.0258869	1	0
2004-03-01	AMPL35147834	57574	1.114	1.309	0.911	0	0	0	1.11133	0	0.473634	0.00526052	0.0311664	1	0
MAT1A	AMPL6421275	4143	0.223	0.561	1.416	13.183	14.587	14.853	0.733333	14.2077	8.77365	3.55063e-05	0.00554116	1	0
MATN3	AMPL8010366	4148	0.223	0.047	0.304	2.006	1.704	1.496	0.191333	1.73533	2.29603	0.00135546	0.0167963	1	0
MCF2L	AMPL1834516	23263	0.891	1.169	1.922	10.087	9.474	9.477	1.32733	9.67933	4.58866	3.4144e-05	0.00541259	1	0
MCF2L2	AMPL24620690	23101	1.485	1.87	1.113	3.41	4.361	4.489	1.48933	4.08667	2.04339	0.00256748	0.0225229	1	0
MCL1	AMPL34890495	4170	154.39	158.169	138.411	73.621	67.621	76.095	150.323	72.4457	0.485356	0.00109356	0.0154922	1	0
MCMBP	AMPL14585130	79892	85.326	105.477	104.213	34.189	33.635	29.54	98.3387	32.4547	0.336774	0.00364797	0.0263564	1	0
MDGA1	AMPL17812060	266727	4.307	6.639	7.184	12.38	12.732	14.41	6.04333	13.174	2.0124	0.00195891	0.0198212	1	0
MDK	AMPL511883	4192	63.939	55.31	53.321	137.155	123.011	115.666	57.5233	125.277	2.15773	0.00122435	0.0162954	1	0
MEF2B	AMPL2452681	100271849,4	5.421	6.592	3.642	12.638	12.782	11.86	5.21833	12.4267	2.15921	0.00417563	0.0278579	1	0
MEGF6	AMPL9361968	1953	0.149	0	0	0.974	1.253	1.108	0.0496667	1.11167	2.01175	0.000463884	0.011611	1	0
MEGF9	AMPL3633847	1955	19.605	24.312	20.843	8.368	9.223	8.701	21.5867	8.764	0.43229	0.0050419	0.0304975	1	0
MEIS3	AMPL32029295	56917	3.119	3.46	2.024	15.074	20.101	12.858	2.86767	16.011	4.39826	0.0109921	0.0456833	1	0
METTL7A	AMPL25532738	25840	4.827	5.798	6.071	19.401	18.697	17.403	5.56533	18.5003	2.9702	7.42428e-05	0.00662088	1	0
MFGE8	AMPL27223420	4240	35.868	41.284	42.191	149.908	152.134	151.302	39.781	151.115	3.73004	4.30714e-05	0.00574106	1	0
MFSD3	AMPL34474879	113655	30.373	31.465	22.461	88.839	84.513	91.613	28.0997	88.3217	3.06951	6.28155e-05	0.00620681	1	0
FAM222A-AS1	AMPL19673401	84983	4.678	2.805	3.137	8.913	8.923	7.427	3.54	8.421	2.07511	0.00163918	0.018313	1	0
MICAL1	AMPL34979564	64780	20.125	23.658	17.2	50.609	56.743	49.88	20.3277	52.4107	2.50429	0.000205539	0.00877829	1	0
MICAL2	AMPL25151944	9645	19.308	20.525	23.068	100.531	82.759	76.815	20.967	86.7017	3.99243	0.00508131	0.0306411	1	0
MIR143HG	AMPL19596848	728264	5.198	6.452	6.475	49.807	50.979	44.559	6.04167	48.4483	7.02225	0.000733201	0.0134444	1	0
MLLT11	AMPL13371304	10962	300.982	295.86	269.942	97.522	102.409	97.1	288.928	99.0103	0.344949	0.000984649	0.0148684	1	0
MMAB	AMPL18696278	326625	7.946	11.408	12.445	19.659	23.91	26.381	10.5997	23.3167	2.09632	0.00412607	0.0277815	1	0
MMP14	AMPL28126753	4323	12.847	19.356	17.504	6.161	4.712	4.157	16.569	5.01	0.34208	0.00976045	0.0426484	1	0
MMP17	AMPL33652624	4326	0.891	0.888	0.101	4.385	3.158	2.993	0.626667	3.512	2.77377	0.00435932	0.0284379	1	0
MPND	AMPL18012933	84954	2.525	2.338	2.529	6.591	7.82	7.205	2.464	7.20533	2.36875	0.00224954	0.0211068	1	0
MPP7	AMPL16325004	143098	3.342	5.704	4.857	40.694	40.502	34.417	4.63433	38.5377	7.01728	0.000827994	0.0140556	1	0
MRPL23	AMPL36917595	6150	135.75	114.127	114.938	48.632	54.939	49.326	121.605	50.9657	0.423846	0.00323338	0.0249044	1	0
MRPL34	AMPL34962484	64981	4.084	2.151	1.619	8.339	7.87	6.706	2.618	7.63833	2.3876	0.00384557	0.0268463	1	0
MRPL55	AMPL17833767	128308	10.471	9.07	10.32	22.181	25.013	24.607	9.95367	23.9337	2.27628	0.000420343	0.0112236	1	0
MRVI1	AMPL6267389	10335	0	0.047	0.304	12.495	10.176	12.525	0.117	11.732	11.3984	0.00200488	0.0200716	1	0
MSH5	AMPL16245211	4439	3.862	7.153	3.744	17.624	15.088	14.687	4.91967	15.7997	2.83794	0.000966104	0.014808	1	0
MSX1	AMPL9921152	4487	3.119	2.431	2.327	0.401	0.652	0.333	2.62567	0.462	0.403236	0.00326327	0.0249395	1	0
MUC1	AMPL10433590	4582	2.376	2.712	1.619	7.623	8.271	8.646	2.23567	8.18	2.83713	9.03401e-05	0.00700275	1	0
MXRA7	AMPL446818	439921	5.198	5.33	6.172	19.373	19.7	17.236	5.56667	18.7697	3.01061	0.000571233	0.0124553	1	0
MYADM	AMPL694982	91663	100.996	97.015	88.126	296.463	239.405	334.694	95.379	290.187	3.02127	0.00904278	0.0410942	1	0
MYC	AMPL10844546	4609	80.128	74.573	76.591	171.63	163.112	138.112	77.0973	157.618	2.03103	0.00674067	0.0351121	1	0
MYEF2	AMPL32748792	50804	1.337	2.665	2.428	9.027	8.371	10.586	2.14333	9.328	3.28568	0.000836475	0.0140556	1	0
MYEOV	AMPL35292671	26579	107.085	108.656	91.768	38.229	36.342	42.841	102.503	39.1373	0.387789	0.00171353	0.0186234	1	0
MYH10	AMPL27042970	4628	177.93	186.923	157.331	304	377.854	382.302	174.061	354.719	2.03197	0.00602913	0.0330981	1	0
MYL9	AMPL29412807	10398	405.393	407.883	411.793	1291.8	1092.21	1176.22	408.356	1186.74	2.90149	0.0027204	0.0230617	1	0
MYO1D	AMPL24278804	4642	9.06	9.351	9.207	29.46	32.181	31.979	9.206	31.2067	3.15566	0.000724977	0.0133858	1	0
NADSYN1	AMPL32091276	55191	6.461	6.733	3.44	17.338	16.592	14.022	5.54467	15.984	2.59509	0.00101319	0.0150597	1	0
NAT14	AMPL33763313	57106	23.244	20.291	21.956	53.131	46.969	60.743	21.8303	53.6143	2.39218	0.00619988	0.03362	1	0
NAV3	AMPL25392028	89795	53.468	65.549	49.779	9.256	12.03	10.419	56.2653	10.5683	0.202013	0.00458079	0.0291936	1	0
NBEAL2	AMPL24197696	23218	6.535	7.714	5.261	19.659	15.539	14.077	6.50333	16.425	2.3223	0.00790572	0.0381643	1	0
NBPF1	AMPL31731982	200030,284565,55672	31.71	35.112	33.287	65.998	74.087	85.405	33.3697	75.1633	2.216	0.0077125	0.0376481	1	0
NBPF14	AMPL26115543	25832	12.996	21.46	16.694	36.624	35.991	34.14	17.05	35.585	2.02687	0.00574975	0.0325245	1	0
NCAPD3	AMPL26464337	23310	51.092	52.178	41.685	93.137	101.807	104.138	48.3183	99.694	2.04172	0.000202616	0.0087741	1	0
NCOA7	AMPL20717957	135112	38.913	41.05	41.179	17.854	19.198	19.897	40.3807	18.983	0.482907	1.56973e-05	0.00438428	1	0
NDNF	AMPL35351912	79625	0.743	0.561	0.506	4.585	3.96	3.104	0.603333	3.883	3.04553	0.00735911	0.0367872	1	0
NDRG1	AMPL27553534	10397	24.209	28.707	25.396	9.486	7.87	5.819	26.104	7.725	0.321908	0.000282254	0.00995707	1	0
NDRG2	AMPL20849834	57447	1.411	2.384	1.113	6.018	5.564	4.212	1.636	5.26467	2.37658	0.0036838	0.0264788	1	0
NDUFS7	AMPL37305213	374291	40.621	28.941	28.633	61.098	73.836	79.531	32.7317	71.4883	2.14897	0.00298056	0.0239862	1	0
NECAB2	AMPL33882220	54550	0.223	0.234	0.506	2.178	2.206	2.716	0.321	2.36667	2.54857	0.000911652	0.0144767	1	0
NEDD9	AMPL28659626	4739	4.901	5.096	3.642	25.161	26.066	23.776	4.54633	25.001	4.68796	1.98594e-05	0.00458158	1	0
NEU1	AMPL3974835	4758	77.9	69.009	62.831	29.861	29.374	38.518	69.9133	32.5843	0.473597	0.00168957	0.0185549	1	0
NEURL1B	AMPL5095324	54492	3.045	2.104	2.024	6.305	6.416	4.655	2.391	5.792	2.00295	0.00597896	0.0330109	1	0
NFIA	AMPL4774623	4774	57.627	51.336	56.052	130.478	132.084	122.15	55.005	128.237	2.3076	6.75561e-05	0.00647697	1	0
NFKBIZ	AMPL13885166	64332	5.421	7.855	9.207	24.617	23.66	22.778	7.49433	23.685	2.90606	0.000585125	0.0125192	1	0
NHSL1	AMPL5245705	57224	25.397	24.406	23.473	9.801	10.075	8.868	24.4253	9.58133	0.416173	3.66586e-05	0.00554116	1	0
NINL	AMPL14296230	22981	2.748	5.236	4.553	14.701	14.837	17.901	4.179	15.813	3.24638	0.000650578	0.0129258	1	0
NIPSNAP1	AMPL7374592	8508	23.764	26.182	21.551	73.879	77.997	57.085	23.8323	69.6537	2.84523	0.00786321	0.038044	1	0
NISCH	AMPL12784421	11188	6.461	7.34	6.779	16.048	14.236	14.299	6.86	14.861	2.01794	0.000898856	0.0144375	1	0
NKD2	AMPL18007898	85409	0.297	0.514	0	1.719	1.754	1.33	0.270333	1.601	2.04749	0.00140667	0.0171248	1	0
NKX2-2	AMPL10863119	4821	0.297	0	0.304	8.97	9.123	7.427	0.200333	8.50667	7.92002	0.00165148	0.0183888	1	0
NLRP4	AMPL17300446	147945	0.297	0.187	0.202	17.882	16.141	16.904	0.228667	16.9757	14.6302	0.000430572	0.0112648	1	0
NLRP5	AMPL17416433	126206	0	0.094	0.202	4.27	3.459	3.214	0.0986667	3.64767	4.23028	0.00327332	0.0249663	1	0
NLRX1	AMPL15023244	79671	4.678	4.909	4.857	12.151	11.429	12.359	4.81467	11.9797	2.23223	0.000441387	0.0113086	1	0
NME3	AMPL9257441	4832	3.49	3.553	3.035	11.922	12.933	10.752	3.35933	11.869	2.95206	0.00175266	0.0188718	1	0
NMUR2	AMPL31824265	56923	0.074	0	0.101	2.149	2.907	2.272	0.0583333	2.44267	3.25291	0.00435457	0.028421	1	0
NOSIP	AMPL31273058	51070	40.472	39.834	32.478	18.226	11.93	21.892	37.5947	17.3493	0.475437	0.0033535	0.025282	1	0
NOTCH3	AMPL3430435	4854	4.604	7.714	4.958	47.6	39.45	40.735	5.75867	42.595	6.45024	0.00088799	0.0143788	1	0
NOV	AMPL9063485	4856	8.094	8.65	7.588	26.566	21.905	22.501	8.11067	23.6573	2.70642	0.00340641	0.0254561	1	0
NOVA2	AMPL7498850	4858	8.614	7.948	10.219	33.157	39.049	36.856	8.927	36.354	3.76287	0.000691448	0.0131609	1	0
NPAS1	AMPL11267306	4861	0.52	0.14	0.405	3.496	3.058	3.104	0.355	3.21933	3.1139	5.90385e-05	0.00610081	1	0
NPAS4	AMPL17092498	266743	0.074	0.374	0	2.264	1.754	1.718	0.149333	1.912	2.53364	0.00105473	0.0152859	1	0
NPR2	AMPL30230973	4882	0.297	1.449	0.506	10.603	13.534	14.631	0.750667	12.9227	7.95278	0.0030203	0.0242009	1	0
NPR3	AMPL7887686	4883	1.114	1.403	1.012	93.882	88.874	88.177	1.17633	90.311	41.9563	0.000192974	0.00870661	1	0
NQO1	AMPL4572860	1728	991.539	990.859	875.692	370.256	367.328	407.796	952.697	381.793	0.401378	0.00105089	0.0152823	1	0
NR1H4	AMPL10907801	9971	0.297	0.14	0.202	15.389	13.885	15.684	0.213	14.986	13.1789	0.00066563	0.0129994	1	0
NRBP2	AMPL17666563	102466748,3	11.213	16.738	11.028	78.293	79.15	78.921	12.993	78.788	5.70199	0.000332333	0.0102592	1	0
NRP2	AMPL20852797	8828	8.837	7.948	10.826	30.692	29.274	24.885	9.20367	28.2837	2.86992	0.00129939	0.0165695	1	0
NSUN5	AMPL35152240	55695	0.149	2.197	0.304	10.947	7.669	10.53	0.883333	9.71533	5.68956	0.0017755	0.0190266	1	0
NSUN5P2	AMPL37978713	155400,2603	0.52	0.982	0.708	4.557	4.762	4.268	0.736667	4.529	3.18369	2.18503e-05	0.00458158	1	0
NT5M	AMPL33776154	56953	1.857	2.244	2.833	5.531	5.564	6.041	2.31133	5.712	2.02698	0.000708163	0.0133398	1	0
NTNG2	AMPL14918957	84628	0.891	0.374	0.405	2.952	3.509	2.827	0.556667	3.096	2.63126	0.000435939	0.011306	1	0
NUDT14	AMPL17349751	256281	5.941	6.826	6.374	19.143	17.143	18.844	6.38033	18.3767	2.62545	0.000386603	0.0108669	1	0
NUDT22	AMPL6329819	84304	9.06	8.837	7.184	18.914	21.454	19.897	8.36033	20.0883	2.25295	0.000160017	0.00822599	1	0
NUP153	AMPL28708771	9972	203.254	190.055	184.548	89.097	96.644	87.234	192.619	90.9917	0.475117	0.000252051	0.00955837	1	0
NUPR1	AMPL2255981	26471	158.028	139.654	146.708	69.437	78.047	67.061	148.13	71.515	0.486254	0.00034571	0.0104342	1	0
NXN	AMPL36518946	64359	4.381	3.927	3.744	44.075	45.966	52.928	4.01733	47.6563	9.69765	0.00182231	0.0192816	1	0
NXPH3	AMPL12570590	11248	0.52	0.14	0	7.394	8.572	6.928	0.22	7.63133	7.07486	0.00108633	0.0154903	1	0
NXPH4	AMPL12734831	11247	1.857	0.888	1.113	4.814	5.213	5.376	1.286	5.13433	2.68344	0.000550779	0.012264	1	0
NYAP1	AMPL16419610	222950	0.52	0.468	0.202	2.751	2.857	2.494	0.396667	2.70067	2.64964	4.97156e-05	0.00603307	1	0
OAF	AMPL17866780	220323	29.408	26.229	22.259	73.793	75.842	64.456	25.9653	71.3637	2.68358	0.000536269	0.012223	1	0
OBSL1	AMPL24267433	23363	26.289	30.951	30.657	61.557	52.683	68.89	29.299	61.0433	2.0477	0.00712387	0.036079	1	0
OCEL1	AMPL36037963	79629	0.594	0.655	0.202	2.637	3.008	2.827	0.483667	2.824	2.5774	0.000147861	0.00808	1	0
OCLN	AMPL7337923	100506658	9.951	8.509	14.974	45.107	46.868	45.502	11.1447	45.8257	3.85566	0.000905942	0.0144673	1	0
ODC1	AMPL7067308	4953	614.365	633.331	687.3	266.946	282.714	295.234	644.999	281.631	0.437511	0.000674181	0.0130319	1	0
TENM1	AMPL6770728	10178	0.223	0.14	0.101	2.579	3.008	2.716	0.154667	2.76767	3.26299	0.000604363	0.0126285	1	0
OGDHL	AMPL32643040	55753	1.262	2.057	1.821	6.19	7.318	5.875	1.71333	6.461	2.74975	0.00111043	0.0155443	1	0
OLFM3	AMPL16935376	118427	0.074	0.094	0.101	1.548	1.554	2.383	0.0896667	1.82833	2.59559	0.0122154	0.0481071	1	0
OLFML2A	AMPL20713999	169611	0.52	0.421	0.708	9.199	8.522	9.255	0.549667	8.992	6.44784	0.000107734	0.0072747	1	0
OLFML2B	AMPL25444754	25903	4.753	4.442	3.035	23.671	33.033	26.27	4.07667	27.658	5.64504	0.00575346	0.0325245	1	0
OPLAH	AMPL32338119	26873	2.005	4.021	2.327	11.75	9.424	9.311	2.78433	10.1617	2.94944	0.00115361	0.0157617	1	0
OR13H1	AMPL653569	347468	1.634	3.881	1.821	6.677	5.765	5.708	2.44533	6.05	2.04625	0.0118543	0.0473312	1	0
OR4K15	AMPL838794	81127	0	4.161	0	23.184	22.407	24.94	1.387	23.5103	10.2683	0.000343572	0.0104342	1	0
OR51B5	AMPL743821	282763	39.21	54.422	49.476	0.029	0.05	0.055	47.7027	0.0446667	0.0214499	0.00436039	0.0284379	1	0
OSBPL5	AMPL35137807	114879	5.198	4.675	5.261	23.184	20.151	18.788	5.04467	20.7077	3.59121	0.00299262	0.0240228	1	0
OSGIN1	AMPL21876165	29948	15.892	14.821	13.558	2.264	1.704	2.605	14.757	2.191	0.202513	0.00046965	0.0117119	1	0
OTUD7A	AMPL15956602	161725	0.149	0.187	0	1.376	1.554	1.053	0.112	1.32767	2.09323	0.00370435	0.0265472	1	0
OVOL2	AMPL35017297	58495	0.668	0.421	0.101	4.757	3.409	4.545	0.396667	4.237	3.74964	0.00284287	0.0235687	1	0
P2RX4	AMPL7865912	5025	5.57	5.423	5.767	14.701	16.843	13.911	5.58667	15.1517	2.45218	0.00383302	0.0268175	1	0
P4HA3	AMPL22556331	283208	1.708	2.057	1.821	0.029	0.1	0.111	1.862	0.08	0.377358	0.00103347	0.0151896	1	0
PABPC1L	AMPL6341963	80336	5.347	12.016	7.892	23.471	23.209	28.376	8.41833	25.0187	2.76256	0.00158497	0.0180278	1	0
PALMD	AMPL33595723	54873	10.842	10.66	15.177	100.846	104.714	90.671	12.2263	98.7437	7.54129	0.000436463	0.011306	1	0
PAPLN	AMPL16938358	89932	0	0	0	2.98	2.155	3.436	0	2.857	3.857	0.00839215	0.0393782	1	0
PAPPA	AMPL10842009	5069	4.976	4.301	4.148	17.854	17.945	18.566	4.475	18.1217	3.49254	1.34198e-06	0.00214668	1	0
PAPPA2	AMPL32347744	60676	15.892	19.029	17.807	0.401	0.551	0.665	17.576	0.539	0.0828488	0.00135066	0.0167604	1	0
PAQR6	AMPL22027861	79957	0.297	0.094	0	1.748	1.404	1.441	0.130333	1.531	2.23916	0.000349726	0.0104395	1	0
PAQR7	AMPL15630354	164091	17.748	13.465	14.974	47.973	46.066	52.152	15.3957	48.7303	3.03314	0.000111589	0.00732484	1	0
PAR5	AMPL19857057	.	4.084	5.844	3.44	13.44	11.278	11.583	4.456	12.1003	2.40109	0.000757909	0.0135928	1	0
PARP12	AMPL36835200	64761	16.709	18.702	16.897	38.544	41.204	39.35	17.436	39.6993	2.2076	1.78659e-05	0.00444004	1	0
PBX1	AMPL9055691	5087	11.808	9.678	11.534	26.909	28.572	29.651	11.0067	28.3773	2.44675	4.64123e-05	0.00583806	1	0
PBX4	AMPL13941074	80714	0.594	0.281	0.405	2.379	1.805	2.439	0.426667	2.20767	2.24836	0.00264284	0.0228182	1	0
PCDH18	AMPL32157071	54510	11.065	9.07	8.6	24.359	29.525	27.766	9.57833	27.2167	2.6674	0.00103921	0.0151946	1	0
PCDHB10	AMPL31228804	56126,56127	0.891	2.946	1.012	7.938	6.516	6.318	1.61633	6.924	3.02867	0.00198492	0.0199695	1	0
PCDHB12	AMPL33216877	56124	6.312	10.426	7.082	15.418	18.948	18.123	7.94	17.4963	2.06894	0.00241831	0.021923	1	0
PCDHB13	AMPL33605797	56123	10.768	14.961	17.099	31.982	31.63	30.648	14.276	31.42	2.12228	0.0045533	0.0291451	1	0
PCDHB14	AMPL32096768	56122	0.52	1.73	1.821	3.897	4.411	5.154	1.357	4.48733	2.3281	0.00258755	0.0226128	1	0
PCDHB16	AMPL37088265	57717	2.599	4.255	2.529	9.916	9.223	12.082	3.12767	10.407	2.76355	0.00180786	0.0191864	1	0
PCDHB6	AMPL33998167	56130	14.258	18.935	16.29	35.22	35.64	33.807	16.4943	34.889	2.05146	0.000971115	0.0148083	1	0
PCDHB8	AMPL33995853	56128	0.891	2.431	1.012	6.161	4.662	5.542	1.44467	5.455	2.64044	0.00193617	0.0197208	1	0
PCMTD1	AMPL18344138	115294	5.273	7.901	7.184	22.754	24.913	18.733	6.786	22.1333	2.97114	0.00308555	0.0244125	1	0
PCNXL2	AMPL24549603	80003	42.552	40.209	41.685	90.873	99.702	96.324	41.482	95.633	2.27468	0.000626294	0.0127312	1	0
PCOLCE	AMPL9870276	5118	0.817	1.449	0.405	32.555	39.349	27.268	0.890333	33.0573	18.0166	0.00557655	0.0320056	1	0
PCYOX1L	AMPL37370479	78991	4.901	4.535	4.047	14.386	17.394	15.684	4.49433	15.8213	3.06158	0.00175745	0.0188907	1	0
PDE3A	AMPL6442432	5139	1.411	2.151	3.238	25.906	30.577	23.665	2.26667	26.716	8.48449	0.00226892	0.0211995	1	0
PDE4DIP	AMPL7036037	100996724,100996761,101929792,101930416,9659	0.594	0.701	1.012	7.193	7.569	5.542	0.769	6.768	4.39118	0.00426243	0.0281709	1	0
PDE5A	AMPL5380036	8654	23.392	26.229	32.68	202.237	200.957	194.476	27.4337	199.223	7.04177	7.40682e-07	0.00214668	1	0
PDGFRA	AMPL27093990	5156	1.337	3.834	2.125	10.059	9.223	9.089	2.432	9.457	3.04691	0.00242408	0.0219301	1	0
PDPN	AMPL26971483	10630	14.481	13.792	12.85	1.691	1.654	1.607	13.7077	1.65067	0.180223	0.0007481	0.0135275	1	0
PDZK1	AMPL7590582	5174	0.446	0.888	0.607	2.694	2.506	2.106	0.647	2.43533	2.08581	0.0008135	0.0139789	1	0
PEAK1	AMPL15068013	79834	30.15	40.583	37.638	76.917	83.461	80.695	36.1237	80.3577	2.19153	0.000367729	0.010586	1	0
PEG10	AMPL9210517	23089	171.692	194.778	224.007	781.722	709.642	690.726	196.826	727.363	3.68184	0.000191531	0.00870661	1	0
PELI3	AMPL34358225	246330	5.57	7.481	6.475	19.086	19.7	17.735	6.50867	18.8403	2.64232	5.27915e-05	0.00610081	1	0
PEX1	AMPL4337197	5189	6.015	10.333	6.981	29.173	29.124	30.427	7.77633	29.5747	3.48376	0.000836039	0.0140556	1	0
PGAP1	AMPL13952580	80055	7.649	11.782	9.308	21.493	24.061	19.675	9.57967	21.743	2.14969	0.00113826	0.0157379	1	0
PGM2L1	AMPL18490552	283209	7.352	7.387	7.487	21.608	24.763	21.005	7.40867	22.4587	2.78982	0.00294685	0.0239189	1	0
PGM5	AMPL36848644	5239	0.743	0.935	1.012	3.811	4.261	4.711	0.896667	4.261	2.77381	0.0016332	0.0182747	1	0
PHLDA1	AMPL12779651	22822	421.211	444.491	464.608	186.962	193.739	201.626	443.437	194.109	0.439003	0.000515554	0.0119319	1	0
PIDD	AMPL34300643	55367	9.208	12.296	10.32	25.19	21.855	22.668	10.608	23.2377	2.08801	0.00038354	0.0108039	1	0
PIEZO1	AMPL3890352	9780	30.67	26.884	26.205	77.92	82.358	78.533	27.9197	79.6037	2.78716	6.1961e-06	0.00313604	1	0
PIK3AP1	AMPL34544031	118788	0.594	0.701	0.101	3.296	4.211	3.214	0.465333	3.57367	3.12125	0.00136664	0.0168813	1	0
PIK3C2A	AMPL10662841	5286	19.976	23.751	24.08	53.36	57.746	45.779	22.6023	52.295	2.25804	0.00361238	0.0262441	1	0
PILRB	AMPL17580635	102466747,3	17.08	24.546	20.64	52.701	49.174	55.034	20.7553	52.303	2.45011	0.000218253	0.00903619	1	0
PIM1	AMPL10034410	5292	67.058	62.323	70.318	230.522	229.48	238.925	66.5663	232.976	3.4629	1.50235e-06	0.00220295	1	0
PIR	AMPL890558	8544	44.854	40.957	37.84	21.493	16.091	19.01	41.217	18.8647	0.470537	0.000628658	0.0127318	1	0
PKN1	AMPL21113059	5585	63.345	56.385	54.231	172.633	155.493	178.182	57.987	168.769	2.87808	0.000629499	0.0127318	1	0
PKNOX2	AMPL36959138	63876	3.342	3.366	3.946	21.665	22.457	19.675	3.55133	21.2657	4.89212	0.000673979	0.0130319	1	0
PLA2G16	AMPL2375230	11145	33.863	35.673	45.732	240.294	245.32	253.113	38.4227	246.242	6.27158	1.21561e-06	0.00214668	1	0
PLAC1	AMPL36103564	10761	2.154	1.309	0.809	4.098	4.461	3.381	1.424	3.98	2.05446	0.00400943	0.0274034	1	0
PLAC8	AMPL3124295	51316	0.446	0.748	0.607	8.397	9.324	9.533	0.600333	9.08467	6.3016	0.000484842	0.0117269	1	0
PLAU	AMPL9700188	5328	46.785	58.396	62.73	24.158	21.003	23.333	55.9703	22.8313	0.418311	0.00849668	0.0396587	1	0
PLCE1	AMPL30694092	51196	14.63	16.691	11.433	37.083	38.196	32.089	14.2513	35.7893	2.4122	0.00052991	0.0121125	1	0
PLCXD1	AMPL30602018	55344	0	0.701	0.202	4.643	4.311	4.489	0.301	4.481	4.21291	0.000263701	0.00979824	1	0
PLEKHA4	AMPL37195611	57664	3.936	3.133	3.642	9.314	8.421	10.53	3.57033	9.42167	2.28029	0.00262325	0.0227325	1	0
PLEKHB1	AMPL2962276	58473	0.594	0.094	0.101	5.588	5.765	5.321	0.263	5.558	5.1924	1.19199e-05	0.00374539	1	0
PLEKHN1	AMPL14262990	84069	1.188	1.169	0.809	5.531	5.364	6.374	1.05533	5.75633	3.28722	0.000796119	0.0138906	1	0
PLIN4	AMPL2856333	729359	0	0.14	0.101	3.897	3.659	2.439	0.0803333	3.33167	4.00956	0.00902987	0.0410673	1	0
PLLP	AMPL33903430	51090	0.074	0.094	0.202	1.605	1.303	1.164	0.123333	1.35733	2.09852	0.00340906	0.0254561	1	0
PLSCR3	AMPL6897653	.	27.031	27.304	20.843	52.959	52.332	54.646	25.0593	53.3123	2.08418	0.00140253	0.0171144	1	0
PLSCR4	AMPL31697547	57088	6.758	7.434	8.398	25.133	26.868	21.504	7.53	24.5017	2.98964	0.00258508	0.0226128	1	0
PLXDC2	AMPL17663517	84898	2.079	1.964	1.821	35.392	37.545	33.364	1.95467	35.4337	12.3309	0.000625223	0.0127312	1	0
PLXNA3	AMPL32346330	55558	8.169	10.566	5.362	31.409	28.422	33.309	8.03233	31.0467	3.54799	0.000189291	0.00870661	1	0
PMFBP1	AMPL14221610	83449	0.668	0.608	0.304	3.238	3.459	3.436	0.526667	3.37767	2.86747	5.26165e-05	0.00610081	1	0
PMS2P1	AMPL21355347	.	6.758	5.33	5.261	13.183	12.632	12.415	5.783	12.7433	2.02614	0.000657828	0.0129766	1	0
PMS2P3	AMPL19222802	5387	6.015	10.894	8.297	18.713	16.341	18.4	8.402	17.818	2.00149	0.00468931	0.029555	1	0
PNKP	AMPL13009113	11284	27.625	28.988	18.819	68.291	79.3	86.846	25.144	78.1457	3.0273	0.0012731	0.0164716	1	0
PNPLA3	AMPL14667752	80339	0.965	1.449	2.428	4.27	5.414	4.877	1.614	4.85367	2.23935	0.00242028	0.0219257	1	0
PODXL	AMPL26963052	5420	16.486	14.728	13.963	32.641	33.585	27.379	15.059	31.2017	2.00521	0.00365029	0.0263564	1	0
POLR2K	AMPL30129743	5440	7.129	5.704	5.666	2.035	2.807	2.66	6.16633	2.50067	0.488488	0.00352044	0.025897	1	0
POTED	AMPL16910063	317754,339010,388468	0.149	0	0.101	70.985	60.603	63.347	0.0833333	64.9783	60.9031	0.00113954	0.0157379	1	0
POTEG	AMPL139854	404785,445582,653269,653781,728378	0	0	0.101	7.021	6.216	8.59	0.0336667	7.27567	8.00613	0.00450712	0.0290501	1	0
POTEH	AMPL2305421	23784	0	0	0	12.523	15.74	13.745	0	14.0027	15.0027	0.00222659	0.0210181	1	0
PPAP2B	AMPL8733908	8613	16.486	16.644	14.671	42.155	34.086	46.998	15.9337	41.0797	2.48497	0.00967877	0.042485	1	0
PPAPDC1B	AMPL1363884	84513	12.55	18.561	16.087	5.187	6.266	6.374	15.7327	5.94233	0.414897	0.012935	0.0498178	1	0
PPFIA3	AMPL8378812	8541	2.376	4.722	1.821	14.644	10.025	13.024	2.973	12.5643	3.41413	0.00318777	0.0247538	1	0
PPP1R3C	AMPL28286020	5507	3.268	3.46	3.744	9.916	10.426	10.53	3.49067	10.2907	2.51425	9.34812e-06	0.0035274	1	0
PPP1R9A	AMPL8477712	55607	6.981	9.351	9.005	20.863	22.808	17.901	8.44567	20.524	2.27872	0.00243504	0.0219615	1	0
PPP2R2D	AMPL33472736	55844	10.248	10.473	12.445	4.671	3.459	5.431	11.0553	4.52033	0.457916	0.00111448	0.0155638	1	0
PRCP	AMPL29820947	5547	75.004	81.913	86.001	177.161	192.586	169.702	80.9727	179.816	2.20581	0.000587374	0.0125278	1	0
PRDM5	AMPL31841901	11107	0	0.047	0	1.519	1.303	0.887	0.0156667	1.23633	2.20184	0.0108376	0.0454002	1	0
PRDX2	AMPL28357691	7001	203.848	179.863	148.225	434.965	487.08	457.288	177.312	459.778	2.58411	0.000110214	0.00732484	1	0
PRDX3	AMPL12085348	10935	349.474	344.063	379.922	138.903	145.668	131.018	357.82	138.53	0.388857	0.000431487	0.0112648	1	0
PRKACA	AMPL7179582	5566	38.987	37.076	37.537	84.311	83.611	82.524	37.8667	83.482	2.17364	2.83141e-07	0.00214668	1	0
PRKRA	AMPL7228418	8575	33.715	44.276	36.525	87.32	85.015	83.299	38.172	85.2113	2.20084	0.000913224	0.0144767	1	0
PROSAPIP1	AMPL24309143	.	3.119	4.208	3.946	11.606	9.775	11.195	3.75767	10.8587	2.49254	0.000554095	0.012264	1	0
PRR24	AMPL17465559	255783	3.193	3.039	1.619	10.833	12.331	10.419	2.617	11.1943	3.37139	0.000204181	0.0087741	1	0
PRSS21	AMPL12527986	10942	26.883	23.19	28.633	97.436	105.817	97.432	26.2353	100.228	3.7168	5.95147e-05	0.00610081	1	0
PRSS23	AMPL12952151	11098	22.65	17.486	18.111	51.756	43.309	44.836	19.4157	46.6337	2.33319	0.000954065	0.01472	1	0
PRTN3	AMPL9031953	5657	0.297	0.094	0	1.662	1.404	1.829	0.130333	1.63167	2.32822	0.000481801	0.0117151	1	0
PRUNE2	AMPL25187384	158471	0.668	0.748	0.405	12.523	14.888	14.41	0.607	13.9403	9.29703	0.0012382	0.0162958	1	0
PSD3	AMPL24861147	23362	5.495	6.312	7.184	24.13	25.414	21.393	6.33033	23.6457	3.36215	0.00079731	0.0138906	1	0
PSG3	AMPL35885063	5671,568	0.149	0.094	0	2.407	3.008	2.439	0.081	2.618	3.3469	0.00212701	0.0206593	1	0
PSG4	AMPL11154556	5672	2.376	3.179	3.238	53.017	48.322	44.726	2.931	48.6883	12.6401	0.00122852	0.0162954	1	0
PSG9	AMPL9685332	5678	1.857	2.197	1.72	21.579	23.81	23.832	1.92467	23.0737	8.23125	0.000440953	0.0113086	1	0
PSMA3	AMPL7634534	5684	32.081	29.175	26.407	12.065	12.081	13.08	29.221	12.4087	0.443687	0.00369895	0.0265444	1	0
PTGER2	AMPL2028744	5732	0.371	0.561	0.304	3.296	3.208	4.046	0.412	3.51667	3.19877	0.00221016	0.0210181	1	0
PTGFRN	AMPL32226157	5738	54.656	60.313	62.224	123.858	106.018	133.29	59.0643	121.055	2.03208	0.00569991	0.0323416	1	0
PTN	AMPL7836045	5764	94.015	78.5	77.3	191.949	196.145	178.57	83.2717	188.888	2.25328	7.60013e-05	0.00662088	1	0
PTPRH	AMPL7627353	5794	1.114	1.87	0.405	3.926	4.06	2.827	1.12967	3.60433	2.162	0.00641855	0.0343181	1	0
PTPRS	AMPL8311068	5802	43.814	44.744	37.132	138.416	125.066	123.536	41.8967	129.006	3.03068	0.000261567	0.00977183	1	0
PUS7	AMPL31179875	54517	20.867	21.928	21.753	53.446	59.45	44.836	21.516	52.5773	2.37952	0.00882827	0.0405276	1	0
PVRIG	AMPL35592245	79037	2.451	2.946	1.315	8.053	6.166	6.374	2.23733	6.86433	2.42926	0.00219424	0.0209722	1	0
PVRL2	AMPL6195892	5819	10.1	8.042	7.588	20.433	19.8	19.897	8.57667	20.0433	2.19735	0.00143942	0.0172769	1	0
PYGL	AMPL8129071	5836	54.582	60.734	60.504	136.582	147.924	122.815	58.6067	135.774	2.2946	0.00284248	0.0235687	1	0
RAB11FIP4	AMPL16227362	84440	0.446	0.561	0.304	3.095	2.957	2.439	0.437	2.83033	2.66551	0.00155366	0.0178337	1	0
RAB17	AMPL36841018	64284	0	0	0	1.146	0.952	1.108	0	1.06867	2.06867	0.00153535	0.0177296	1	0
RAB27B	AMPL28082827	5874	8.094	10.192	10.624	3.324	2.907	2.549	9.63667	2.92667	0.369163	0.00449692	0.0290062	1	0
RAB30	AMPL24566917	27314	10.1	10.566	10.725	23.299	27.068	23.056	10.4637	24.4743	2.22218	0.00375195	0.0266385	1	0
RAB3A	AMPL11239137	5864	3.045	2.665	2.529	13.526	12.431	13.024	2.74633	12.9937	3.7353	5.68936e-05	0.00610081	1	0
RAB3D	AMPL30026762	9545	5.57	4.114	4.452	14.644	13.634	12.082	4.712	13.4533	2.53035	0.000733603	0.0134444	1	0
RAD52	AMPL16353693	5893	6.386	8.603	6.678	15.704	16.893	18.511	7.22233	17.036	2.19354	0.000438928	0.0113086	1	0
RALGPS2	AMPL34595144	55103	20.496	22.255	20.64	46.941	46.568	45.723	21.1303	46.4107	2.14234	6.9706e-06	0.00313604	1	0
RANBP3L	AMPL9876815	202151	0	0.094	0.101	5.932	4.461	4.212	0.065	4.86833	5.51017	0.00601013	0.0330738	1	0
RARRES3	AMPL30086894	5920	2.599	3.413	2.934	20.633	21.655	21.725	2.982	21.3377	5.60966	3.41446e-06	0.00249667	1	0
RASA4	AMPL12793978	100271927,1	6.312	9.538	7.892	18.914	16.492	19.897	7.914	18.4343	2.1802	0.000806154	0.0139009	1	0
RASL11A	AMPL22154739	387496	21.759	15.055	18.92	254.193	239.104	221.799	18.578	238.365	12.2262	0.000617722	0.0126831	1	0
RASSF4	AMPL15036721	83937	2.154	1.496	2.631	8.54	8.772	8.535	2.09367	8.61567	3.10818	0.000802256	0.0138942	1	0
RASSF9	AMPL29024100	9182	3.49	4.629	3.744	0.802	0.602	0.831	3.95433	0.745	0.352217	0.00453198	0.0290965	1	0
RBMS3	AMPL5711123	27303	8.837	9.959	10.118	24.932	23.158	22.391	9.638	23.4937	2.30247	0.000226965	0.00919766	1	0
RCN3	AMPL30760375	57333	0.965	0.842	0.809	5.703	5.113	4.268	0.872	5.028	3.22009	0.00459748	0.0292205	1	0
RDH10	AMPL16249241	157506	36.165	40.115	36.323	119.588	132.234	120.709	37.5343	124.177	3.24845	0.000470394	0.0117119	1	0
RECQL4	AMPL28074626	9401	32.378	32.681	22.967	60.897	60.904	77.425	29.342	66.4087	2.22163	0.00418545	0.0278736	1	0
REEP2	AMPL33143477	51308	5.644	8.369	10.624	23.671	23.559	18.456	8.21233	21.8953	2.48529	0.00201626	0.0200716	1	0
REEP6	AMPL18111515	92840	1.337	0.935	1.315	8.397	6.567	5.653	1.19567	6.87233	3.5854	0.00877078	0.0403762	1	0
REG1A	AMPL9367761	5967	0	0	0	4.9	6.617	4.6	0	5.37233	6.37233	0.00670222	0.0350572	1	0
RELL2	AMPL4692440	285613	13.738	11.548	13.963	36.223	35.59	35.304	13.083	35.7057	2.60638	0.00018234	0.0086249	1	0
RFPL4A	AMPL5391510	342931	8.317	7.434	8.297	68.864	65.465	60.687	8.016	65.0053	7.32091	0.000753593	0.0135687	1	0
RGS10	AMPL1181583	6001	34.012	40.489	44.215	15.475	18.046	16.959	39.572	16.8267	0.439383	0.00636049	0.0341492	1	0
RGS5	AMPL7898582	8490	1.262	1.356	0.809	335.065	322.214	241.142	1.14233	299.474	140.255	0.00478561	0.0297992	1	0
RHBDF2	AMPL352271	79651	3.565	5.33	0.708	11.348	9.825	8.757	3.201	9.97667	2.61287	0.00995736	0.0432498	1	0
RHOB	AMPL28826318	388	30.373	22.676	20.843	51.211	53.335	59.69	24.6307	54.7453	2.17495	0.000795531	0.0138906	1	0
RHPN1	AMPL17986682	114822	1.337	1.636	1.619	7.91	7.87	9.643	1.53067	8.47433	3.74381	0.00295288	0.0239189	1	0
RILPL1	AMPL17851338	353116	13.144	12.39	13.052	33.071	32.632	31.092	12.862	32.265	2.39973	0.000108318	0.0072747	1	0
RNASEH1	AMPL10173875	246243	45.671	51.055	44.923	18.627	19.249	20.562	47.2163	19.4793	0.424739	0.00134262	0.0167293	1	0
RNASET2	AMPL10245697	8635	21.09	19.824	20.033	48.718	56.292	53.371	20.3157	52.7937	2.52367	0.00183286	0.0193138	1	0
RND2	AMPL29690486	8153	3.119	2.057	2.833	8.913	8.522	8.313	2.66967	8.58267	2.61132	0.000199389	0.0087741	1	0
RNF141	AMPL33147422	50862	10.619	13.185	13.254	49.864	49.525	45.612	12.3527	48.3337	3.69467	4.28357e-05	0.00574106	1	0
RNF207	AMPL20928784	388591	2.896	6.172	3.035	11.348	8.572	13.024	4.03433	10.9813	2.37992	0.00780091	0.0379394	1	0
ROGDI	AMPL15394686	79641	3.268	1.73	1.619	8.941	8.371	7.316	2.20567	8.20933	2.87283	0.00057743	0.0124729	1	0
RPL8	AMPL3143652	6132	451.064	313.907	332.166	845.056	814.106	718.326	365.712	792.496	2.16381	0.000928201	0.0145437	1	0
RPP30	AMPL2846140	10556	21.462	20.104	15.986	6.62	6.917	6.54	19.184	6.69233	0.38111	0.00827796	0.0391031	1	0
RPS27L	AMPL30533622	51065	6.164	3.787	5.565	1.347	0.852	1.663	5.172	1.28733	0.370598	0.0115664	0.0467283	1	0
RPS29	AMPL487075	6235	5.495	7.06	6.577	15.647	16.141	16.904	6.37733	16.2307	2.33562	5.37205e-05	0.00610081	1	0
RPS6KA2	AMPL137058	6196	28.071	29.408	28.229	68.864	69.876	67.892	28.5693	68.8773	2.36317	7.61798e-07	0.00214668	1	0
RPS7	AMPL907534	6201	18.046	14.447	12.546	5.33	5.865	4.157	15.013	5.11733	0.382023	0.00910022	0.0411745	1	0
RPUSD1	AMPL16587494	113000	4.159	3.413	3.137	9.428	7.719	9.976	3.56967	9.041	2.19732	0.00338047	0.0254091	1	0
RRAS	AMPL26861230	6237	5.124	4.629	3.946	13.44	14.938	12.027	4.56633	13.4683	2.59926	0.00187932	0.0194865	1	0
RRAS2	AMPL12995195	22800	45.522	49.7	44.316	97.035	92.484	103.75	46.5127	97.7563	2.07853	0.0004397	0.0113086	1	0
RTN4RL1	AMPL15709612	146760	1.857	1.449	0.911	5.187	4.211	4.766	1.40567	4.72133	2.37827	0.000546009	0.012264	1	0
RUNDC3B	AMPL16354262	154661	1.782	1.777	2.125	10.919	11.93	7.981	1.89467	10.2767	3.89567	0.009304	0.0416411	1	0
RUNX1	AMPL8443072	100506403,101928269,861	4.084	6.359	4.452	16.392	13.484	11.749	4.965	13.875	2.49371	0.0049698	0.0303391	1	0
RUNX2	AMPL597016	860	3.045	5.143	3.744	12.581	10.326	10.807	3.97733	11.238	2.45875	0.000736555	0.0134444	1	0
S100A10	AMPL7815897	6281	19.456	14.12	11.939	31.179	34.186	33.974	15.1717	33.113	2.10943	0.00354124	0.0259632	1	0
S100A16	AMPL15769636	140576	304.026	289.034	319.114	99.786	101.356	100.425	304.058	100.522	0.332797	0.000885323	0.0143788	1	0
S100A4	AMPL9652473	6275	21.462	23.704	23.676	50.008	51.079	66.229	22.9473	55.772	2.3707	0.0113508	0.046373	1	0
SAMD1	AMPL17194197	.	46.042	34.879	31.669	81.617	86.318	81.914	37.53	83.283	2.18746	0.00233647	0.0215107	1	0
SAMD5	AMPL881375	389432	4.456	3.039	3.238	12.896	12.181	13.689	3.57767	12.922	3.04129	5.69991e-05	0.00610081	1	0
SBK1	AMPL201401	388228	3.268	1.823	2.529	7.365	6.166	6.318	2.54	6.61633	2.15151	0.000998768	0.0149407	1	0
SCARNA10	AMPL20883823	692148	32.824	39.741	37.436	99.728	75.39	89.063	36.667	88.0603	2.36441	0.00646608	0.0344034	1	0
SCARNA17	AMPL20288831	677769	57.998	57.928	57.671	137.814	116.043	110.345	57.8657	121.401	2.07932	0.0084522	0.0395573	1	0
SCARNA2	AMPL20287902	677766	1.337	0.795	1.012	3.468	3.81	4.711	1.048	3.99633	2.43962	0.00373013	0.0266353	1	0
SCARNA9	AMPL20994978	100158262,6	177.262	231.9	214.092	555.47	505.577	521.633	207.751	527.56	2.53201	6.60972e-05	0.00642567	1	0
SCCPDH	AMPL32052022	51097	38.467	42.733	43.709	99.757	108.223	92.444	41.6363	100.141	2.37219	0.00141094	0.0171457	1	0
SCD	AMPL27982622	6319	470.743	432.569	493.241	1029.5	1106.29	1061.72	465.518	1065.84	2.28681	2.18716e-05	0.00458158	1	0
SCN8A	AMPL26102172	6334	1.114	1.496	1.214	0.029	0	0.055	1.27467	0.028	0.451934	0.00370656	0.0265472	1	0
SCNN1A	AMPL10039407	6337	0.074	0.14	0.202	8.311	6.516	6.983	0.138667	7.27	7.26288	0.00272979	0.0230708	1	0
SCP2	AMPL9183366	6342	27.551	30.484	30.859	94.284	92.834	95.825	29.6313	94.3143	3.11166	8.50484e-07	0.00214668	1	0
SCUBE3	AMPL34333917	222663	0.594	1.169	1.214	3.582	3.509	2.605	0.992333	3.232	2.12414	0.00321987	0.0248495	1	0
SEC23IP	AMPL13080679	11196	159.588	130.911	146.606	57.716	59.3	64.899	145.702	60.6383	0.420161	0.00320665	0.0247909	1	0
SELL	AMPL4609791	6402	1.337	1.636	1.315	5.33	5.263	4.988	1.42933	5.19367	2.54953	6.94983e-06	0.00313604	1	0
SEMA3F	AMPL27715192	6405	0.52	1.496	0.809	8.884	7.87	10.863	0.941667	9.20567	5.25614	0.00324147	0.0249044	1	0
SEMA6B	AMPL15254385	10501	25.323	24.359	23.17	81.76	77.546	79.642	24.284	79.6493	3.18974	1.74662e-05	0.00444004	1	0
SEPP1	AMPL4514805	6414	0	0	0	1.748	2.406	2.383	0	2.179	3.179	0.00482437	0.0299223	1	0
2005-09-01	AMPL11157102	2812,5413	32.824	30.39	26.61	61.585	72.082	62.904	29.9413	65.5237	2.14999	0.00109438	0.0154922	1	0
SEPT7P2	AMPL19843772	641977	14.11	21.18	20.134	55.338	52.282	47.33	18.4747	51.65	2.70351	0.000251206	0.0095469	1	0
SERBP1	AMPL1378012	26135	1002.38	1010.22	909.789	414.876	374.045	346.333	974.128	378.418	0.389095	0.000153016	0.00821253	1	0
SERPINB8	AMPL8338715	5271	18.268	15.616	16.897	4.27	4.662	5.099	16.927	4.677	0.316673	0.000973698	0.0148083	1	0
SERTAD1	AMPL13099919	29950	9.283	8.135	9.308	3.697	4.211	3.713	8.90867	3.87367	0.491859	0.000973239	0.0148083	1	0
SESN3	AMPL36491724	143686	9.505	12.156	12.546	29.489	28.522	25.051	11.4023	27.6873	2.31306	0.000489937	0.0117519	1	0
SETD6	AMPL7366279	79918	0.149	1.309	1.113	8.397	9.674	11.306	0.857	9.79233	5.8117	0.0017444	0.0188194	1	0
SFRP4	AMPL10774281	6424	0.297	0.14	0.506	1.347	2.005	1.552	0.314333	1.63467	2.00457	0.00432448	0.0282846	1	0
SFTA1P	AMPL19273362	207107	3.193	3.086	4.958	17.739	16.792	16.793	3.74567	17.108	3.81569	0.000144363	0.00805987	1	0
SH2B3	AMPL26958219	10019	33.566	33.055	35.918	13.383	11.078	13.911	34.1797	12.7907	0.392007	3.30206e-05	0.00532227	1	0
SHC2	AMPL12824393	25759	0.149	0.187	0.101	1.977	2.406	3.325	0.145667	2.56933	3.11551	0.0127453	0.0493764	1	0
SIAE	AMPL17541197	54414	11.956	14.821	11.433	54.22	64.363	63.347	12.7367	60.6433	4.4875	0.00109825	0.0154975	1	0
SIDT2	AMPL4586719	51092	8.614	8.182	7.588	21.98	20.151	17.513	8.128	19.8813	2.28761	0.00457293	0.029181	1	0
SIN3B	AMPL24690813	23309	23.912	29.642	30.758	72.074	65.064	81.692	28.104	72.9433	2.54066	0.0023607	0.0215898	1	0
SIPA1L1	AMPL31515196	26037	21.981	19.824	17.403	48.947	62.708	68.89	19.736	60.1817	2.9505	0.00839013	0.0393782	1	0
SLC16A12	AMPL21285785	387700	0.297	0.421	0.101	1.462	1.654	2.106	0.273	1.74067	2.15292	0.00345698	0.025688	1	0
SLC17A7	AMPL31275449	57030	1.262	1.403	1.518	4.671	4.411	4.101	1.39433	4.39433	2.25296	0.000366358	0.0105853	1	0
SLC17A9	AMPL35198092	63910	1.04	1.356	0.911	3.811	4.511	3.492	1.10233	3.938	2.34882	0.002287	0.0212808	1	0
SLC1A6	AMPL30066767	6511	0	0	0	1.633	1.754	1.386	0	1.591	2.591	0.00230031	0.021337	1	0
SLC1A7	AMPL12601472	6512	0.743	0.748	0.607	30.922	33.134	34.805	0.699333	32.9537	19.9806	0.000596715	0.012564	1	0
SLC22A17	AMPL31010066	51310	2.154	2.571	2.631	7.652	7.469	7.039	2.452	7.38667	2.42951	2.01864e-05	0.00458158	1	0
SLC22A5	AMPL7599671	6584	5.273	5.844	4.857	12.896	14.537	15.019	5.32467	14.1507	2.39549	0.000808933	0.0139145	1	0
SLC24A3	AMPL32450120	57419	6.535	9.538	7.184	0.373	0.451	0.554	7.75233	0.459333	0.166736	0.00752428	0.0371896	1	0
SLC25A23	AMPL35720691	79085	37.651	43.107	35.21	99.786	92.333	95.104	38.656	95.741	2.4395	2.97274e-05	0.00529534	1	0
SLC25A27	AMPL27249293	9481	0.817	1.262	1.113	3.611	3.358	3.27	1.064	3.413	2.13808	0.000102992	0.00718904	1	0
SLC25A35	AMPL22113087	399512	2.154	2.151	1.518	8.339	7.619	6.374	1.941	7.444	2.87113	0.00274349	0.023131	1	0
SLC25A38	AMPL32787095	54977	32.675	33.943	26.812	13.039	13.935	17.513	31.1433	14.829	0.49245	0.00288341	0.0237179	1	0
SLC25A6	AMPL8095550	293	260.361	213.806	179.388	612.728	647.535	594.125	217.852	618.129	2.82899	0.000165056	0.00822599	1	0
SLC26A10	AMPL18616796	65012	0.371	1.029	0.304	4.213	3.459	4.046	0.568	3.906	3.12883	0.000254266	0.00960101	1	0
SLC27A1	AMPL21064225	376497	2.302	2.618	1.416	5.646	6.416	5.875	2.112	5.979	2.24261	0.000858389	0.0141974	1	0
SLC29A2	AMPL8469686	3177	0.149	0.234	0.405	4.442	3.509	3.824	0.262667	3.925	3.90048	0.00170336	0.018613	1	0
SLC2A10	AMPL14410737	81031	3.045	3.413	1.619	10.059	11.329	10.53	2.69233	10.6393	3.1523	0.000278109	0.00988607	1	0
SLC2A12	AMPL35405613	154091	0.743	0.888	1.214	5.158	4.612	3.88	0.948333	4.55	2.84859	0.00258218	0.0226128	1	0
SLC30A3	AMPL9934533	7781	0.446	0.421	0.101	2.207	1.955	2.827	0.322667	2.32967	2.51739	0.00395305	0.0272636	1	0
SLC35D1	AMPL26055700	23169	23.764	25.154	31.163	9.6	13.284	9.533	26.6937	10.8057	0.426295	0.00396197	0.027275	1	0
SLC38A1	AMPL3039833	81539	13.887	17.206	15.581	1.834	2.657	3.27	15.558	2.587	0.216632	0.000882401	0.0143788	1	0
SLC39A4	AMPL17523482	55630	5.867	5.096	4.857	25.677	25.565	23.665	5.27333	24.969	4.13959	8.06103e-05	0.00662088	1	0
SLC3A2	AMPL11761429	6520	490.126	375.809	366.567	178.881	166.22	160.281	410.834	168.461	0.411478	0.0120282	0.0477006	1	0
SLC4A3	AMPL28326954	6508	9.654	12.063	11.838	28.658	23.91	30.482	11.185	27.6833	2.35399	0.0035293	0.0259421	1	0
SLC4A4	AMPL4233300	8671	2.896	2.712	2.024	13.555	14.787	15.352	2.544	14.5647	4.39184	0.000148523	0.00809104	1	0
SLC7A11	AMPL24243752	23657	542.48	505.225	491.015	77.376	84.914	75.429	512.907	79.2397	0.156137	0.000444167	0.0113312	1	0
SLCO2A1	AMPL27703553	6578	6.906	5.33	5.868	23.7	24.111	23.388	6.03467	23.733	3.51587	4.58527e-05	0.00583806	1	0
SLFN5	AMPL35742285	162394	6.906	8.837	7.993	16.535	19.249	15.296	7.912	17.0267	2.02274	0.00339155	0.0254417	1	0
SMAD6	AMPL28805480	4091	8.986	9.117	8.802	22.41	21.655	20.617	8.96833	21.5607	2.26323	0.000642999	0.0129142	1	0
SMARCD3	AMPL2692611	6604	12.253	14.494	13.861	54.134	49.174	52.651	13.536	51.9863	3.64518	0.00013101	0.00786775	1	0
SMPDL3B	AMPL24335151	27293	0.817	0.468	0.405	2.98	2.556	1.995	0.563333	2.51033	2.24542	0.00523319	0.0311371	1	0
SNED1	AMPL2412549	25992	3.119	3.834	3.238	7.623	9.875	7.759	3.397	8.419	2.14214	0.0071338	0.0361019	1	0
SNORA53	AMPL20957216	677832	178.302	135.774	149.035	499.015	447.48	379.531	154.37	442.009	2.85131	0.00395815	0.0272739	1	0
SNORA77	AMPL20447408	677843	1.782	2.618	1.416	5.216	5.815	5.819	1.93867	5.61667	2.25159	0.00118264	0.0160075	1	0
SNTG2	AMPL30692694	54221	1.559	1.964	1.416	0.029	0.15	0	1.64633	0.0596667	0.400428	0.00349848	0.0258517	1	0
SNURF	AMPL36836456	6638,8926	17.897	14.4	13.659	36.395	35.69	26.104	15.3187	32.7297	2.06694	0.0113223	0.0463267	1	0
SNX19	AMPL26165780	399979	32.452	24.219	26.711	55.51	69.024	60.632	27.794	61.722	2.1783	0.0018179	0.0192582	1	0
SNX8	AMPL13786830	102465503,3	42.255	36.234	39.459	13.498	14.236	18.289	39.316	15.341	0.405323	0.000265457	0.00979824	1	0
SORT1	AMPL7304056	6272	105.971	126.75	131.025	255.511	286.223	285.036	121.249	275.59	2.26252	0.000186716	0.00870661	1	0
SPAG4	AMPL7421106	6676	0.668	0.701	1.012	2.407	3.308	3.492	0.793667	3.069	2.26854	0.00701442	0.0358171	1	0
SPATA7	AMPL32066544	55812	19.234	18.935	21.146	8.053	8.522	7.537	19.7717	8.03733	0.43508	0.000540591	0.012264	1	0
SPEG	AMPL27912772	100996693,1	3.119	3.273	3.035	15.676	13.835	14.742	3.14233	14.751	3.80245	0.00090009	0.0144375	1	0
SPHAR	AMPL13154008	10638	0.817	1.543	0.607	4.385	4.862	2.993	0.989	4.08	2.55405	0.00830024	0.0391411	1	0
SPINT2	AMPL35783653	10653	1.114	0.701	0.607	2.608	3.258	2.383	0.807333	2.74967	2.0747	0.00305773	0.0243457	1	0
SPIRE2	AMPL14866408	84501	1.188	2.244	1.113	4.213	4.612	5.487	1.515	4.77067	2.2945	0.0017161	0.0186399	1	0
SPPL2B	AMPL17172758	.	8.54	12.063	9.41	40.321	30.527	37.687	10.0043	36.1783	3.37852	0.00331903	0.025119	1	0
SPTLC3	AMPL30606898	55304	4.084	4.161	5.868	1.691	1.303	1.275	4.70433	1.423	0.424765	0.0125881	0.048972	1	0
SQSTM1	AMPL29319043	8878	2362.85	1849.5	1755.63	430.38	437.806	503.676	1989.33	457.287	0.230257	0.00689287	0.035464	1	0
SREBF2	AMPL30515720	6721	36.388	35.673	36.323	84.712	85.867	87.179	36.128	85.9193	2.34107	2.74286e-05	0.0051344	1	0
SRGN	AMPL7471702	5552	160.405	155.598	141.244	48.03	49.976	46.943	152.416	48.3163	0.321456	0.00126136	0.0163558	1	0
SRI	AMPL8973187	6717	108.273	118.522	130.62	269.124	261.059	272.898	119.138	267.694	2.23654	0.000112238	0.00732484	1	0
SRPX	AMPL29059479	8406	13.664	13.465	9.713	26.881	31.931	27.6	12.2807	28.804	2.24416	0.000739606	0.0134722	1	0
SRSF2	AMPL7027837	6427,693221	30.596	24.078	19.831	57.344	53.034	49.658	24.835	53.3453	2.10355	0.0013037	0.0165849	1	0
SSBP4	AMPL519798	170463	22.278	20.478	16.29	91.819	85.115	95.381	19.682	90.7717	4.43727	7.86154e-05	0.00662088	1	0
SSH3	AMPL33700101	54961	4.307	5.377	4.148	16.048	12.131	15.019	4.61067	14.3993	2.74465	0.00429693	0.0282306	1	0
SSX1	AMPL29002203	6756	89.039	70.178	66.777	0.143	0.1	0.111	75.3313	0.118	0.0146467	0.0041839	0.0278736	1	0
SSX2	AMPL11221781	6757,727837	2.005	2.291	1.72	0	0	0.111	2.00533	0.037	0.345053	0.00254538	0.0224504	1	0
ST6GAL1	AMPL8116702	6480	6.684	5.891	5.565	24.388	25.865	20.672	6.04667	23.6417	3.49693	0.00288885	0.0237312	1	0
ST6GALNAC6	AMPL24498612	30815	26.214	22.769	21.045	46.253	49.726	52.318	23.3427	49.4323	2.07177	0.000200068	0.0087741	1	0
STARD5	AMPL21280297	80765	1.708	1.496	0.708	3.84	3.91	3.824	1.304	3.858	2.10851	0.00669091	0.0350153	1	0
STC1	AMPL7139620	6781	7.129	7.107	7.184	2.465	2.857	2.328	7.14	2.55	0.436118	0.000485454	0.0117269	1	0
STC2	AMPL11377525	8614	985.598	929.004	1009.96	291.534	259.505	302.993	974.852	284.677	0.292746	5.57289e-05	0.00610081	1	0
STK32A	AMPL3363704	202374	0.668	0.842	1.012	2.637	3.208	3.602	0.840667	3.149	2.25407	0.00414045	0.0278286	1	0
STK38L	AMPL25202782	23012	22.65	27.351	28.026	91.704	97.797	80.75	26.009	90.0837	3.37235	0.00148417	0.0174635	1	0
STMN3	AMPL31047937	50861	5.792	7.901	6.475	30.95	33.785	35.858	6.72267	33.531	4.47138	0.00035618	0.0104763	1	0
STXBP6	AMPL24746763	29091	8.02	8.79	7.386	1.691	1.504	1.663	8.06533	1.61933	0.28894	0.00169301	0.0185616	1	0
STYK1	AMPL31859081	55359	0.668	1.356	1.315	3.496	3.659	2.549	1.113	3.23467	2.0041	0.00510496	0.0306937	1	0
SULF1	AMPL5641999	23213	5.124	7.247	5.16	44.849	49.926	39.738	5.84367	44.8377	6.69782	0.00194499	0.0197257	1	0
SYNC	AMPL15423940	81493	4.01	4.114	3.137	10.976	11.73	10.586	3.75367	11.0973	2.54484	4.57609e-05	0.00583806	1	0
SYNE1	AMPL20997674	23345	6.015	8.322	9.511	15.905	18.046	17.181	7.94933	17.044	2.01624	0.00170731	0.018613	1	0
SYNGAP1	AMPL13722545	8831	10.025	17.533	12.85	34.819	40.252	34.417	13.4693	36.496	2.59141	0.000734711	0.0134444	1	0
SYNPO2	AMPL16551461	171024	0.223	0	0.101	7.336	7.469	5.875	0.108	6.89333	7.12395	0.00252266	0.0223257	1	0
SYTL1	AMPL8573465	84958	0.074	0.14	0	1.691	2.206	1.441	0.0713333	1.77933	2.59428	0.00732869	0.0366768	1	0
TAF3	AMPL14930649	83860	26.883	30.25	28.937	13.612	12.331	15.13	28.69	13.691	0.494813	0.000179356	0.00853971	1	0
TAGLN	AMPL10759047	6876	23.912	22.255	19.426	151.14	154.49	147.811	21.8643	151.147	6.65434	1.30991e-06	0.00214668	1	0
TAPBPL	AMPL31786946	55080	5.421	2.899	2.934	8.339	8.872	9.2	3.75133	8.80367	2.06335	0.00960884	0.042326	1	0
TAS2R10	AMPL36273881	50839	0.074	1.403	0.506	2.694	3.208	1.995	0.661	2.63233	2.18684	0.0102043	0.0439184	1	0
TAS2R14	AMPL35600893	50840	3.342	5.891	3.541	14.357	14.186	16.128	4.258	14.8903	3.02213	0.000350411	0.0104395	1	0
TAS2R19	AMPL16207333	259294	1.485	5.283	3.137	11.406	13.835	13.745	3.30167	12.9953	3.25347	0.00143773	0.0172688	1	0
TAS2R31	AMPL17107894	259290,2593	1.114	3.787	2.631	11.463	10.476	10.142	2.51067	10.6937	3.3309	0.00130246	0.0165833	1	0
TBC1D16	AMPL31837693	125058	0.743	1.216	1.012	4.213	4.712	4.711	0.990333	4.54533	2.78613	5.03728e-05	0.00604318	1	0
TBC1D7	AMPL1683066	51256	35.645	37.731	30.556	17.481	18.096	13.911	34.644	16.496	0.490854	0.00190917	0.0195872	1	0
TBC1D8B	AMPL31533095	54885	0.891	0.281	0.607	6.391	6.216	6.484	0.593	6.36367	4.62252	7.42147e-05	0.00662088	1	0
TBX19	AMPL27514839	9095	1.485	1.964	1.416	4.872	4.461	3.88	1.62167	4.40433	2.06141	0.00131893	0.0166281	1	0
TBX20	AMPL3173351	57057	13.664	12.063	17.403	0.029	0	0	14.3767	0.00966667	0.0656623	0.00595451	0.032969	1	0
TBX5	AMPL17177388	6910	0	0	0	5.072	6.717	4.655	0	5.48133	6.48133	0.00646596	0.0344034	1	0
TCEA2	AMPL20757117	6919	3.416	5.657	4.553	12.638	11.579	10.586	4.542	11.601	2.27373	0.000668659	0.0130232	1	0
TCF7L1	AMPL14887876	83439	0.891	0.842	1.113	3.64	3.308	2.383	0.948667	3.11033	2.10931	0.0122347	0.0481506	1	0
TDO2	AMPL26889443	6999	28.813	38.385	29.847	1.433	1.203	0.554	32.3483	1.06333	0.0618722	0.0044375	0.0287396	1	0
TDP2	AMPL33736202	51567	94.312	114.688	112.51	56.857	47.721	51.709	107.17	52.0957	0.490854	0.00325607	0.0249212	1	0
TEAD2	AMPL8761122	8463	9.654	9.398	7.689	22.926	25.865	23.998	8.91367	24.263	2.5483	0.000119932	0.00752458	1	0
TERF1	AMPL30989010	7013	12.55	14.447	14.266	87.176	96.995	77.923	13.7543	87.3647	5.98907	0.0025578	0.022516	1	0
TERT	AMPL20967395	7015	1.337	1.356	0.809	0.057	0	0	1.16733	0.019	0.470163	0.0112434	0.0462133	1	0
TESC	AMPL31177615	54997	2.451	2.571	2.833	0.258	0.15	0.554	2.61833	0.320667	0.364993	7.98373e-05	0.00662088	1	0
TFAP2A	AMPL11635671	7020	154.835	174.346	147.011	68.95	58.999	65.01	158.731	64.3197	0.408936	0.00178299	0.0190482	1	0
TFG	AMPL9174716	10342	1.782	2.525	1.72	8.311	9.223	9.2	2.009	8.91133	3.2939	3.71921e-05	0.00554511	1	0
TGFB2	AMPL3606742	7042	65.944	81.399	86.709	318.529	322.865	294.347	78.0173	311.914	3.96006	3.15823e-05	0.00531562	1	0
TGIF2LX	AMPL34376930	90316	1.559	2.244	2.732	0.373	0.852	0.222	2.17833	0.482333	0.466387	0.0102177	0.0439264	1	0
TGM2	AMPL29137842	7052	21.313	22.302	18.212	198.712	204.917	186.218	20.609	196.616	9.14506	0.00029449	0.00998428	1	0
THEM4	AMPL16837705	117145	17.377	19.122	24.89	7.078	6.516	7.759	20.463	7.11767	0.378217	0.0126722	0.0491632	1	0
TIAL1	AMPL5785346	7073	53.468	59.985	57.064	16.421	20.151	20.672	56.839	19.0813	0.347194	8.1651e-05	0.00662088	1	0
TIAM2	AMPL12430144	26230	0.297	0.14	0.809	4.041	4.311	4.988	0.415333	4.44667	3.84833	0.000265641	0.00979824	1	0
TINAGL1	AMPL36900745	64129	0.074	0.468	0.304	2.522	3.058	3.159	0.282	2.913	3.05226	0.000514106	0.0119319	1	0
TLE1	AMPL28713553	7088	5.198	5.283	3.035	20.175	19.599	20.395	4.50533	20.0563	3.82472	0.000478947	0.0117151	1	0
TLE2	AMPL7006551	7089	5.495	4.582	5.969	25.964	30.477	24.33	5.34867	26.9237	4.39835	0.00266388	0.022869	1	0
TLK2	AMPL13608662	11011	34.16	34.925	28.734	73.994	72.182	65.952	32.6063	70.7093	2.1338	0.000168424	0.00827819	1	0
TM7SF2	AMPL11096089	7108	0.668	1.403	0.506	4.471	3.158	3.159	0.859	3.596	2.4723	0.00486067	0.030031	1	0
TMCO6	AMPL31633982	55374	8.911	10.987	8.701	20.92	20.402	20.894	9.533	20.7387	2.06386	0.00144055	0.0172787	1	0
TMEM102	AMPL18254196	284114	1.188	2.384	1.518	6.649	5.364	5.376	1.69667	5.79633	2.52027	0.0010146	0.0150597	1	0
TMEM11	AMPL30296665	8834	29.259	23.377	25.8	11.434	9.574	12.304	26.1453	11.104	0.445896	0.00247961	0.0221723	1	0
TMEM126B	AMPL30949723	55863	40.175	55.684	58.885	105.116	113.637	99.76	51.5813	106.171	2.03819	0.00116604	0.0158437	1	0
TMEM133	AMPL14712321	83935	2.228	5.236	2.934	12.753	12.482	12.304	3.466	12.513	3.02575	0.0044232	0.0287015	1	0
TMEM135	AMPL35602798	65084	18.714	24.265	24.181	58.805	56.944	56.364	22.3867	57.371	2.49591	0.00041776	0.0112056	1	0
TMEM136	AMPL7034897	219902	11.362	8.509	9.106	21.293	23.559	21.06	9.659	21.9707	2.15505	0.000246778	0.00954092	1	0
TMEM14B	AMPL14223169	81853	81.985	82.895	81.752	26.193	28.672	25.66	82.2107	26.8417	0.334593	2.59305e-05	0.00500006	1	0
TMEM14E	AMPL3534918	645843	4.678	10.894	6.071	21.551	18.697	16.682	7.21433	18.9767	2.43193	0.00456334	0.0291669	1	0
TMEM156	AMPL15280365	80008	90.822	97.248	96.625	44.133	41.254	35.248	94.8983	40.2117	0.429743	5.85757e-05	0.00610081	1	0
TMEM158	AMPL24182904	25907	15.521	13.792	11.231	39.433	47.921	37.077	13.5147	41.477	2.92649	0.00359782	0.0262139	1	0
TMEM170B	AMPL4051477	100113407	25.546	24.078	27.925	9.801	12.431	9.422	25.8497	10.5513	0.430223	0.000275303	0.00984619	1	0
TMEM18	AMPL36327377	129787	109.61	86.028	90.453	29.804	31.68	31.979	95.3637	31.1543	0.333677	0.00595351	0.032969	1	0
TMEM184A	AMPL2175057	101927064,2	2.525	1.964	2.327	14.214	11.028	12.415	2.272	12.5523	4.14191	0.00329084	0.0250272	1	0
TMEM229B	AMPL21378821	161145	0.446	0.842	0.405	4.614	5.664	4.434	0.564333	4.904	3.77413	0.00185297	0.0194462	1	0
TMEM25	AMPL16422555	84866	1.337	1.403	1.416	5.875	5.414	6.429	1.38533	5.906	2.89519	0.00198919	0.0199932	1	0
TMEM38A	AMPL35928242	79041	8.54	7.387	7.689	26.537	28.071	28.265	7.872	27.6243	3.22637	1.51519e-05	0.00430022	1	0
TMEM50A	AMPL24419332	23585	43.591	37.45	41.078	121.222	123.562	119.767	40.7063	121.517	2.93761	7.64905e-06	0.00320459	1	0
TMEM56	AMPL34726977	148534	27.031	30.484	28.026	57.258	61.104	56.309	28.5137	58.2237	2.00665	8.10185e-05	0.00662088	1	0
TMEM59L	AMPL12835630	25789	8.763	8.837	8.297	47.314	49.325	43.396	8.63233	46.6783	4.94982	0.000961322	0.0147862	1	0
TMEM63C	AMPL31367605	57156	0.594	0.795	0.911	4.098	3.358	4.434	0.766667	3.96333	2.80943	0.00309631	0.0244646	1	0
TMEM8B	AMPL2885574	51754	3.268	2.946	3.035	7.107	7.268	7.593	3.083	7.32267	2.03837	2.3862e-05	0.00482616	1	0
TMEM92	AMPL11018312	162461	0.149	0.842	0.607	2.522	3.308	2.051	0.532667	2.627	2.36646	0.00699714	0.0357496	1	0
TMOD1	AMPL7804798	7111	9.431	8.462	8.398	2.98	4.01	3.547	8.76367	3.51233	0.462156	0.000162453	0.00822599	1	0
TMOD2	AMPL24235988	29767	14.481	11.829	12.141	35.736	32.983	32.644	12.817	33.7877	2.51774	4.90291e-05	0.00599108	1	0
TMPPE	AMPL1151000	643853	5.718	5.377	4.654	1.891	1.704	2.328	5.24967	1.97433	0.475919	0.00106242	0.0152859	1	0
TMSB4X	AMPL36857925	7114	1016.04	1013.21	1081.39	3258.83	2712.25	2575.24	1036.88	2848.77	2.74577	0.00614489	0.0334754	1	0
TNFAIP8	AMPL25077854	25816	10.619	10.379	11.433	4.069	4.261	4.545	10.8103	4.29167	0.448054	0.000290921	0.00997866	1	0
TNFRSF10D	AMPL30179177	8793	56.736	71.066	71.634	15.389	14.837	22.889	66.4787	17.705	0.277199	0.00143235	0.0172627	1	0
TNFRSF11B	AMPL9706296	4982	5.941	5.423	6.071	0.201	0.201	0	5.81167	0.134	0.166479	0.000209986	0.00888257	1	0
TNFRSF19	AMPL31418493	55504	0.817	0.888	1.416	5.56	5.564	5.431	1.04033	5.51833	3.19474	0.000553972	0.012264	1	0
TNNT1	AMPL1601753	7138	98.174	99.025	104.011	312.167	303.667	336.745	100.403	317.526	3.14118	0.000778269	0.0137679	1	0
TNPO2	AMPL5274473	30000	20.422	20.245	19.123	41.955	42.507	54.923	19.93	46.4617	2.26764	0.0118324	0.0473082	1	0
TNS3	AMPL34864541	64759	24.283	24.032	19.628	73.793	62.558	78.367	22.6477	71.5727	3.06891	0.00260244	0.0226359	1	0
TOM1L2	AMPL4091457	146691	59.558	66.251	69.813	140.394	138.851	149.363	65.2073	142.869	2.17301	3.32718e-05	0.00532227	1	0
TPCN1	AMPL2262006	53373	18.937	26.089	26.205	97.808	96.494	95.88	23.7437	96.7273	3.94959	0.000312905	0.0101025	1	0
TPM4	AMPL2069399	7171	704.221	937.84	672.123	1780.56	1739.29	1921.76	771.395	1813.87	2.34967	0.000493934	0.0117928	1	0
TPMT	AMPL2381812	7172	25.249	23.33	19.73	10.517	11.73	9.2	22.7697	10.4823	0.483067	0.00392017	0.0271465	1	0
TPPP3	AMPL30612333	51673	3.862	2.197	2.125	9.916	11.479	9.643	2.728	10.346	3.04345	0.000348937	0.0104395	1	0
TRAPPC5	AMPL3844260	126003	14.258	9.631	11.939	48.374	41.806	41.955	11.9427	44.045	3.48035	0.000315351	0.0101181	1	0
TRAPPC6A	AMPL35489725	79090	1.114	1.449	0.506	3.64	3.058	3.325	1.023	3.341	2.14582	0.00200655	0.0200716	1	0
TREML3P	AMPL18830736	340206	2.451	2.01	2.631	0	0	0	2.364	0	0.297265	0.00301703	0.0241857	1	0
TRIM16L	AMPL5331010	101930303,1	69.137	68.074	72.544	13.612	14.386	16.848	69.9183	14.9487	0.224888	5.98352e-06	0.00313604	1	0
TRIM4	AMPL17921729	89122	3.268	4.769	4.857	14.816	14.386	12.47	4.298	13.8907	2.81062	0.00034564	0.0104342	1	0
TRIM41	AMPL15890815	90933	53.543	55.918	50.791	24.416	19.7	19.786	53.4173	21.3007	0.409808	5.9438e-05	0.00610081	1	0
TRIM66	AMPL25733996	9866	4.307	7.995	5.868	21.952	20.803	20.174	6.05667	20.9763	3.11427	0.000644875	0.012922	1	0
TRPC4	AMPL7006618	7223	8.614	9.491	13.659	33.73	35.439	30.371	10.588	33.18	2.9496	0.000235784	0.00937405	1	0
TRPV6	AMPL30702224	55503	0.074	0	0.911	2.092	2.857	3.824	0.328333	2.92433	2.95433	0.00894369	0.0408443	1	0
TSHZ3	AMPL35142931	57616	12.55	13.044	9.713	28.744	26.768	35.248	11.769	30.2533	2.44759	0.0050361	0.030488	1	0
TSPAN13	AMPL26260635	27075	5.792	5.61	6.071	11.406	14.336	13.024	5.82433	12.922	2.04005	0.00617214	0.0335304	1	0
TSPAN2	AMPL27124873	10100	2.005	2.665	3.137	10.976	10.176	9.034	2.60233	10.062	3.07079	0.000514545	0.0119319	1	0
TST	AMPL9940255	7263	18.862	19.216	18.819	43.158	37.896	47.663	18.9657	42.9057	2.19906	0.00673975	0.0351121	1	0
TTC12	AMPL32560275	54970	2.228	2.852	2.732	9.514	9.474	6.595	2.604	8.52767	2.64364	0.0110761	0.0458497	1	0
TTC13	AMPL36597037	79573	5.867	5.377	5.767	15.704	17.394	16.959	5.67033	16.6857	2.65139	0.000511186	0.0119319	1	0
TTYH2	AMPL18600400	94015	3.045	3.834	3.238	12.237	13.384	14.41	3.37233	13.3437	3.28055	0.000744045	0.0134832	1	0
TUB	AMPL7764299	7275	3.639	4.956	4.654	10.718	12.131	8.978	4.41633	10.609	2.14333	0.00545302	0.031658	1	0
TUBA3C	AMPL27439375	113457,7278	3.268	3.787	2.934	0.373	0.451	0.776	3.32967	0.533333	0.354146	0.00114274	0.0157379	1	0
TUBB4A	AMPL28583727	10382	8.911	8.509	8.6	22.066	22.106	21.836	8.67333	22.0027	2.37795	2.10648e-07	0.00214668	1	0
TXNDC16	AMPL36877182	57544	6.238	8.556	9.814	18.971	18.948	17.403	8.20267	18.4407	2.1125	0.00172502	0.0187021	1	0
UBA7	AMPL7561515	100847079,7	3.862	4.956	3.946	10.575	11.329	10.918	4.25467	10.9407	2.27239	0.000137262	0.00797638	1	0
UBE2Q2P1	AMPL19872269	388165	4.976	5.143	5.666	11.32	12.832	11.084	5.26167	11.7453	2.03545	0.00155855	0.0178544	1	0
UBXN8	AMPL29002847	.	4.084	5.33	4.249	1.347	1.454	1.607	4.55433	1.46933	0.444578	0.00659191	0.0347279	1	0
UGDH	AMPL8232792	7358	466.585	494.378	431.017	240.38	233.74	216.922	463.993	230.347	0.497528	0.00128884	0.0165476	1	0
ULBP2	AMPL14294601	80328	19.456	19.076	21.753	9.658	9.173	6.983	20.095	8.60467	0.455305	0.000304928	0.0100331	1	0
UNC93B1	AMPL15527476	81622	7.797	6.452	5.868	17.309	15.89	16.128	6.70567	16.4423	2.26357	0.000127702	0.00774844	1	0
UPB1	AMPL30585750	51733	0	0	0	6.362	5.965	4.766	0	5.69767	6.69767	0.00350728	0.0258867	1	0
USP2	AMPL27946553	9099	1.485	1.449	1.821	5.617	5.313	3.88	1.585	4.93667	2.29658	0.0102462	0.043963	1	0
USP35	AMPL37202402	57558	7.129	6.92	6.981	21.551	17.795	20.95	7.01	20.0987	2.63404	0.0038463	0.0268463	1	0
VASN	AMPL36513180	114990	0.52	0.327	0.101	2.121	2.456	1.995	0.316	2.19067	2.42452	0.000279099	0.00990128	1	0
VCAM1	AMPL2878201	7412	0.446	0.234	0.405	3.238	2.456	1.995	0.361667	2.563	2.61665	0.0115978	0.0467978	1	0
VCL	AMPL25437307	7414	4.381	4.348	2.732	14.529	14.737	15.407	3.82033	14.891	3.29666	0.000219342	0.00905997	1	0
VCP	AMPL13191372	7415	1075.75	1071.6	1241.75	321.452	560.365	716.608	1129.7	532.808	0.472103	0.00999149	0.0433243	1	0
VHL	AMPL6148676	7428	30.076	27.071	28.633	60.095	59.099	58.969	28.5933	59.3877	2.04058	7.69711e-05	0.00662088	1	0
VIPR1	AMPL29013101	7433	0	0.094	0	13.956	11.379	15.906	0.0313333	13.747	14.299	0.0044915	0.0289921	1	0
VPS26B	AMPL16954067	112936	16.56	20.338	16.795	39.204	36.041	40.791	17.8977	38.6787	2.09966	0.000198771	0.0087741	1	0
VPS72	AMPL26994963	6944	143.547	124.039	140.333	57.917	59.35	61.02	135.973	59.429	0.441175	0.00267135	0.0228946	1	0
VSNL1	AMPL11209915	7447	17.08	20.058	21.753	45.995	43.41	38.352	19.6303	42.5857	2.1127	0.00107715	0.0154094	1	0
VSTM2L	AMPL17968439	128434	0.074	0	0	3.811	3.559	3.104	0.0246667	3.49133	4.38321	0.00158909	0.0180548	1	0
WDR27	AMPL21107269	253769	1.188	3.6	1.214	8.311	6.065	8.923	2.00067	7.76633	2.92146	0.00414351	0.0278305	1	0
WNT2B	AMPL37364124	7482	0.446	1.029	0.202	10.517	11.228	9.81	0.559	10.5183	7.38828	6.77291e-05	0.00647697	1	0
WSB1	AMPL31413671	26118	17.006	21.133	16.998	6.735	6.466	8.48	18.379	7.227	0.424532	0.00324202	0.0249044	1	0
WWC1	AMPL9571431	23286	14.258	12.063	9.915	30.606	28.171	27.988	12.0787	28.9217	2.28782	0.000368252	0.010586	1	0
WWC3	AMPL32179876	55841	1.188	1.73	2.327	12.495	10.727	15.463	1.74833	12.895	5.05579	0.00577721	0.0325294	1	0
XKR3	AMPL17758291	100996296,2	0.074	0.327	0.607	4.327	4.762	5.21	0.336	4.76633	4.31612	0.000197843	0.0087741	1	0
YDJC	AMPL421459	150223	4.976	5.564	3.744	16.02	12.281	18.733	4.76133	15.678	2.89482	0.0106732	0.044951	1	0
YRDC	AMPL14532183	79693	60.078	49.606	46.542	27.769	22.457	24.33	52.0753	24.852	0.487081	0.00656623	0.0346578	1	0
ZC3HAV1L	AMPL17608555	92092	1.337	1.636	1.518	0	0	0	1.497	0	0.400481	0.00167833	0.0185153	1	0
ZCCHC24	AMPL15612056	219654	9.431	10.099	11.433	32.784	30.928	34.971	10.321	32.8943	2.99393	0.000232296	0.0093109	1	0
ZDHHC15	AMPL34700253	158866	0	0	0	2.694	3.409	2.439	0	2.84733	3.84733	0.00511847	0.0307047	1	0
ZDHHC8	AMPL8252879	29801	4.01	3.507	1.821	9.572	8.07	8.147	3.11267	8.59633	2.33336	0.0017612	0.0189079	1	0
ZEB1	AMPL8274755	100996668,7	34.829	33.943	30.758	0.057	0	0	33.1767	0.019	0.0298157	0.000691852	0.0131609	1	0
ZFHX2	AMPL17723885	85446	0.743	1.356	1.72	5.445	4.963	5.265	1.273	5.22433	2.73838	0.000640544	0.0129087	1	0
ZIC1	AMPL9760350	7545	0	0	0	7.881	6.767	6.152	0	6.93333	7.93333	0.00264202	0.0228182	1	0
ZNF117	AMPL30536259	51351	0.223	0.888	1.012	3.697	3.308	2.328	0.707667	3.111	2.40738	0.00599713	0.0330567	1	0
ZNF208	AMPL12785489	7757	2.748	2.805	3.541	22.439	22.056	25.051	3.03133	23.182	5.99851	0.000588719	0.0125293	1	0
ZNF238	AMPL21607309	.	5.718	6.265	5.868	13.154	12.482	14.354	5.95033	13.33	2.06177	0.00154044	0.0177393	1	0
ZNF251	AMPL18304029	90987	1.931	2.618	2.428	7.164	6.667	6.928	2.32567	6.91967	2.38138	5.63751e-05	0.00610081	1	0
ZNF253	AMPL36754869	56242	0.965	1.496	0.708	8.884	7.218	9.089	1.05633	8.397	4.56978	0.00132588	0.0166525	1	0
ZNF302	AMPL213935	55900	27.031	30.577	33.49	13.183	13.785	13.135	30.366	13.3677	0.458065	0.00554935	0.0319678	1	0
ZNF333	AMPL14973155	84449	1.262	1.262	0.809	4.614	4.562	4.212	1.111	4.46267	2.58772	4.3272e-05	0.00574106	1	0
ZNF385B	AMPL35495702	151126	0.371	0.701	0.911	6.047	6.767	8.258	0.661	7.024	4.83082	0.00377457	0.0266522	1	0
ZNF417	AMPL35346280	147687	2.97	2.478	1.416	6.649	7.118	7.371	2.288	7.046	2.44708	0.00163716	0.0183021	1	0
ZNF467	AMPL22424276	168544	2.302	2.571	1.315	8.655	8.572	9.976	2.06267	9.06767	3.28722	0.000174297	0.00840253	1	0
ZNF486	AMPL18069738	90649	1.708	1.309	2.631	17.768	14.386	16.294	1.88267	16.1493	5.94912	0.000843	0.0140741	1	0
ZNF506	AMPL1376276	440515	0	0.047	0.101	5.101	5.765	4.877	0.0493333	5.24767	5.95394	0.00118709	0.0160431	1	0
ZNF511	AMPL34400989	118472	48.047	38.853	43.203	16.965	14.035	18.511	43.3677	16.5037	0.394514	0.00157053	0.0179556	1	0
ZNF529	AMPL35673998	57711	8.02	10.847	9.106	1.748	1.404	1.219	9.32433	1.457	0.237981	0.00445638	0.0288288	1	0
ZNF551	AMPL15832859	90233	2.673	3.507	2.529	6.075	6.416	8.202	2.903	6.89767	2.02349	0.00696963	0.035692	1	0
ZNF552	AMPL14742101	79818	2.376	2.104	2.529	9.113	8.221	7.925	2.33633	8.41967	2.82336	0.000717417	0.013364	1	0
ZNF567	AMPL35485091	163081	8.466	8.509	10.219	2.149	2.607	3.214	9.06467	2.65667	0.363317	0.00104769	0.0152769	1	0
ZNF586	AMPL33718082	54807	2.748	3.553	4.452	11.119	11.98	11.805	3.58433	11.6347	2.75605	0.000327705	0.0102017	1	0
ZNF649	AMPL36271391	65251	3.045	2.571	2.529	0.401	0.401	0.887	2.715	0.563	0.420727	0.000373641	0.0106808	1	0
ZNF671	AMPL15443342	79891	0.965	1.449	0.809	2.923	3.759	4.766	1.07433	3.816	2.32171	0.0124932	0.048732	1	0
ZNF676	AMPL6438597	163223	0.446	0.421	0.304	5.273	3.96	6.041	0.390333	5.09133	4.3812	0.00795248	0.0382734	1	0
ZNF682	AMPL16409194	91120	0.223	0.234	0.405	8.683	10.727	6.928	0.287333	8.77933	7.59658	0.00804184	0.038557	1	0
ZNF692	AMPL33809901	55657	25.992	44.37	38.346	97.063	93.586	111.398	36.236	100.682	2.73075	0.000551713	0.012264	1	0
ZNF737	AMPL9410214	100129842	1.559	0.935	1.416	6.906	7.168	7.537	1.30333	7.20367	3.56165	1.17604e-05	0.00374539	1	0
ZNF783	AMPL9020724	100289678	4.753	7.714	5.362	24.302	24.161	21.781	5.943	23.4147	3.51644	7.30028e-05	0.00662088	1	0
ZNF804A	AMPL22176614	91752	5.124	5.891	6.071	15.876	16.542	18.4	5.69533	16.9393	2.67938	0.000854063	0.0141685	1	0
ZNF812	AMPL8694199	729648	1.04	1.59	1.214	0.029	0	0.055	1.28133	0.028	0.450614	0.00782259	0.037963	1	0
ZNF829	AMPL8292801	374899	3.936	4.488	3.642	1.49	1.504	1.219	4.022	1.40433	0.47876	0.00212081	0.0206501	1	0
ZNF85	AMPL8942369	7639	0.817	1.59	1.214	7.938	8.822	9.754	1.207	8.838	4.45763	0.000754157	0.0135687	1	0
ZNF850	AMPL7144130	342892	5.347	5.61	5.362	2.207	1.303	1.607	5.43967	1.70567	0.420156	0.00127985	0.0165035	1	0
ZNF862	AMPL4354075	643641	0.743	0.935	0.202	3.095	3.459	3.159	0.626667	3.23767	2.60512	0.000927192	0.0145437	1	0
ZNF90	AMPL13705654	7643	2.005	3.413	4.047	35.65	36.191	37.909	3.155	36.5833	9.04533	1.89278e-06	0.00227633	1	0
ZNF93	AMPL15202302	81931	8.986	12.343	12.546	35.679	33.033	36.135	11.2917	34.949	2.92466	5.86689e-05	0.00610081	1	0
ZP3	AMPL2210592	7784	0.223	0.561	0.708	4.327	3.96	2.993	0.497333	3.76	3.17898	0.00411709	0.0277671	1	0
ZYG11A	AMPL3258204	440590	2.079	2.338	2.024	6.906	5.714	6.595	2.147	6.405	2.35303	0.0022301	0.0210181	1	0
LINC00670	AMPL37940573	284034	1.411	1.964	0.809	16.851	16.091	12.581	1.39467	15.1743	6.75432	0.00313707	0.0245989	1	0
LOC401093	AMPL18852168	.	8.094	6.92	8.499	26.738	26.868	24.441	7.83767	26.0157	3.05688	8.00294e-05	0.00662088	1	0
PMS2P5	AMPL19450177	100132832,5	8.094	8.182	6.374	18.541	18.848	15.13	7.55	17.5063	2.16448	0.00269799	0.0229786	1	0
SBDSP1	AMPL19832724	155370	11.065	15.943	15.683	34.676	31.881	30.039	14.2303	32.1987	2.17977	0.000552931	0.012264	1	0
TXNRD3	AMPL8280426	114112,6458	7.129	8.696	9.612	28.084	30.276	21.725	8.479	26.695	2.92172	0.00695487	0.0356589	1	0
ZNF767	AMPL19224615	79970	6.015	8.135	7.892	24.388	24.111	22.446	7.34733	23.6483	2.95284	2.97931e-05	0.00529534	1	0
CDON	AMPL33135779	50937	6.461	6.265	6.374	16.392	14.988	14.742	6.36667	15.374	2.22271	0.00147282	0.0174054	1	0
ABCA11P	AMPL19919031	79963	9.654	9.398	10.118	0.544	0.451	0.277	9.72333	0.424	0.132795	5.78272e-05	0.00610081	1	0
ACAD11	AMPL15466044	84129	10.471	14.728	12.647	40.293	40.803	36.08	12.6153	39.0587	2.94217	0.000104563	0.00721526	1	0
APLP2	AMPL10360664	334	17.748	19.824	20.033	45.279	41.956	40.68	19.2017	42.6383	2.16014	0.000289166	0.00995707	1	0
ARHGAP8	AMPL2503389	23779,55316	0.149	0.14	0.202	23.557	23.71	22.28	0.163667	23.1823	20.7812	0.000189589	0.00870661	1	0
PIANP	AMPL18608176	196500	0.817	0.935	1.012	6.305	5.564	4.655	0.921333	5.508	3.38723	0.0049288	0.030247	1	0
C4A	AMPL12122620	720,721	3.342	3.647	2.428	12.351	13.584	11.694	3.139	12.543	3.27205	0.000171414	0.00836238	1	0
C4B	AMPL1988353	100293534,7	2.079	3.086	1.821	11.434	11.329	10.475	2.32867	11.0793	3.62888	4.27086e-05	0.00574106	1	0
NREP	AMPL5262946	9315	26.289	26.323	27.318	64.795	62.959	63.403	26.6433	63.719	2.34122	2.25626e-06	0.00227633	1	0
CCDC169	AMPL1433680	728591	1.262	1.403	1.416	4.814	4.712	3.381	1.36033	4.30233	2.24643	0.0113503	0.046373	1	0
CEBPG	AMPL9496232	1054	7.203	5.751	3.845	14.759	17.394	13.578	5.59967	15.2437	2.46129	0.00157731	0.0179756	1	0
CSAD	AMPL30935968	51380	1.931	4.208	2.024	6.677	8.421	7.371	2.721	7.48967	2.28156	0.00430305	0.0282306	1	0
CXADRP3	AMPL19853818	101926958,101927005,440224	0	0.421	0	6.047	7.87	5.819	0.140333	6.57867	6.64601	0.00387851	0.0269748	1	0
DGCR5	AMPL19814534	.	0.297	0.608	0.405	4.184	2.957	3.436	0.436667	3.52567	3.15012	0.00477185	0.0297645	1	0
EGFEM1P	AMPL20004443	93556	0.52	2.057	2.125	8.425	8.722	10.142	1.56733	9.09633	3.93261	0.000270194	0.00984332	1	0
FKBP1AP1	AMPL21072228	.	0.223	0.234	0.304	1.519	2.356	1.829	0.253667	1.90133	2.31428	0.0101777	0.043851	1	0
GAGE12C	AMPL1383648	100132399,729422,729428,729431	1.262	1.403	1.922	24.817	25.113	21.781	1.529	23.9037	9.84724	0.000836401	0.0140556	1	0
GAGE12J	AMPL4081262	100008586,100132399,2576,2577,2578,645073,729396,729408,729422,729431,729442	1.857	1.59	1.518	25.849	27.67	21.559	1.655	25.026	9.80264	0.00291352	0.0238337	1	0
GAGE2D	AMPL1226599	100101629,7	1.708	1.169	1.416	22.811	22.757	18.844	1.431	21.4707	9.24338	0.00192682	0.0196794	1	0
HERC2P2	AMPL19813249	101930157	12.847	22.816	21.146	50.094	50.427	49.88	18.9363	50.1337	2.56485	0.00473864	0.0297008	1	0
HSD17B7P2	AMPL19806559	158160	3.268	6.499	7.791	13.928	15.339	12.803	5.85267	14.0233	2.19233	0.00595802	0.0329781	1	0
IPW	AMPL20400188	.	12.327	16.738	14.873	40.092	34.738	34.694	14.646	36.508	2.39729	0.000470395	0.0117119	1	0
KC6	AMPL19898187	.	0.743	0.842	0.506	3.238	2.757	2.605	0.697	2.86667	2.27853	0.0010159	0.0150597	1	0
LINC00152	AMPL20383401	112597,5415	24.952	20.198	28.127	9.916	12.832	9.422	24.4257	10.7233	0.461083	0.00731668	0.0366376	1	0
LINC00263	AMPL19302815	.	11.362	10.146	12.647	31.008	33.635	28.487	11.385	31.0433	2.58727	0.000755732	0.0135831	1	0
LOC100130093	AMPL19031192	.	1.262	1.169	0.506	4.872	4.461	4.268	0.979	4.53367	2.79619	0.000214547	0.00894588	1	0
LOC100130275	AMPL38249966	.	2.451	3.086	3.946	0.344	0.652	1.053	3.161	0.683	0.40447	0.00792843	0.0381958	1	0
LOC100216001	AMPL19546120	.	10.1	8.743	11.13	0.373	0.401	0.222	9.991	0.332	0.12119	0.00242938	0.0219473	1	0
THAP9-AS1	AMPL38013903	100499177	23.838	28.847	28.836	64.164	71.531	54.535	27.1737	63.41	2.28618	0.00563752	0.0321955	1	0
LOC100505912	AMPL37625556	.	0.817	1.636	1.113	4.729	3.358	3.214	1.18867	3.767	2.17804	0.00917487	0.041321	1	0
LOC100630923	AMPL37494618	.	0.446	0.608	0.202	1.863	1.855	1.829	0.418667	1.849	2.00822	0.00320946	0.0247909	1	0
TPM3P9	AMPL20443140	147804	6.238	5.377	3.946	13.011	13.685	10.364	5.187	12.3533	2.15829	0.00320476	0.0247908	1	0
LOC155060	AMPL37994032	.	0.52	0.935	0.607	3.84	3.609	3.214	0.687333	3.55433	2.69913	0.000204942	0.0087741	1	0
HOXD-AS1	AMPL38173815	401022	0	0	0	3.124	4.06	2.272	0	3.152	4.152	0.0129005	0.0497472	1	0
LOC401164	AMPL38258476	.	0.371	0.655	1.012	4.872	4.662	3.824	0.679333	4.45267	3.24692	0.000749565	0.0135275	1	0
LOC643401	AMPL37510932	.	0.594	0.701	0.304	3.181	3.559	3.492	0.533	3.41067	2.87715	3.27338e-05	0.00532227	1	0
LOC647859	AMPL19017739	.	5.644	6.218	5.464	22.955	24.612	19.786	5.77533	22.451	3.46123	0.0030384	0.0242659	1	0
LOC650623	AMPL19062708	.	2.822	4.114	3.744	9.17	8.221	7.704	3.56	8.365	2.05373	0.00059514	0.0125632	1	0
LOC92249	AMPL20019551	.	6.386	8.088	5.261	13.899	15.138	14.964	6.57833	14.667	2.06734	0.00183007	0.0193138	1	0
MALAT1	AMPL20459435	378938	538.321	1179.84	1158.99	4544.95	3955.84	4139.75	959.05	4213.52	4.38989	0.000172521	0.00836238	1	0
MGC72080	AMPL20455107	.	14.11	16.083	17.099	35.048	39.049	41.289	15.764	38.462	2.35397	0.00091961	0.0145127	1	0
MIR100HG	AMPL21258176	.	8.02	6.031	6.374	30.262	33.685	24.164	6.80833	29.3703	3.88948	0.00593089	0.0329107	1	0
NEAT1	AMPL19762783	283131,6932	40.918	112.49	57.064	398.226	386.576	369	70.1573	384.601	5.41899	0.000883162	0.0143788	1	0
NSUN5P1	AMPL38142161	155400	7.352	9.164	5.666	38	38.698	38.851	7.394	38.5163	4.70769	0.00027207	0.00984619	1	0
PALM2	AMPL1340694	114299	34.309	42.125	44.316	87.205	92.032	89.285	40.25	89.5073	2.19412	0.000477728	0.0117151	1	0
PAR-SN	AMPL20865848	.	2.673	3.974	3.744	17.367	14.436	13.689	3.46367	15.164	3.62124	0.00231642	0.0214412	1	0
PDXDC2P	AMPL21361852	283970	14.407	20.478	16.897	50.925	48.673	46.333	17.2607	48.6437	2.71861	0.000112014	0.00732484	1	0
PECAM1	AMPL5013980	5175	29.259	41.471	33.591	103.225	89.025	84.075	34.7737	92.1083	2.60271	0.00112057	0.0156241	1	0
PGBD3	AMPL17940561	101243544,2074,267004	19.456	25.294	22.664	5.846	5.815	7.205	22.4713	6.28867	0.310535	0.00364782	0.0263564	1	0
PGM5P2	AMPL19810405	595135	6.906	9.772	8.802	32.87	31.58	35.636	8.49333	33.362	3.61959	7.32136e-05	0.00662088	1	0
RPL23AP64	AMPL20296377	649946	1.857	5.049	6.475	21.379	19.048	21.67	4.46033	20.699	3.97393	0.000665208	0.0129994	1	0
RPL32P3	AMPL19891410	132241	4.233	4.535	3.339	9.027	10.426	8.147	4.03567	9.2	2.02555	0.0029353	0.0239118	1	0
SMN1	AMPL4358159	6606,6607	102.852	113.192	126.371	57.315	57.245	50.988	114.138	55.1827	0.487958	0.00416894	0.0278526	1	0
SNHG1	AMPL21397475	23642,9297,9298,9299,9300,9301,9302,9303,9304	52.503	57.18	49.678	112.739	127.271	118.382	53.1203	119.464	2.22585	0.000401396	0.0110015	1	0
SPANXA2	AMPL35393861	30014,72871	10.471	9.398	9.308	0	0	0	9.72567	0	0.0932343	0.000736068	0.0134444	1	0
STON1	AMPL7434718	11037	1.857	1.403	1.518	6.935	7.87	6.429	1.59267	7.078	3.11571	0.00153352	0.0177296	1	0
TBC1D3F	AMPL14648032	101060376,101060389,101060421,414060,729877,84218	4.976	6.452	3.744	11.807	9.324	12.415	5.05733	11.182	2.01112	0.00412293	0.0277746	1	0
TRPC1	AMPL8078268	7220	4.084	5.517	5.464	12.008	11.78	11.14	5.02167	11.6427	2.09953	0.000470578	0.0117119	1	0
USP32P2	AMPL20242606	101060794,2	7.872	15.99	12.141	32.44	32.282	33.863	12.001	32.8617	2.60454	0.00491586	0.0302023	1	0
ZNF285	AMPL36261195	26974,64692	1.485	1.075	0.911	0.057	0	0	1.157	0.019	0.472415	0.0103443	0.0440829	1	0
ZNF37BP	AMPL19151315	100129482	2.599	2.946	1.518	7.394	7.218	6.651	2.35433	7.08767	2.41111	0.00112282	0.0156307	1	0
ZNF595	AMPL22093563	152687,2554	37.948	45.772	44.417	0.373	0.652	0.554	42.7123	0.526333	0.0349177	0.00161472	0.0181664	1	0
ZNF776	AMPL16419290	284309	6.684	6.218	7.689	18.026	17.494	21.06	6.86367	18.86	2.52554	0.00188818	0.0195182	1	0
AAK1	AMPL25904291	22848	2.228	1.496	2.024	1.462	1.203	1.219	1.916	1.29467	0.786923	0.0448525	0.10863	0	1
AATK	AMPL5542914	9625	0	0.234	0	0.516	0.301	0.222	0.078	0.346333	1.24892	0.0426649	0.104939	0	1
ABCA13	AMPL34481782	154664	0	0	0	0.086	0.05	0	0	0.0453333	1.04533	0.105344	0.192601	0	1
ABCA4	AMPL3661170	24	0	0	0	0.029	0	0.055	0	0.028	1.028	0.110006	0.197739	0	1
ABCC12	AMPL16211125	94160	0	0	0	0	0	0	0	0	1	NA	NA	0	1
ABCD3	AMPL10799498	5825	114.957	131.519	110.891	140.766	149.828	141.271	119.122	143.955	1.20673	0.0206519	0.0655466	0	1
ABHD16A	AMPL36420922	7920	39.73	39.227	33.186	34.389	36.191	39.461	37.381	36.6803	0.981744	0.400171	0.425868	0	1
ABHD2	AMPL17078991	11057	55.102	53.674	53.017	52.587	51.63	57.805	53.931	54.0073	1.00139	0.486348	0.489856	0	1
ABI2	AMPL27003455	10152	25.769	29.782	35.109	37.026	36.091	31.701	30.22	34.9393	1.15116	0.112325	0.20058	0	1
ABLIM2	AMPL2772997	84448	0	0	0	0	0	0	0	0	1	NA	NA	0	1
ACADL	AMPL7739345	33	0	0	0	0	0	0	0	0	1	NA	NA	0	1
ACAN	AMPL12103662	176	0	0	0	0.029	0.251	0	0	0.0933333	1.09333	0.1801	0.278773	0	1
ASIC2	AMPL2568680	40	0	0.047	0	0	0	0	0.0156667	0	0.984575	0.211325	0.278773	0	1
ACER2	AMPL1493437	340485	2.228	5.283	2.833	1.433	1.704	2.549	3.448	1.89533	0.650929	0.116429	0.205456	0	1
ACOT12	AMPL16275627	134526	0	0	0	0.029	0	0.055	0	0.028	1.028	0.110006	0.197739	0	1
ACOX1	AMPL29431396	51	38.096	37.263	30.454	34.017	37.194	46.277	35.271	39.1627	1.10729	0.216756	0.282375	0	1
ACSBG2	AMPL14995441	81616	0	0.094	0	0	0	0	0.0313333	0	0.969619	0.211325	0.278773	0	1
ACSF3	AMPL4274602	197322	20.051	19.777	29.645	27.998	28.823	28.819	23.1577	28.5467	1.22308	0.119007	0.208443	0	1
ACSL1	AMPL11069973	2180	37.279	33.055	37.335	52.042	53.635	53.704	35.8897	53.127	1.46727	0.00143776	0.0172688	0	1
ACSS2	AMPL3974985	55902	0.074	0.094	0	0.172	0.251	0	0.056	0.141	1.08049	0.187107	0.278773	0	1
ACTL6B	AMPL31576066	51412	0	0	0	0	0	0	0	0	1	NA	NA	0	1
ACTR2	AMPL455942	10097	267.267	315.356	317.192	281.389	284.218	238.481	299.938	268.029	0.893968	0.11102	0.199067	0	1
ACTR5	AMPL14003590	79913	20.867	16.691	17.807	13.956	15.589	16.183	18.455	15.2427	0.834884	0.0531683	0.121544	0	1
ADAM10	AMPL5356454	102	20.125	24.359	20.033	40.321	39.249	38.463	21.5057	39.3443	1.79263	0.0013703	0.016905	0	1
ADAMTS12	AMPL13984628	81792	35.2	51.71	49.678	95.544	89.275	87.234	45.5293	90.6843	1.97046	0.00251097	0.0222879	0	1
ADAMTS19	AMPL16545980	171019	0	0.14	0	0	0	0	0.0466667	0	0.955414	0.211325	0.278773	0	1
ADCK1	AMPL31264949	57143	4.159	2.01	3.642	5.072	4.01	4.988	3.27033	4.69	1.33245	0.073421	0.15095	0	1
ADCY2	AMPL33163652	108	0.52	1.917	1.214	0.459	0.551	0.333	1.217	0.447667	0.652985	0.0970854	0.182968	0	1
ADNP2	AMPL25205542	22850	36.462	64.193	53.928	64.25	57.545	67.338	51.5277	63.0443	1.21925	0.144488	0.23985	0	1
AFF1	AMPL10005698	4299	46.71	52.505	55.547	55.195	56.844	58.914	51.5873	56.9843	1.10263	0.0807302	0.161552	0	1
AGA	AMPL4009477	175	10.248	10.66	13.355	8.97	11.93	8.48	11.421	9.79333	0.868958	0.162931	0.260653	0	1
AGBL1	AMPL34961845	123624	0	0.047	0	0	0	0	0.0156667	0	0.984575	0.211325	0.278773	0	1
AGBL4	AMPL17185985	84871	0	0	0	0.057	0	0	0	0.019	1.019	0.211325	0.278773	0	1
AHCTF1	AMPL24502432	25909	32.601	48.39	46.036	55.71	55.791	49.492	42.3423	53.6643	1.26122	0.0671742	0.141862	0	1
AHR	AMPL8460815	196	48.196	58.443	57.671	42.069	43.46	28.764	54.77	38.0977	0.701052	0.0248802	0.0737016	0	1
AHRR	AMPL6723696	57491	14.258	10.894	9.612	7.107	6.065	8.147	11.588	7.10633	0.643973	0.0333227	0.0892732	0	1
AIFM2	AMPL18491011	84883	4.976	5.517	4.351	3.009	2.907	3.824	4.948	3.24667	0.713965	0.0097199	0.0425875	0	1
AIG1	AMPL31828308	51390	19.159	20.712	22.461	34.59	36.843	32.145	20.7773	34.526	1.63133	0.000911991	0.0144767	0	1
AJAP1	AMPL33590109	55966	0	0	0	0	0	0	0	0	1	NA	NA	0	1
AK2	AMPL9337370	204	254.568	257.334	266.3	256.514	291.235	235.322	259.401	261.024	1.00623	0.465333	0.475134	0	1
AK7	AMPL34864212	122481	0	0	0	0.057	0	0.055	0	0.0373333	1.03733	0.0918168	0.177053	0	1
AKAP12	AMPL28324222	9590	83.915	105.103	99.255	88.695	97.997	81.193	96.091	89.295	0.930004	0.222431	0.284626	0	1
AKAP6	AMPL27814001	9472	0.817	0.795	0.809	1.261	1.604	2.328	0.807	1.731	1.51134	0.049444	0.115648	0	1
AKD1	AMPL1426829	.	0.149	0.14	0.202	0.115	0.351	0.166	0.163667	0.210667	1.04039	0.292106	0.339603	0	1
AKT1	AMPL2201548	207	72.479	68.074	62.022	57.487	51.931	55.533	67.525	54.9837	0.816982	0.0171862	0.0589812	0	1
ALDH7A1	AMPL6844965	501	81.539	80.744	62.528	133.688	138.6	138.167	74.937	136.818	1.8149	0.00351157	0.0258956	0	1
ALG12	AMPL34842536	79087	14.778	18.047	18.414	18.226	16.642	18.511	17.0797	17.793	1.03946	0.310179	0.354732	0	1
ALG14	AMPL35421310	199857	18.788	23.284	21.348	12.351	11.379	13.468	21.14	12.3993	0.605209	0.0052946	0.031293	0	1
ALK	AMPL27472922	238	0	0	0	0	0.05	0	0	0.0166667	1.01667	0.211325	0.278773	0	1
ALOXE3	AMPL6708784	59344	0.594	0.14	0	0.459	0.401	0.61	0.244667	0.49	1.19711	0.151783	0.248075	0	1
ALPK2	AMPL18451352	115701	0	0.094	0	0	0	0.055	0.0313333	0.0183333	0.987395	0.371217	0.40386	0	1
ALS2CR12	AMPL1988462	130540	0	0.047	0	0.029	0	0	0.0156667	0.00966667	0.994093	0.381951	0.411134	0	1
AMBRA1	AMPL31630769	55626	13.367	16.785	16.391	14.357	18.697	18.068	15.5143	17.0407	1.09242	0.2151	0.281489	0	1
AMPH	AMPL7222892	273	7.352	7.294	6.273	11.148	8.722	12.027	6.973	10.6323	1.45897	0.0264184	0.0765212	0	1
ANK2	AMPL6720177	287	0.891	1.356	1.619	0.659	0.702	1.108	1.28867	0.823	0.796534	0.0768494	0.156202	0	1
ANKRD33B	AMPL7659989	651746	4.604	5.891	4.958	7.48	7.218	8.757	5.151	7.81833	1.43364	0.00660828	0.0347933	0	1
ANKRD55	AMPL13960456	79722	0	0	0	0	0	0	0	0	1	NA	NA	0	1
ANO10	AMPL33019118	55129	29.853	43.201	40.471	31.265	32.282	29.762	37.8417	31.103	0.826509	0.118671	0.208071	0	1
AOAH	AMPL8585163	313	0	0	0	0	0	0	0	0	1	NA	NA	0	1
AOX1	AMPL6719129	316	0.446	0.748	0.607	0.115	0.351	0.388	0.600333	0.284667	0.802749	0.0305431	0.0842382	0	1
AP1G1	AMPL1585666	164	118.447	133.109	128.496	101.62	99.1	117.162	126.684	105.961	0.837698	0.0235919	0.0714007	0	1
AP3B1	AMPL9441138	8546	39.656	52.458	36.829	52.042	56.493	60.466	42.981	56.3337	1.3036	0.0452751	0.109281	0	1
APBB2	AMPL28925928	323	21.387	25.668	23.777	37.169	46.868	35.747	23.6107	39.928	1.66302	0.0157852	0.0560162	0	1
AQP2	AMPL6629955	359	0	0	0	0	0	0	0	0	1	NA	NA	0	1
AQPEP	AMPL16918060	206338	1.262	2.057	1.012	3.21	2.907	2.328	1.44367	2.815	1.56118	0.014926	0.0543111	0	1
ARFGAP2	AMPL14810875	84364	11.511	13.886	12.85	11.234	8.221	12.692	12.749	10.7157	0.85211	0.132012	0.224847	0	1
ARFGEF1	AMPL26851562	10565	23.615	38.993	36.424	31.151	28.973	30.759	33.0107	30.2943	0.920133	0.313384	0.357167	0	1
ARFIP2	AMPL7454420	23647	52.948	46.988	53.017	72.733	83.862	84.907	50.9843	80.5007	1.56779	0.00338778	0.0254315	0	1
ARHGAP15	AMPL32061520	101928361,6	0	0	0	0	0	0	0	0	1	NA	NA	0	1
ARHGAP17	AMPL1921317	55114	171.247	132.221	149.237	168.277	152.385	136.782	150.902	152.481	1.0104	0.459363	0.470898	0	1
ARHGAP30	AMPL101118	257106	0.074	0.094	0.101	0.029	0	0	0.0896667	0.00966667	0.926583	0.00174989	0.0188671	0	1
ARHGAP39	AMPL15536636	80728	1.782	1.262	1.416	1.462	1.404	0.61	1.48667	1.15867	0.868097	0.185635	0.278773	0	1
ARHGAP40	AMPL9248970	343578	0	0	0	0	0	0	0	0	1	NA	NA	0	1
ARHGAP5	AMPL961610	394	42.775	44.837	40.876	60.496	67.119	61.519	42.8293	63.0447	1.46123	0.0014144	0.0171613	0	1
ARHGEF10	AMPL25228117	9639	18.417	21.273	14.873	23.986	27.169	28.653	18.1877	26.6027	1.43856	0.012508	0.0487572	0	1
ARHGEF5	AMPL27015853	7984	0	0.094	0	0.057	0	0	0.0313333	0.019	0.988041	0.378374	0.409603	0	1
ARID1A	AMPL28474827	8289	129.958	128.246	132.239	130.564	121.757	132.126	130.148	128.149	0.98476	0.304092	0.350046	0	1
ARID4B	AMPL33406651	51742	20.57	31.512	27.014	39.748	38.547	41.844	26.3653	40.0463	1.49994	0.0201594	0.0646046	0	1
ARL15	AMPL32044440	54622	8.986	11.174	12.242	11.062	10.476	9.422	10.8007	10.32	0.959268	0.34237	0.380877	0	1
ARL6	AMPL16389715	84100	1.634	1.356	1.619	0.659	1.003	1.275	1.53633	0.979	0.78026	0.0347101	0.0916367	0	1
ARMC3	AMPL16032656	219681	0	0	0	0	0	0	0	0	1	NA	NA	0	1
ARNTL	AMPL10829423	406	10.1	10.613	11.838	12.495	12.732	13.634	10.8503	12.9537	1.17749	0.0169665	0.0584461	0	1
ARSB	AMPL6633252	411	28.962	39.601	30.758	23.471	24.061	28.875	33.107	25.469	0.776058	0.0655719	0.139736	0	1
ASAH1	AMPL15720712	427	42.255	41.19	41.584	63.247	47.871	55.422	41.6763	55.5133	1.32423	0.0443109	0.107726	0	1
ASAP1	AMPL31080579	50807	135.824	216.331	228.864	327.614	300.258	334.971	193.673	320.948	1.65379	0.0181904	0.0609442	0	1
ASB13	AMPL14320134	79754	2.376	2.571	3.946	4.499	4.11	4.046	2.96433	4.21833	1.31632	0.058586	0.129507	0	1
ASB4	AMPL32752777	51666	0	0.047	0	0.029	0	0.111	0.0156667	0.0466667	1.03052	0.231922	0.28959	0	1
ASCC3	AMPL12244696	10973	100.996	95.472	98.446	83.136	81.907	82.634	98.3047	82.559	0.841441	0.00386078	0.026926	0	1
ASTN1	AMPL28805298	460	0	0	0	0	0	0	0	0	1	NA	NA	0	1
ASTN2	AMPL24176308	23245	0	0	0	0.086	0	0	0	0.0286667	1.02867	0.211325	0.278773	0	1
ASXL3	AMPL14175370	80816	0	0	0	0	0	0	0	0	1	NA	NA	0	1
ATF6	AMPL12390755	22926	76.192	90.189	96.928	88.008	95.09	93.165	87.7697	92.0877	1.04864	0.280517	0.329526	0	1
ATG7	AMPL29912359	10533	12.03	21.18	17.099	11.922	12.482	14.909	16.7697	13.1043	0.793731	0.149489	0.245374	0	1
ATMIN	AMPL25963022	23300	157.954	157.468	149.035	111.421	105.717	130.131	154.819	115.756	0.749307	0.0110768	0.0458497	0	1
ATP10B	AMPL13945502	23120	0	0.047	0	0.029	0.1	0	0.0156667	0.043	1.02691	0.237352	0.29366	0	1
ATP10D	AMPL30765845	57205	13.887	16.831	20.741	14.959	14.286	13.412	17.153	14.219	0.838374	0.137593	0.231774	0	1
ATP11A	AMPL15404511	23250	0.149	0.187	0.101	0	0.201	0.222	0.145667	0.141	0.995927	0.477521	0.484208	0	1
ATP2B1	AMPL7539040	490	22.575	22.115	20.944	22.439	25.615	20.506	21.878	22.8533	1.04263	0.293582	0.340825	0	1
ATP2C2	AMPL25208833	9914	0	0	0	0	0	0	0	0	1	NA	NA	0	1
ATP6V0A1	AMPL2359872	535	53.245	63.492	76.288	76.516	73.937	74.376	64.3417	74.943	1.16224	0.125827	0.216895	0	1
ATP6V1H	AMPL31049293	51606	61.34	84.017	79.424	58.834	65.666	65.176	74.927	63.2253	0.845883	0.113767	0.20239	0	1
ATP9A	AMPL27668277	10079	16.56	20.665	16.188	26.279	24.261	24.552	17.8043	25.0307	1.38429	0.0116235	0.0468776	0	1
ATPAF2	AMPL34401893	91647	17.823	13.746	16.087	12.094	14.587	15.296	15.8853	13.9923	0.887891	0.14288	0.237924	0	1
ATPBD4	AMPL16290533	.	8.243	13.512	16.29	9.858	10.577	9.311	12.6817	9.91533	0.797807	0.18081	0.278773	0	1
ATR	AMPL6698211	545	22.501	24.499	22.259	25.706	27.971	25.882	23.0863	26.5197	1.14254	0.01393	0.0519855	0	1
ATXN1	AMPL3483603	6310	30.224	34.364	36.93	44.333	38.748	41.622	33.8393	41.5677	1.22183	0.019897	0.0640401	0	1
ATXN10	AMPL13463058	25814	161.37	185.053	173.722	314.145	320.81	263.532	173.382	299.496	1.72321	0.00585108	0.0326941	0	1
ATXN7	AMPL8587185	6314	1.262	0.795	1.416	1.032	1.404	1.275	1.15767	1.237	1.03677	0.368235	0.401977	0	1
AUTS2	AMPL30542403	26053	0	0	0	0	0	0	0	0	1	NA	NA	0	1
AXL	AMPL37228762	558	62.083	48.952	67.485	117.668	45.114	88.842	59.5067	83.8747	1.40273	0.183913	0.278773	0	1
B3GNTL1	AMPL336506	146712	8.763	6.826	5.362	13.383	14.637	14.022	6.98367	14.014	1.88059	0.00566997	0.0322717	0	1
BAI1	AMPL9133379	575	0	0	0	0.057	0.201	0.111	0	0.123	1.123	0.0497495	0.11611	0	1
BAI3	AMPL7540943	577	0.074	0.514	0.202	0.516	0.1	0.166	0.263333	0.260667	0.997889	0.494556	0.495962	0	1
BCAS3	AMPL2555332	54828	6.758	7.481	6.577	9.973	9.624	8.424	6.93867	9.34033	1.30253	0.00920023	0.0413525	0	1
BCL11A	AMPL36060596	53335	10.1	8.603	10.826	15.762	14.537	12.027	9.843	14.1087	1.3934	0.0197101	0.0636791	0	1
BCL2L1	AMPL34523885	598	188.55	168.315	179.084	109.042	109.326	116.497	178.65	111.622	0.626896	0.00146839	0.0174054	0	1
BCL2L13	AMPL24595191	23786	14.704	15.85	16.492	23.356	19.349	24.164	15.682	22.2897	1.3961	0.0177816	0.0602194	0	1
BEST3	AMPL17389459	144453	0	0.935	0.101	0.115	0.05	0.055	0.345333	0.0733333	0.79782	0.227814	0.286988	0	1
BIN3	AMPL32055735	55909	23.318	27.445	28.229	18.713	15.94	21.448	26.3307	18.7003	0.720814	0.0128845	0.0496967	0	1
BMP6	AMPL10007442	654	23.912	24.406	20.64	26.594	26.768	25.771	22.986	26.3777	1.1414	0.0473211	0.112427	0	1
BNC2	AMPL32683621	54796	36.685	39.554	39.358	61.069	58.147	70.109	38.5323	63.1083	1.62167	0.00799695	0.0384151	0	1
BNIP1	AMPL7018852	662	15.075	14.541	12.344	9.371	11.228	11.86	13.9867	10.8197	0.788679	0.0241232	0.0724727	0	1
BPNT1	AMPL28241162	10380	13.07	11.314	14.367	17.367	20.752	22.335	12.917	20.1513	1.51982	0.0100799	0.0435677	0	1
BRAF	AMPL28552085	673	27.7	35.627	29.443	55.367	60.503	68.945	30.9233	61.605	1.9611	0.00258749	0.0226128	0	1
BRD9	AMPL37424725	65980	48.418	47.642	48.666	47.973	52.082	45.889	48.242	48.648	1.00824	0.422642	0.443803	0	1
BTC	AMPL8086898	685	0.371	0.655	0.405	1.204	2.356	2.494	0.477	2.018	2.04333	0.0288997	0.0812852	0	1
BUD13	AMPL15734821	84811	12.921	13.933	10.017	18.083	19.449	18.234	12.2903	18.5887	1.4739	0.0111966	0.0460717	0	1
C10orf107	AMPL17513415	219621	0.371	0.094	0.101	0.029	0	0.111	0.188667	0.0466667	0.880538	0.127915	0.219546	0	1
C10orf11	AMPL13877760	83938	0	0	0	0.115	0	0.055	0	0.0566667	1.05667	0.115026	0.203991	0	1
SKIDA1	AMPL21745431	387640	0.074	0	0	0.057	0	0	0.0246667	0.019	0.99447	0.432491	0.451052	0	1
C10orf2	AMPL35869985	56652	54.211	49.98	57.772	43.33	46.016	44.282	53.9877	44.5427	0.828234	0.0202322	0.0647165	0	1
C10orf32	AMPL3438913	119032	29.482	22.769	22.057	12.982	12.532	11.694	24.7693	12.4027	0.520101	0.0159926	0.0564277	0	1
CACUL1	AMPL17541674	143384	44.928	62.323	55.445	38.057	37.044	36.412	54.232	37.171	0.691103	0.0382491	0.097625	0	1
C10orf76	AMPL37420679	79591	10.025	14.4	14.367	17.653	16.542	15.352	12.9307	16.5157	1.25735	0.058415	0.129317	0	1
C16orf62	AMPL31018550	57020	0.743	0.234	1.113	1.863	1.805	2.051	0.696667	1.90633	1.71297	0.0166227	0.0577574	0	1
C16orf74	AMPL22056364	404550	5.198	4.582	5.565	9.428	12.933	9.255	5.115	10.5387	1.88694	0.0196143	0.0634786	0	1
C16orf89	AMPL34683993	146556	0	0	0	0.029	0	0.055	0	0.028	1.028	0.110006	0.197739	0	1
C17orf51	AMPL1370028	339263	23.17	30.25	37.031	33.243	23.259	22.778	30.1503	26.4267	0.880461	0.259422	0.311058	0	1
C19orf12	AMPL1050970	83636	1.559	1.449	0.809	0.487	0.852	0.333	1.27233	0.557333	0.685345	0.0363189	0.0943412	0	1
C1orf159	AMPL31081201	54991	21.387	20.993	18.111	20.548	17.244	21.116	20.1637	19.636	0.975067	0.378412	0.409603	0	1
C1orf21	AMPL14284754	81563	8.392	10.473	13.153	28.486	20.151	18.899	10.6727	22.512	2.01428	0.0208231	0.0658524	0	1
C1orf228	AMPL3555041	339541	0	0.047	0	0.201	0.15	0.111	0.0156667	0.154	1.1362	0.00818987	0.0388825	0	1
C1orf87	AMPL34646137	127795	0	0.047	0	0	0	0	0.0156667	0	0.984575	0.211325	0.278773	0	1
C1orf94	AMPL4972730	84970	0	0	0	0	0	0	0	0	1	NA	NA	0	1
C1QTNF6	AMPL15039604	114904	0	0.187	0.101	0.287	0.451	0.887	0.096	0.541667	1.40663	0.0603144	0.131887	0	1
AAR2	AMPL30761630	25980	83.173	80.09	96.827	56.083	49.375	58.637	86.6967	54.6983	0.635125	0.00564291	0.0321955	0	1
FAM176C	AMPL16839361	.	7.723	6.966	5.464	7.107	5.664	7.648	6.71767	6.80633	1.01149	0.462728	0.473272	0	1
C21orf7	AMPL33438466	.	8.911	5.517	5.868	5.502	5.915	3.27	6.76533	4.89567	0.759229	0.122217	0.212294	0	1
C22orf23	AMPL16430659	84645	0.297	0.655	0.708	0.459	0.05	0.222	0.553333	0.243667	0.800644	0.076257	0.155303	0	1
C22orf25	AMPL16471257	.	3.416	3.834	4.047	2.465	2.105	2.106	3.76567	2.22533	0.676785	0.00193727	0.0197208	0	1
ADORA2A-AS1	AMPL19561369	646023	0	0	0	0.086	0	0.111	0	0.0656667	1.06567	0.0949998	0.180514	0	1
C3	AMPL5507295	718	0	0	0	0.086	0.201	0.333	0	0.206667	1.20667	0.0507048	0.117488	0	1
CMSS1	AMPL14253432	84319	263.183	213.713	208.628	320.421	347.878	274.395	228.508	314.231	1.37351	0.0190637	0.0624141	0	1
C3orf33	AMPL18188745	285315	3.342	5.19	5.767	5.531	5.313	5.598	4.76633	5.48067	1.12388	0.216002	0.281897	0	1
C3orf35	AMPL17195896	339883	0.891	0.655	0.809	1.49	1.203	1.108	0.785	1.267	1.27003	0.0159035	0.0562706	0	1
C3orf70	AMPL590978	285382	0	0	0	0.057	0	0	0	0.019	1.019	0.211325	0.278773	0	1
TOPAZ1	AMPL2247170	375337	0	0	0	0	0	0	0	0	1	NA	NA	0	1
C4BPA	AMPL2579543	722	0	0	0	0	0	0	0	0	1	NA	NA	0	1
C4orf17	AMPL15033095	84103	0	0	0	0	0	0	0	0	1	NA	NA	0	1
STPG2	AMPL17359792	285555	0.149	0.094	0.202	0.544	0.401	0.388	0.148333	0.444333	1.25776	0.00578635	0.0325315	0	1
C4orf6	AMPL29547041	10141	0	0	0	0	0	0	0	0	1	NA	NA	0	1
C5orf24	AMPL4113935	134553	90.079	64.006	67.789	89.842	104.664	100.314	73.958	98.2733	1.32439	0.0381532	0.097428	0	1
C5orf28	AMPL36075457	64417	27.848	43.294	40.066	29.202	33.284	26.713	37.0693	29.733	0.80729	0.127897	0.219546	0	1
C5orf46	AMPL21654328	389336	21.684	19.917	17.099	17.252	16.943	15.74	19.5667	16.645	0.857942	0.0748473	0.153148	0	1
C6orf106	AMPL36483826	64771	110.204	120.018	115.444	143.775	156.345	150.36	115.222	150.16	1.30061	0.00101487	0.0150597	0	1
FAXC	AMPL14383486	84553	9.06	6.405	10.32	7.365	5.614	6.374	8.595	6.451	0.77655	0.0979458	0.184108	0	1
C7orf71	AMPL4182012	285941	0	0	0	0	0	0	0	0	1	NA	NA	0	1
ZNF252P-AS1	AMPL19284345	286103	0.297	4.255	0.809	1.805	1.905	2.217	1.787	1.97567	1.0677	0.446776	0.462113	0	1
NUGGC	AMPL1110123	389643	0	0	0	0	0	0	0	0	1	NA	NA	0	1
C9orf91	AMPL17433121	203197	29.705	31.278	24.181	19.688	19.7	18.899	28.388	19.429	0.695148	0.0255941	0.0750367	0	1
CCDC171	AMPL16841135	203238	1.931	2.291	2.631	2.808	2.707	2.937	2.28433	2.81733	1.16229	0.0535632	0.122133	0	1
CABLES2	AMPL14661766	81928	9.208	6.686	9.41	6.906	5.664	6.761	8.43467	6.44367	0.78897	0.0686329	0.143992	0	1
CACNA1B	AMPL4784130	774	0.074	0.047	0.101	0	0	0	0.074	0	0.931099	0.0208122	0.0658524	0	1
CACNA1C	AMPL5003396	775	0.074	0	0.202	0.716	0.401	0.499	0.092	0.538667	1.40904	0.0107372	0.045145	0	1
CACNA1G	AMPL32265002	8913	0	0	0	0	0	0	0	0	1	NA	NA	0	1
CACNA2D1	AMPL4457087	781	55.696	59.658	56.052	113.455	109.426	115.943	57.1353	112.941	1.95993	2.52695e-05	0.00500006	0	1
CACNA2D3	AMPL30602906	55799	0	0	0.101	0.029	0	0.277	0.0336667	0.102	1.06611	0.264099	0.315163	0	1
CACNG2	AMPL28021229	10369	0	0	0	0	0	0	0	0	1	NA	NA	0	1
CADM2	AMPL8128038	253559	0.817	1.216	1.012	1.605	1.855	1.33	1.015	1.59667	1.28867	0.0207327	0.06572	0	1
CALCOCO1	AMPL35339320	57658	8.911	6.546	6.981	13.297	12.582	11.86	7.47933	12.5797	1.6015	0.00374639	0.0266385	0	1
CALCR	AMPL7213567	799	0	0.094	0.101	0	0	0	0.065	0	0.938967	0.0920145	0.177197	0	1
CALR	AMPL29403089	811	1504.54	1473.36	1533.14	2188.01	2477.86	2120.17	1503.68	2262.01	1.50398	0.00914369	0.0412761	0	1
CAMK4	AMPL11791014	814	91.342	66.952	82.864	77.433	80.804	86.957	80.386	81.7313	1.01653	0.436796	0.454489	0	1
CAMTA1	AMPL24694194	23261	6.312	3.974	3.238	5.158	6.216	4.157	4.508	5.177	1.12146	0.290776	0.338527	0	1
CAPN9	AMPL12254560	10753	0	0.888	0	0.802	0.602	0.443	0.296	0.615667	1.24666	0.198476	0.278773	0	1
CAPNS1	AMPL11790711	826	751.08	741.333	703.083	919.394	939.623	829.281	731.832	896.099	1.22415	0.0129523	0.049838	0	1
CAPSL	AMPL34209192	133690	0	0.094	0.304	0.086	0.1	0	0.132667	0.062	0.93761	0.26086	0.312337	0	1
CASC1	AMPL30611178	55259	0	0.047	0.101	0.172	0.05	0.166	0.0493333	0.129333	1.07624	0.0930409	0.177901	0	1
CASP12	AMPL8730791	100506742	0	0	0	0	0	0	0	0	1	NA	NA	0	1
CASR	AMPL3464377	846	0	0.047	0	0	0	0	0.0156667	0	0.984575	0.211325	0.278773	0	1
CASS4	AMPL33764362	57091	0	0.094	0	0.057	0	0	0.0313333	0.019	0.988041	0.378374	0.409603	0	1
CATSPERG	AMPL36916096	57828	0	0	0	0	0	0	0	0	1	NA	NA	0	1
CBFB	AMPL36501463	865	133.002	139.093	142.559	115.433	113.286	113.283	138.218	114.001	0.826047	0.00473872	0.0297008	0	1
CBX6	AMPL26675186	23466	31.784	29.502	36.93	47.084	43.61	39.904	32.7387	43.5327	1.31993	0.0117159	0.0469971	0	1
CCBE1	AMPL15845778	147372	0.817	0.982	1.315	0.831	0.952	0.998	1.038	0.927	0.945535	0.267585	0.318503	0	1
CCDC112	AMPL1136891	153733	6.461	9.351	8.195	13.44	12.732	11.749	8.00233	12.6403	1.5152	0.00743372	0.036959	0	1
CCDC129	AMPL20894835	223075	0	0	0	0	0	0	0	0	1	NA	NA	0	1
CCDC134	AMPL15284083	79879	41.958	38.993	39.56	41.41	34.838	44.393	40.1703	40.2137	1.00105	0.494731	0.496028	0	1
CCDC30	AMPL5389836	728621	0	0	0.101	0	0	0.055	0.0336667	0.0183333	0.985166	0.357609	0.393318	0	1
CCDC33	AMPL14952824	101929303,8	0	0	0	0	0	0	0	0	1	NA	NA	0	1
CCDC39	AMPL16970231	101928882,3	0	0.047	0.101	0.029	0.1	0.055	0.0493333	0.0613333	1.01144	0.378015	0.409452	0	1
CCDC51	AMPL15070795	79714	23.764	24.078	29.949	29.661	28.171	34.528	25.9303	30.7867	1.18033	0.0778859	0.157714	0	1
TMA7	AMPL30533234	51372	105.154	108.656	90.453	91.217	89.977	108.516	101.421	96.57	0.952637	0.292592	0.339943	0	1
CCDC85C	AMPL2482294	317762	14.481	16.925	15.784	16.879	13.183	18.954	15.73	16.3387	1.03638	0.381829	0.411134	0	1
CCDC88C	AMPL5274224	440193	4.753	4.769	3.137	7.279	6.667	7.648	4.21967	7.198	1.5706	0.0080699	0.0386073	0	1
CCNA1	AMPL28572122	8900	0	0	0	0.029	0	0	0	0.00966667	1.00967	0.211325	0.278773	0	1
CCNB1IP1	AMPL21097644	57820	45.077	46.941	45.125	90.701	100.704	80.307	45.7143	90.5707	1.96023	0.00799074	0.0383957	0	1
CD33	AMPL8788515	945	0.52	0.795	0.708	0.516	0.351	0.443	0.674333	0.436667	0.858053	0.0398708	0.100038	0	1
CD4	AMPL3404566	920	0	0	0	0	0	0	0	0	1	NA	NA	0	1
CD80	AMPL27742799	941	0	0.047	0	0.201	0	0	0.0156667	0.067	1.05054	0.263339	0.314448	0	1
CD96	AMPL26944744	10225	0	0	0	0.086	0	0.055	0	0.047	1.047	0.101275	0.188095	0	1
CDC20B	AMPL7976092	166979	0.223	0.234	0.202	0.201	0.201	0.388	0.219667	0.263333	1.0358	0.278693	0.327975	0	1
CDC25B	AMPL35114157	994	66.018	68.167	67.182	68.176	58.347	66.285	67.1223	64.2693	0.958119	0.222363	0.284626	0	1
CDC42BPA	AMPL7899726	8476	27.551	46.053	43.304	65.311	55.841	65.01	38.9693	62.054	1.57756	0.0186669	0.0617692	0	1
CDC5L	AMPL7803282	988	157.137	175.234	174.633	146.383	150.58	149.806	169.001	148.923	0.881893	0.0356356	0.0932823	0	1
CDCA2	AMPL36071672	157313	49.681	62.089	50.69	42.585	41.705	45.28	54.1533	43.19	0.801221	0.0507749	0.117577	0	1
CDH10	AMPL12249797	1008	3.119	2.992	4.148	2.952	2.556	2.272	3.41967	2.59333	0.813033	0.0694487	0.145185	0	1
CDH12	AMPL27957153	1010	0.074	0.234	0	0.688	0.952	0.831	0.102667	0.823667	1.65387	0.00113309	0.0157114	0	1
CDH13	AMPL8189904	1012	8.911	7.06	7.386	8.798	9.524	9.865	7.78567	9.39567	1.18325	0.0434337	0.106339	0	1
CDH17	AMPL29429242	1015	0	0	0	0	0	0	0	0	1	NA	NA	0	1
CDH18	AMPL29952168	1016	0.074	0.094	0	0.373	0.702	0.111	0.056	0.395333	1.32134	0.0913109	0.176775	0	1
CDH22	AMPL35210989	64405	0.149	0.094	0	0.143	0.201	0.055	0.081	0.133	1.0481	0.220234	0.283745	0	1
CDH24	AMPL35173343	64403	0.891	3.133	0.911	3.84	4.161	6.595	1.645	4.86533	2.21752	0.0247361	0.0734362	0	1
CDH4	AMPL7209303	1002	0	0	0	0	0	0	0	0	1	NA	NA	0	1
CDH6	AMPL30192577	1004	36.314	56.198	55.648	37.914	36.091	46.499	49.3867	40.168	0.817042	0.148717	0.244403	0	1
CDKL5	AMPL6901963	6792	0	0	0	0	0	0	0	0	1	NA	NA	0	1
CEACAM3	AMPL7204917	1084	0	0	0	0	0	0	0	0	1	NA	NA	0	1
CEACAM5	AMPL29884115	1048	0	0	0	0.057	0	0	0	0.019	1.019	0.211325	0.278773	0	1
CECR1	AMPL30905632	51816	0	0.047	0	0	0.05	0	0.0156667	0.0166667	1.00098	0.483616	0.487858	0	1
CECR2	AMPL13934207	27443	0.668	1.823	0.202	0.373	0.1	0.388	0.897667	0.287	0.678201	0.165948	0.263953	0	1
CECR3	AMPL37598970	27442	0	0	0	0	0	0	0	0	1	NA	NA	0	1
CENPH	AMPL37107677	64946	20.57	26.65	21.854	19.201	21.755	19.231	23.0247	20.0623	0.876696	0.123759	0.214381	0	1
CEP128	AMPL34482967	145508	26.14	35.673	27.52	40.063	41.304	40.181	29.7777	40.516	1.3489	0.0332388	0.0890892	0	1
CEP44	AMPL6285643	80817	0.891	1.029	1.012	0.201	0.501	0.166	0.977333	0.289333	0.652057	0.00656913	0.0346578	0	1
CEP57	AMPL25068795	9702	23.095	22.068	23.676	40.894	42.407	38.241	22.9463	40.514	1.73363	0.000918631	0.0145127	0	1
CEP70	AMPL36150568	80321	15.075	20.619	22.967	27.253	27.57	26.436	19.5537	27.0863	1.36649	0.0407653	0.101671	0	1
CERS3	AMPL16583431	204219	0	0	0	0	0	0	0	0	1	NA	NA	0	1
CFDP1	AMPL26922923	10428	29.853	37.263	29.949	39.633	39.7	34.639	32.355	37.9907	1.16896	0.0700872	0.146241	0	1
CHD6	AMPL14873681	84181	31.413	29.829	24.08	35.278	40.903	37.077	28.4407	37.7527	1.3163	0.0160667	0.0565418	0	1
CHD9	AMPL14468573	80205	95.574	104.776	101.279	101.276	116.594	114.447	100.543	110.772	1.10074	0.0775203	0.157236	0	1
CHN2	AMPL28091981	1124,644086	0	0	0	0	0	0	0	0	1	NA	NA	0	1
CHODL	AMPL14521376	140578	0.074	0.187	0.202	0.086	0.201	0.111	0.154333	0.132667	0.98123	0.353055	0.390052	0	1
CHRD	AMPL8187612	8646	1.411	0.982	0.405	1.777	1.153	1.718	0.932667	1.54933	1.31908	0.0824436	0.16429	0	1
CHRM2	AMPL349057	1129	0	0	0	0	0	0	0	0	1	NA	NA	0	1
CHST9	AMPL14500321	83539	0	0	0	0	0	0	0	0	1	NA	NA	0	1
CHUK	AMPL7797843	1147	22.056	25.715	23.574	25.161	24.863	22.778	23.7817	24.2673	1.0196	0.364773	0.399088	0	1
CILP	AMPL8579051	8483	0	0	0	0	0.05	0	0	0.0166667	1.01667	0.211325	0.278773	0	1
CLCN3	AMPL15836504	1182	15.149	13.652	17.301	22.955	23.71	25.272	15.3673	23.979	1.52615	0.00208701	0.0204472	0	1
CLMN	AMPL14683650	79789	4.233	6.499	4.249	6.964	6.516	5.819	4.99367	6.433	1.24014	0.0933845	0.178492	0	1
CLSTN2	AMPL36529655	64084	0	1.823	0	0	0	0.055	0.607667	0.0183333	0.633423	0.217227	0.282588	0	1
CLTB	AMPL12577988	1212	89.411	78.22	80.537	63.448	54.738	64.29	82.7227	60.8253	0.738454	0.00450875	0.0290501	0	1
CMIP	AMPL21157766	80790	137.087	131.285	148.933	210.118	188.927	182.45	139.102	193.832	1.39064	0.00426534	0.0281709	0	1
CMKLR1	AMPL5743146	1240	0	0	0	0	0	0	0	0	1	NA	NA	0	1
CNGB1	AMPL8144346	1258	0	0	0	0	0	0	0	0	1	NA	NA	0	1
CNKSR2	AMPL24468879	22866	4.01	4.395	3.339	1.605	2.155	1.496	3.91467	1.752	0.559957	0.00329044	0.0250272	0	1
CNNM2	AMPL31209161	54805	9.06	8.416	6.88	4.041	6.366	3.547	8.11867	4.65133	0.619754	0.0183932	0.0613084	0	1
CNOT6	AMPL24348882	57472	92.53	113.145	97.839	65.225	66.618	65.121	101.171	65.6547	0.652381	0.0141697	0.0526235	0	1
CNRIP1	AMPL25860259	25927	93.569	83.924	90.453	68.75	62.107	68.834	89.3153	66.5637	0.748086	0.00194981	0.0197518	0	1
CNTN4	AMPL15738782	152330	0	0	0	0	0	0	0	0	1	NA	NA	0	1
CNTNAP2	AMPL24251246	26047	0	0	0.101	0.172	0.05	0	0.0336667	0.074	1.03902	0.275482	0.325372	0	1
COG3	AMPL15521085	83548	8.689	8.182	8.297	6.992	8.522	7.371	8.38933	7.62833	0.918951	0.117348	0.206713	0	1
COG7	AMPL16165578	91949	3.565	4.442	5.767	5.33	5.313	3.88	4.59133	4.841	1.04465	0.385905	0.414301	0	1
COL16A1	AMPL10525663	1307	0	0	0	0.029	0	0	0	0.00966667	1.00967	0.211325	0.278773	0	1
COL20A1	AMPL35902468	57642	0	0.608	0	0	0.05	0.055	0.202667	0.035	0.860588	0.247679	0.301854	0	1
COL22A1	AMPL35959739	169044	0	0	0	0.029	0	0.055	0	0.028	1.028	0.110006	0.197739	0	1
COL25A1	AMPL22119597	84570	0	0	0	0	0	0	0	0	1	NA	NA	0	1
COL4A2	AMPL8073111	1284	155.875	164.294	138.31	272.763	260.859	259.708	152.826	264.443	1.7256	0.000441479	0.0113086	0	1
COL6A2	AMPL7371602	1292	13.738	12.811	9.814	18.026	16.792	13.911	12.121	16.243	1.31415	0.0362015	0.0941752	0	1
COMMD1	AMPL35990311	150684	72.553	67.7	77.199	66.715	73.285	76.482	72.484	72.1607	0.9956	0.469529	0.47832	0	1
COMMD7	AMPL16475641	149951	3.713	2.291	3.44	2.121	2.657	2.106	3.148	2.29467	0.794278	0.0897165	0.174512	0	1
COMMD8	AMPL33096020	54951	37.354	49.419	47.857	30.005	31.129	30.316	44.8767	30.4833	0.68626	0.0308707	0.0846501	0	1
COMMD9	AMPL25248022	29099	13.664	12.811	13.963	13.842	11.73	11.916	13.4793	12.496	0.932087	0.143001	0.23801	0	1
COTL1	AMPL37398136	23406	970.226	691.166	761.766	823.247	718.264	724.422	807.719	755.311	0.935196	0.303915	0.349911	0	1
CPAMD8	AMPL33783463	27151	0	0.047	0	0	0	0	0.0156667	0	0.984575	0.211325	0.278773	0	1
CPSF2	AMPL33617028	53981	45.968	61.061	48.262	51.641	52.833	49.215	51.7637	51.2297	0.989879	0.460486	0.471691	0	1
CPSF6	AMPL12585597	11052	373.461	349.206	397.628	252.989	282.864	291.409	373.432	275.754	0.739131	0.00318183	0.0247304	0	1
CRAMP1L	AMPL36652932	57585	11.585	10.8	10.927	8.97	10.025	9.921	11.104	9.63867	0.878938	0.0140458	0.052307	0	1
CRHR1	AMPL27112976	1394	0	0	0	0.086	0.301	0.055	0	0.147333	1.14733	0.0985572	0.184864	0	1
CRISPLD1	AMPL13931348	83690	12.03	16.598	15.075	20.49	20.351	21.06	14.5677	20.6337	1.38965	0.0212877	0.0668173	0	1
CRY2	AMPL36856578	1408	8.243	13.138	7.892	10.002	10.577	11.14	9.75767	10.573	1.07579	0.340042	0.379151	0	1
CSF1R	AMPL27286436	1436	0.594	2.01	0.101	0.229	0.05	0.055	0.901667	0.111333	0.5844	0.150387	0.246343	0	1
CSMD2	AMPL18347703	114784	0	0	0	0	0	0	0	0	1	NA	NA	0	1
CSMD3	AMPL21626780	114788	0.223	0.468	0.101	1.347	1.153	1.275	0.264	1.25833	1.78666	0.00187007	0.0194861	0	1
CSN2	AMPL8773387	1447	0	0	0	0	0	0	0	0	1	NA	NA	0	1
CSNK1A1	AMPL2864923	1452	490.348	506.767	440.325	396.507	443.52	378.699	479.147	406.242	0.848162	0.0293685	0.0822749	0	1
CSNK1D	AMPL7895090	1453	141.097	154.382	143.773	187.02	190.481	193.977	146.417	190.493	1.29898	0.00127823	0.0165035	0	1
CST7	AMPL9090280	8530	0	0	0	0	0.05	0	0	0.0166667	1.01667	0.211325	0.278773	0	1
CTCFL	AMPL16835201	140690	0	0	0	0	0	0	0	0	1	NA	NA	0	1
CTNNA1	AMPL11906814	1495	387.273	403.675	393.176	398.427	464.523	437.779	394.708	433.576	1.09822	0.0870714	0.170823	0	1
CTNNA2	AMPL28405560	1496	0	0	0	0.057	0.351	0.111	0	0.173	1.173	0.0978136	0.183938	0	1
CTNND2	AMPL10821778	1501	0	0.047	0	0.029	0.15	0	0.0156667	0.0596667	1.04332	0.222261	0.284626	0	1
CTTNBP2NL	AMPL31070651	55917	25.249	28.006	24.384	33.071	33.886	26.769	25.8797	31.242	1.19949	0.0622975	0.134932	0	1
CUX2	AMPL26794373	23316	0	0.421	0.405	0.544	0.251	0.554	0.275333	0.449667	1.1367	0.184018	0.278773	0	1
CWC27	AMPL27455331	10283	108.05	129.322	127.18	105.202	118.8	104.304	121.517	109.435	0.901385	0.112172	0.200465	0	1
CXCL6	AMPL8121860	6372	0	1.122	0	0.029	0	0	0.374	0.00966667	0.734837	0.216369	0.282143	0	1
CXCR5	AMPL10179384	643	0	0	0	0.258	0.1	0.055	0	0.137667	1.13767	0.0773967	0.157079	0	1
CYB561D1	AMPL2125966	284613	0.965	1.636	1.922	1.318	0.952	0.887	1.50767	1.05233	0.818424	0.12354	0.214147	0	1
CYP11A1	AMPL3192936	1583	0	0	0	0	0	0	0	0	1	NA	NA	0	1
CYP11B2	AMPL1673129	1585	0	0	0	0	0	0	0	0	1	NA	NA	0	1
CYP2C8	AMPL5139177	1558	0	0	0	0	0	0	0	0	1	NA	NA	0	1
DAAM2	AMPL9156241	23500	0.297	0.655	0.809	0.602	0.652	0.776	0.587	0.676667	1.0565	0.311303	0.355602	0	1
DAB1	AMPL37074320	1600	0	0	0	0.029	0	0	0	0.00966667	1.00967	0.211325	0.278773	0	1
DAB2IP	AMPL13963287	153090	55.176	60.967	64.754	58.548	56.092	64.345	60.299	59.6617	0.989603	0.435989	0.45381	0	1
DAPP1	AMPL24416777	27071	0	0	0	0	0	0	0	0	1	NA	NA	0	1
DARS	AMPL10409117	1615	72.256	94.209	98.446	102.852	88.624	92.887	88.3037	94.7877	1.07261	0.264699	0.315815	0	1
DBC1	AMPL25322562	.	0	0	0	0	0	0	0	0	1	NA	NA	0	1
DCBLD2	AMPL16283158	131566	90.45	85.186	77.907	46.769	58.949	52.873	84.5143	52.8637	0.629879	0.00166987	0.0184649	0	1
DCC	AMPL27631458	1630	0.149	0.047	0.202	0.373	0.301	0.333	0.132667	0.335667	1.17922	0.0153152	0.0551321	0	1
DCTPP1	AMPL36364339	79077	128.621	99.773	91.97	111.793	123.311	119.712	106.788	118.272	1.10654	0.207054	0.278773	0	1
DCUN1D2	AMPL2210216	55208	15.298	19.076	18.718	26.537	22.858	26.935	17.6973	25.4433	1.41428	0.00603269	0.0330999	0	1
DDAH1	AMPL12058845	23576	353.41	328.307	400.158	482.308	497.907	483.946	360.625	488.054	1.35238	0.0107551	0.0451673	0	1
DDR2	AMPL27205519	4921	55.028	54.983	51.499	74.596	88.423	84.352	53.8367	82.457	1.52192	0.0072078	0.036253	0	1
DDX25	AMPL13103028	29118	0	0	0	0.029	0.05	0.055	0	0.0446667	1.04467	0.0151796	0.0548349	0	1
DEAF1	AMPL36696619	101927373,1	60.449	61.482	57.165	64.25	46.718	65.952	59.6987	58.9733	0.98805	0.458936	0.470514	0	1
2001-12-01	AMPL32350540	50514	0	0	0	0	0	0	0	0	1	NA	NA	0	1
DENND1A	AMPL37345153	57706	20.57	25.855	25.497	32.097	31.028	34.916	23.974	32.6803	1.34862	0.00876856	0.0403762	0	1
DENND4C	AMPL31078841	55667	0	0	0	0	0	0	0	0	1	NA	NA	0	1
DENR	AMPL7372630	8562	31.264	78.547	54.13	46.54	32.983	43.229	54.647	40.9173	0.753272	0.211752	0.278994	0	1
DEPDC1B	AMPL32629847	55789	37.502	48.437	46.441	47.629	46.768	45.502	44.1267	46.633	1.05554	0.267752	0.318637	0	1
DGKG	AMPL11633301	1608	0	0.094	0	0.201	0.05	0	0.0313333	0.0836667	1.05074	0.248929	0.302866	0	1
DHCR24	AMPL26008095	1718	244.172	280.945	280.363	302.825	284.418	279.882	268.493	289.042	1.07625	0.117039	0.206272	0	1
DHRS7B	AMPL32309658	25979	28.516	29.829	28.229	31.122	27.72	33.198	28.858	30.68	1.06102	0.186809	0.278773	0	1
DHX34	AMPL25917341	9704	21.239	19.87	19.426	21.436	17.494	20.174	20.1783	19.7013	0.977477	0.36811	0.401891	0	1
DHX57	AMPL21713320	90957	18.046	23.19	20.134	17.08	16.191	13.911	20.4567	15.7273	0.779587	0.0331523	0.0889166	0	1
DICER1	AMPL13835114	23405	24.135	40.021	35.817	25.075	25.865	26.991	33.3243	25.977	0.785944	0.130602	0.22307	0	1
DIP2B	AMPL17506993	57609	29.779	32.681	38.144	29.116	34.387	33.309	33.5347	32.2707	0.963399	0.345976	0.384329	0	1
DIP2C	AMPL25644170	22982	2.451	5.657	3.946	9.4	6.917	5.21	4.018	7.17567	1.62927	0.0563659	0.126156	0	1
DIRC3	AMPL19424323	729582	0.074	0	0.101	0.029	0	0	0.0583333	0.00966667	0.954016	0.121846	0.211875	0	1
DISP1	AMPL18197716	84976	2.673	5.377	3.44	5.044	3.96	3.713	3.83	4.239	1.08468	0.340738	0.379735	0	1
DLC1	AMPL21585463	10395	49.384	52.692	59.594	59.923	62.207	61.297	53.89	61.1423	1.13212	0.0657615	0.139903	0	1
DLG2	AMPL6034659	1740	0.297	0.795	0.304	2.293	1.303	1.108	0.465333	1.568	1.7525	0.038823	0.0983473	0	1
DLGAP1	AMPL29966444	9229	0	0	0	0	0	0	0	0	1	NA	NA	0	1
DLGAP2	AMPL30450280	9228	0	0	0	0	0	0	0	0	1	NA	NA	0	1
DNAAF1	AMPL17096148	123872	0.074	0.047	0.304	0	0	0	0.141667	0	0.875912	0.112226	0.200502	0	1
DNAH14	AMPL10980293	127602	0.891	0.421	0.405	2.149	1.805	2.272	0.572333	2.07533	1.9559	0.0011135	0.0155624	0	1
DNAH6	AMPL7585140	1768	0	0.047	0	0.057	0	0.277	0.0156667	0.111333	1.09419	0.187434	0.278773	0	1
DNAH7	AMPL31192670	56171	0.074	0	0	0.172	0.1	0.111	0.0246667	0.127667	1.10052	0.0184849	0.0614493	0	1
DNAH8	AMPL7229148	1769	0	0	0	0	0	0	0	0	1	NA	NA	0	1
DNAH9	AMPL7582404	1770	0	0	0	0	0	0	0	0	1	NA	NA	0	1
DNAJC17	AMPL33634164	55192	6.684	6.125	5.464	4.671	4.211	4.6	6.091	4.494	0.774785	0.0157943	0.0560162	0	1
DNAJC3	AMPL30033378	5611	69.063	84.812	89.137	71.701	69.475	73.933	81.004	71.703	0.886579	0.13221	0.225031	0	1
DOCK2	AMPL27535684	1794	0.817	1.543	1.518	0.115	0.1	0.055	1.29267	0.09	0.475429	0.0181619	0.060895	0	1
DOCK3	AMPL27417255	1795	0	0	0.101	0.201	0.251	0.111	0.0336667	0.187667	1.14898	0.0229603	0.0700796	0	1
DOCK7	AMPL16745319	85440	36.685	49.933	53.523	46.511	44.964	48.106	46.7137	46.527	0.996088	0.487227	0.49032	0	1
DOCK8	AMPL22015115	81704	0	0	0	0	0	0	0	0	1	NA	NA	0	1
DOCK9	AMPL24190539	23348	15.521	14.026	12.242	18.971	23.209	16.793	13.9297	19.6577	1.38367	0.0370393	0.0955775	0	1
DOK5	AMPL32520201	55816	1.559	2.992	2.226	0.373	0.501	0.554	2.259	0.476	0.4529	0.023899	0.0720946	0	1
DPF3	AMPL12061275	8110	11.213	10.753	11.13	14.1	15.489	15.186	11.032	14.925	1.32355	0.00332374	0.0251438	0	1
DPP10	AMPL8268557	57628	0	0	0	0	0	0	0	0	1	NA	NA	0	1
DPYD	AMPL6565280	1806	10.842	14.166	13.76	14.128	14.537	13.8	12.9227	14.155	1.08851	0.180057	0.278773	0	1
DSCAM	AMPL10055373	1826	0	0	0	0.143	1.153	0.111	0	0.469	1.469	0.151994	0.248223	0	1
DSCAML1	AMPL31003419	57453	0	0	0	0	0	0	0	0	1	NA	NA	0	1
DST	AMPL31607097	667	244.172	307.829	294.123	224.676	237.45	240.864	282.041	234.33	0.831433	0.0624523	0.13514	0	1
DTWD2	AMPL16519737	285605	37.873	50.588	53.624	35.765	36.442	33.918	47.3617	35.375	0.752145	0.0638508	0.137338	0	1
DVL1	AMPL30400899	1855	69.36	60.219	54.939	66.543	62.257	70.109	61.506	66.303	1.07674	0.19421	0.278773	0	1
DYM	AMPL33834365	54808	18.268	23.33	16.694	24.846	22.407	21.836	19.4307	23.0297	1.17616	0.103508	0.190756	0	1
DYNC1H1	AMPL7580051	1778	48.344	52.645	41.685	47.572	45.715	42.121	47.558	45.136	0.950122	0.273321	0.323576	0	1
DYNC1I1	AMPL28072980	1780	0.891	1.917	0.405	0.373	1.003	0.554	1.071	0.643333	0.793498	0.224174	0.285404	0	1
DYRK4	AMPL30239239	8798	0.371	0.327	0.202	0.602	0.401	0.72	0.3	0.574333	1.21103	0.0394343	0.0992534	0	1
E2F3	AMPL10340053	1871	49.532	71.113	56.862	32.87	36.242	36.745	59.169	35.2857	0.603062	0.0295029	0.0824805	0	1
E2F8	AMPL14009997	79733	14.852	17.907	15.177	20.032	18.547	21.448	15.9787	20.009	1.23738	0.0178026	0.0602644	0	1
EBF2	AMPL37217218	64641	0	0.655	0	0.029	0.05	0.055	0.218333	0.0446667	0.857456	0.254915	0.307499	0	1
EBLN1	AMPL6852258	340900	0	1.73	0.101	0	0	0.055	0.610333	0.0183333	0.632374	0.200843	0.278773	0	1
EEF1A1	AMPL9545654	1915	9689.71	9971.24	10186.3	9040.07	9634.33	10481.8	9949.07	9718.72	0.976849	0.322798	0.364662	0	1
EEF1D	AMPL4544913	1936	891.583	783.879	720.385	915.811	889.446	769.813	798.616	858.357	1.07471	0.212351	0.279596	0	1
EFCAB11	AMPL34653466	90141	4.901	5.47	3.035	3.41	2.657	3.824	4.46867	3.297	0.785749	0.124784	0.215655	0	1
EFCAB4B	AMPL5240758	84766	0	0	0	0	0	0	0	0	1	NA	NA	0	1
EFHA1	AMPL34334767	.	33.195	41.892	36.626	34.618	38.597	41.4	37.2377	38.205	1.0253	0.389326	0.417195	0	1
EFNA5	AMPL7886560	1946	12.327	10.426	11.838	12.351	13.735	11.472	11.5303	12.5193	1.07893	0.160408	0.25786	0	1
EGFLAM	AMPL8379325	133584	0	0.047	0	0.258	0.1	0.166	0.0156667	0.174667	1.15655	0.0306776	0.084397	0	1
EIF4EBP1	AMPL27717688	1978	182.015	177.432	196.892	150.997	141.207	138.112	185.446	143.439	0.774693	0.00308403	0.0244125	0	1
ELAC1	AMPL31412916	55520	6.535	7.34	6.071	7.738	7.669	8.978	6.64867	8.12833	1.19345	0.0298728	0.0831055	0	1
ELAVL4	AMPL36405509	1996	0	0	0	0	0	0	0	0	1	NA	NA	0	1
ELK3	AMPL29141740	2004	144.364	125.348	124.55	89.928	96.093	89.95	131.421	91.9903	0.702234	0.00918946	0.0413412	0	1
ELMO1	AMPL26083431	9844	0	0	0	0	0.1	0	0	0.0333333	1.03333	0.211325	0.278773	0	1
ELP2	AMPL31101435	55250	18.046	21.039	21.247	27.167	24.512	23.388	20.1107	25.0223	1.23266	0.0162643	0.0568786	0	1
ELP4	AMPL31402682	26610	6.981	12.53	12.242	21.207	21.805	17.181	10.5843	20.0643	1.81835	0.00816621	0.0388358	0	1
EML1	AMPL27339985	2009	26.14	30.764	29.847	24.76	27.72	27.268	28.917	26.5827	0.921973	0.124722	0.21558	0	1
EML6	AMPL1529474	400954	2.896	2.01	2.327	4.442	4.11	3.325	2.411	3.959	1.45383	0.0116839	0.0469578	0	1
ENOX1	AMPL4408658	55068	0.297	0.374	0.607	1.261	1.103	0.831	0.426	1.065	1.44811	0.00883368	0.0405392	0	1
EPB41L2	AMPL7240071	2037	46.265	57.133	57.975	84.053	86.919	79.087	53.791	83.353	1.53954	0.00250216	0.0222618	0	1
EPB41L4A	AMPL36531285	64097	0.446	0.748	0.304	1.232	0.652	1.386	0.499333	1.09	1.39395	0.0503113	0.116825	0	1
EPC1	AMPL13895048	80314	16.115	18.187	21.247	17.08	18.697	17.125	18.5163	17.634	0.95479	0.311554	0.355842	0	1
EPHA2	AMPL29628545	1969	165.083	202.679	200.231	151.37	142.009	168.206	189.331	153.862	0.813644	0.0403264	0.100865	0	1
EPHB2	AMPL28526962	2048	26.363	26.977	23.676	22.554	22.106	24.497	25.672	23.0523	0.901782	0.0555877	0.125026	0	1
EPRS	AMPL27235273	2058	211.868	257.755	243.535	336.268	365.172	312.082	237.719	337.841	1.41941	0.0042122	0.0279796	0	1
EPS8	AMPL28653489	2059	61.934	85.607	69.61	98.267	88.724	94.772	72.3837	93.921	1.29349	0.0376097	0.0965821	0	1
EPS8L1	AMPL17003882	54869	3.713	7.107	6.071	9.858	8.622	10.586	5.63033	9.68867	1.61209	0.017889	0.0604175	0	1
EPT1	AMPL17826439	85465	75.301	76.817	68.801	59.636	60.202	67.172	73.6397	62.3367	0.848566	0.015337	0.0551769	0	1
ERAP1	AMPL30923912	51752	29.482	34.785	37.233	33.759	37.244	37.964	33.8333	36.3223	1.07145	0.205231	0.278773	0	1
ERC2	AMPL32186406	26059	0	0	0	0	0	0	0	0	1	NA	NA	0	1
ERG	AMPL22515971	2078	0	0	0	0	0	0	0	0	1	NA	NA	0	1
ERGIC2	AMPL31346771	51290	87.48	131.426	122.02	77.92	77.746	70.386	113.642	75.3507	0.665992	0.0492905	0.115423	0	1
ERI3	AMPL36665279	79033	99.065	93.835	94.905	76.774	79.651	72.326	95.935	76.2503	0.796929	0.00119579	0.0161235	0	1
ERRFI1	AMPL32501550	54206	6.089	5.751	4.857	8.454	9.624	5.986	5.56567	8.02133	1.37402	0.0691141	0.144726	0	1
EVI5	AMPL29002375	7813	22.427	27.491	30.151	34.303	31.129	26.935	26.6897	30.789	1.14805	0.129191	0.221241	0	1
EVL	AMPL31016248	51466	0	0.047	0	0	0	0	0.0156667	0	0.984575	0.211325	0.278773	0	1
EXOC3	AMPL12781318	11336	72.702	68.822	59.189	51.956	52.282	59.634	66.9043	54.624	0.819152	0.0360961	0.0940819	0	1
EXT2	AMPL3433715	2132	0.891	0.701	0.506	0.831	0.451	0.61	0.699333	0.630667	0.959592	0.341748	0.380378	0	1
EXTL1	AMPL27457238	2134	0	0.327	0	0.086	0	0.166	0.109	0.084	0.977457	0.424151	0.444725	0	1
EYA3	AMPL9475491	2140	40.547	46.707	45.328	47.715	53.936	51.764	44.194	51.1383	1.15366	0.0281602	0.0800572	0	1
EYA4	AMPL17232296	2070	0	0.047	0	0	0	0	0.0156667	0	0.984575	0.211325	0.278773	0	1
EYS	AMPL2086626	346007	0	0	0	0	0	0	0	0	1	NA	NA	0	1
EZH2	AMPL27926041	2146	0.297	0.561	0.304	0.315	0.201	0.166	0.387333	0.227333	0.884671	0.100191	0.186773	0	1
FAF1	AMPL12132255	11124	125.873	125.628	110.891	129.189	146.269	147.7	120.797	141.053	1.1663	0.0304598	0.084153	0	1
FAF2	AMPL25589981	23197	17.303	18.795	19.831	11.434	13.835	11.528	18.643	12.2657	0.675338	0.00205016	0.0202325	0	1
FAM117B	AMPL16746035	150864	3.862	4.348	4.351	6.391	5.213	4.877	4.187	5.49367	1.25191	0.045636	0.109851	0	1
FAM126B	AMPL16109724	285172	11.659	10.894	10.624	8.282	8.672	8.313	11.059	8.42233	0.781353	0.00332895	0.0251616	0	1
FAM134B	AMPL4044240	54463	7.872	9.585	8.802	9.514	10.627	12.415	8.753	10.852	1.21522	0.0575363	0.127975	0	1
FAM13A	AMPL26077247	10144	1.188	1.777	2.327	3.324	3.459	2.827	1.764	3.20333	1.52074	0.0143218	0.0529601	0	1
FAM13C	AMPL21774064	220965	0.074	0.561	0.101	0.688	1.353	0.665	0.245333	0.902	1.5273	0.0416018	0.103001	0	1
EMC9	AMPL31932127	51016	21.313	16.785	15.278	25.649	24.111	26.769	17.792	25.5097	1.41069	0.0178741	0.0604164	0	1
FAM172A	AMPL14396142	83989	28.813	41.19	34.198	31.065	26.968	31.203	34.7337	29.7453	0.860402	0.14892	0.24469	0	1
FAM183A	AMPL4776924	440585	0.371	0.187	0.304	0.229	0.201	0.333	0.287333	0.254333	0.974366	0.325305	0.366998	0	1
FAM186B	AMPL13972441	84070	0.074	0.514	0.506	0.602	0.251	1.108	0.364667	0.653667	1.21177	0.192521	0.278773	0	1
FAM190A	AMPL3041630	.	0	0	0	0.029	0	0	0	0.00966667	1.00967	0.211325	0.278773	0	1
FAM196B	AMPL2366804	100131897	0.668	1.216	0.607	0.487	0.401	0.111	0.830333	0.333	0.728283	0.0535786	0.122152	0	1
FAM198A	AMPL1773331	729085	1.708	1.449	2.024	1.777	1.955	1.386	1.727	1.706	0.992299	0.466742	0.47627	0	1
FAM19A2	AMPL16481776	338811	0.297	0.281	0.202	0.831	0.952	0.222	0.26	0.668333	1.32407	0.105383	0.192601	0	1
FAM205B	AMPL18924190	389715	0	0	0	0	0	0	0	0	1	NA	NA	0	1
FAM214B	AMPL15538270	80256	2.599	1.122	1.518	0.917	0.902	1.108	1.74633	0.975667	0.719383	0.110478	0.198364	0	1
FAM3D	AMPL35769302	131177	0.074	0.094	0	0	0	0	0.056	0	0.94697	0.0946142	0.179982	0	1
FAM5C	AMPL21518345	.	0	0	0.101	0	0	0	0.0336667	0	0.96743	0.211325	0.278773	0	1
FAM84B	AMPL15742727	157638	21.239	13.839	15.581	9.715	8.672	10.031	16.8863	9.47267	0.585512	0.03775	0.0968011	0	1
FANCI	AMPL2819229	55215	25.175	35.72	30.454	31.122	28.773	26.547	30.4497	28.814	0.947991	0.329496	0.370846	0	1
FARSB	AMPL28887155	10056	58.444	63.866	49.577	63.247	73.335	53.593	57.2957	63.3917	1.10457	0.220348	0.283756	0	1
FAT3	AMPL919279	120114	0.594	0.795	0.607	1.748	1.754	1.884	0.665333	1.79533	1.67854	0.00014625	0.00805987	0	1
FAT4	AMPL15455383	79633	2.376	3.086	3.541	4.929	4.812	4.434	3.001	4.725	1.43089	0.0113253	0.0463267	0	1
FBN2	AMPL8060045	2201	21.387	21.18	20.033	28.944	32.332	34.362	20.8667	31.8793	1.50363	0.00750314	0.0371384	0	1
FBXL16	AMPL16785238	146330	0.149	0.514	0.607	0.659	0.602	0.61	0.423333	0.623667	1.14075	0.143668	0.238917	0	1
FBXL17	AMPL7359041	64839	38.096	43.715	42.899	38.086	40.302	44.947	41.57	41.1117	0.989233	0.436233	0.453984	0	1
FBXO32	AMPL17887444	114907	3.045	2.291	2.631	4.413	4.862	3.159	2.65567	4.14467	1.40731	0.041665	0.103113	0	1
FBXO46	AMPL1802715	23403	4.678	3.694	3.339	4.7	3.509	3.492	3.90367	3.90033	0.99932	0.497791	0.498386	0	1
FBXW11	AMPL12160009	23291	47.973	38.666	35.513	37.599	38.196	35.082	40.7173	36.959	0.90991	0.211329	0.278773	0	1
FCHSD2	AMPL24716652	9873	3.639	3.46	2.631	6.563	5.514	6.817	3.24333	6.298	1.71987	0.00227687	0.0212166	0	1
FER	AMPL28643403	2241	22.427	23.33	23.979	17.166	19.599	16.128	23.2453	17.631	0.768437	0.0095312	0.0421067	0	1
FER1L6	AMPL1164012	654463	0.371	0.094	0	0.115	0.1	0	0.155	0.0716667	0.92785	0.269521	0.320312	0	1
FGD5	AMPL35134988	152273	0.223	0	0.101	0	0	0	0.108	0	0.902527	0.117939	0.20735	0	1
FGF20	AMPL33974100	26281	0	0	0	0	0	0	0	0	1	NA	NA	0	1
FGF9	AMPL8228075	2254	0.223	0.281	0.607	0.287	0.602	0.554	0.370333	0.481	1.08076	0.257474	0.309461	0	1
FIG4	AMPL26157013	9896	20.496	18.281	25.396	30.033	29.174	27.434	21.391	28.8803	1.33448	0.0284669	0.0804922	0	1
FILIP1L	AMPL20602406	11259	0	0	0	0	0.05	0	0	0.0166667	1.01667	0.211325	0.278773	0	1
FKBP5	AMPL30422899	2289	59.558	65.456	73.253	92.564	100.604	105.856	66.089	99.6747	1.50061	0.00187042	0.0194861	0	1
FLI1	AMPL11445947	2313	8.837	11.922	8.904	11.348	9.925	10.031	9.88767	10.4347	1.05024	0.329996	0.371148	0	1
FLJ22184	AMPL7043308	.	0	0.094	0	0	0.05	0	0.0313333	0.0166667	0.985779	0.353388	0.390052	0	1
FLJ30838	AMPL37964728	.	0	0	0	0	0	0	0	0	1	NA	NA	0	1
SLC2A1-AS1	AMPL38065835	440584	0.891	2.758	0.911	1.662	1.604	2.272	1.52	1.846	1.12937	0.329742	0.371005	0	1
FLNA	AMPL3013971	2316	1482.33	1455.36	1459.59	2501.87	2190.98	2486.4	1465.76	2393.08	1.63223	0.00563553	0.0321955	0	1
FLRT2	AMPL13461922	100506718,2	3.268	2.431	1.821	3.095	1.704	2.937	2.50667	2.57867	1.02053	0.455703	0.468719	0	1
FMO3	AMPL12591325	2328	0.074	0	0	0.029	0	0.166	0.0246667	0.065	1.03936	0.265472	0.31648	0	1
FNBP1	AMPL26316606	23048	60.894	72.749	74.77	68.549	70.428	67.393	69.471	68.79	0.990336	0.445329	0.461078	0	1
FNDC3A	AMPL1272825	22862	55.696	83.596	81.043	64.25	55.239	62.405	73.445	60.6313	0.827877	0.142184	0.237322	0	1
FNDC3B	AMPL37378888	101928615,6	102.852	108.376	108.968	113.57	108.775	113.227	106.732	111.857	1.04757	0.0559089	0.125471	0	1
FOPNL	AMPL35866591	123811	102.555	130.958	122.425	71.386	64.262	57.14	118.646	64.2627	0.545465	0.00555797	0.031981	0	1
FOXA2	AMPL35646196	3170	0	0	0	0	0	0	0	0	1	NA	NA	0	1
FOXC2	AMPL29701047	2303	152.087	143.816	122.83	164.38	156.044	109.348	139.578	143.257	1.02618	0.430226	0.449537	0	1
FOXJ3	AMPL25989525	22887	66.241	75.461	73.961	68.32	78.949	67.061	71.8877	71.4433	0.993904	0.464995	0.475038	0	1
FOXN3	AMPL5373656	1112	3.193	2.244	3.845	5.273	7.118	6.484	3.094	6.29167	1.78106	0.00577562	0.0325294	0	1
FOXO3	AMPL9536179	2309	22.056	26.556	27.723	31.036	27.219	26.547	25.445	28.2673	1.10672	0.137856	0.23197	0	1
FRAS1	AMPL13948867	80144	0	0.047	0	0.086	0.05	0	0.0156667	0.0453333	1.02921	0.190285	0.278773	0	1
FREM2	AMPL21700718	341640	1.559	2.384	1.214	2.579	3.96	3.381	1.719	3.30667	1.58392	0.0205615	0.0653885	0	1
FRMD4A	AMPL31246970	55691	22.947	30.203	26.711	21.579	19.7	22.058	26.6203	21.1123	0.800582	0.0535487	0.122131	0	1
FRMD4B	AMPL26057093	23150	0.446	0.234	0.506	0.487	0.501	0.831	0.395333	0.606333	1.15122	0.105495	0.192601	0	1
FRRS1	AMPL427492	391059	21.313	24.873	25.497	23.585	24.462	25.272	23.8943	24.4397	1.02191	0.362753	0.397645	0	1
FRYL	AMPL24291807	285527	19.902	19.403	17.2	20.576	21.254	22.224	18.835	21.3513	1.12686	0.0367774	0.095153	0	1
FSHR	AMPL6108772	2492	0	0	0	0	0	0	0	0	1	NA	NA	0	1
FSTL4	AMPL26802794	23105	0	0	0	0	0	0	0	0	1	NA	NA	0	1
FSTL5	AMPL31609884	56884	0	0	0	0.029	0	0	0	0.00966667	1.00967	0.211325	0.278773	0	1
FTO	AMPL3951464	79068	138.201	162.844	175.948	177.419	183.764	214.151	158.998	191.778	1.20488	0.0536734	0.122305	0	1
FUBP3	AMPL28693545	8939	56.513	60.266	61.718	64.795	69.826	62.35	59.499	65.657	1.10179	0.0458094	0.110043	0	1
FUT9	AMPL13674219	10690	0	0	0	0	0	0	0	0	1	NA	NA	0	1
GAB2	AMPL17968871	9846	0.149	0.608	0.607	1.29	0.702	0.72	0.454667	0.904	1.30889	0.0729248	0.150309	0	1
GABRB1	AMPL3374761	2560	0.074	0.795	0	0.258	0.301	0.111	0.289667	0.223333	0.948566	0.410241	0.433698	0	1
GALNT14	AMPL35353959	79623	0	0	0	0.143	0.15	0	0	0.0976667	1.09767	0.0918682	0.177113	0	1
GALNT2	AMPL28649722	2590	120.898	163.172	157.837	217.912	208.176	217.199	147.302	214.429	1.45263	0.0157137	0.0559196	0	1
GALNT9	AMPL1609528	50614	0	0	0	0.287	0.351	0.554	0	0.397333	1.39733	0.0193326	0.0629259	0	1
GALNTL2	AMPL18444224	.	0	0.094	0.101	0.115	0.15	0.166	0.065	0.143667	1.07387	0.0608632	0.132905	0	1
GALNTL6	AMPL1354780	442117	0	0	0	0	0	0	0	0	1	NA	NA	0	1
GALR1	AMPL9533030	2587	0	0	0	0	0	0	0	0	1	NA	NA	0	1
GAS6	AMPL2240080	2621	0.223	0.047	0.304	1.261	1.053	0.831	0.191333	1.04833	1.71936	0.0036835	0.0264788	0	1
GAS8	AMPL9534444	2622	2.97	3.133	3.137	3.066	4.161	3.048	3.08	3.425	1.08456	0.224065	0.285336	0	1
GBA2	AMPL35559255	57704	14.927	19.356	14.671	18.341	20.452	23.887	16.318	20.8933	1.2642	0.0542483	0.12311	0	1
GBE1	AMPL2237150	2632	89.337	99.493	89.34	99.098	97.647	112.618	92.7233	103.121	1.11094	0.0788464	0.158959	0	1
GBP1	AMPL11189268	2633	53.097	62.183	66.98	81.846	82.057	87.844	60.7533	83.9157	1.37508	0.00791882	0.0381861	0	1
GBP3	AMPL30967211	2635	10.025	12.577	10.32	10.431	9.324	9.754	10.974	9.83633	0.904989	0.146459	0.241957	0	1
GCA	AMPL12939268	25801	2.079	2.338	3.035	5.273	4.06	2.439	2.484	3.924	1.41332	0.107472	0.195039	0	1
GET4	AMPL32965241	51608	76.415	71.44	73.354	53.418	45.966	62.35	73.7363	53.9113	0.734734	0.0213786	0.0670191	0	1
GFOD1	AMPL31184650	54438	15.818	13.652	12.85	9.572	10.276	11.639	14.1067	10.4957	0.760966	0.0170489	0.0586723	0	1
GFRA1	AMPL29699675	2674	0	0	0.101	0	0	0	0.0336667	0	0.96743	0.211325	0.278773	0	1
GGA1	AMPL13624910	26088	20.942	23.19	23.473	26.652	22.056	28.93	22.535	25.8793	1.1421	0.117319	0.206683	0	1
GIPC2	AMPL33114230	54810	0	0.047	0.202	0.057	0.1	0.055	0.083	0.0706667	0.988612	0.430348	0.449614	0	1
GJD4	AMPL18529547	219770	0.446	0.421	0.607	0.115	0	0.388	0.491333	0.167667	0.782968	0.0440161	0.107213	0	1
GLB1L3	AMPL3167859	112937	0	0.514	0	0.143	0	0.333	0.171333	0.158667	0.989186	0.476251	0.483601	0	1
GLIS1	AMPL36552447	148979	0.594	1.636	1.315	0.229	0.1	0.166	1.18167	0.165	0.533995	0.0393976	0.0992198	0	1
GLIS3	AMPL3533952	169792	6.015	5.33	5.868	9.772	6.917	11.084	5.73767	9.25767	1.52244	0.0497966	0.116194	0	1
GLT25D2	AMPL24374274	.	0.149	0.514	0.405	3.124	1.604	2.272	0.356	2.33333	2.45821	0.0197441	0.0637324	0	1
GLYCAM1	AMPL20956016	644076	0	0.561	0	0	0.05	0	0.187	0.0166667	0.856501	0.229368	0.28779	0	1
GMDS	AMPL7557562	2762	6.832	7.995	5.868	10.002	11.128	8.369	6.89833	9.833	1.37156	0.0237057	0.0716586	0	1
GOLGA4	AMPL8907448	2803	31.413	36.842	29.746	27.597	28.723	19.564	32.667	25.2947	0.781022	0.0576156	0.128068	0	1
GOT2	AMPL7668754	2806	253.009	229.329	267.514	309.903	286.925	273.563	249.951	290.13	1.16011	0.0296868	0.0827711	0	1
GPA33	AMPL27048227	10223	0	0	0	0	0	0	0	0	1	NA	NA	0	1
GPC6	AMPL27360588	10082	4.678	4.301	4.958	7.881	7.018	6.651	4.64567	7.18333	1.44949	0.00422234	0.0280152	0	1
GPHN	AMPL35247168	10243	30.373	33.008	28.937	36.338	37.445	38.13	30.7727	37.3043	1.20558	0.00943139	0.0419502	0	1
GPR124	AMPL17754017	25960	4.53	4.114	4.654	5.846	6.767	6.207	4.43267	6.27333	1.33881	0.00374641	0.0266385	0	1
GPR128	AMPL17289917	84873	0	0	0.101	0	0	0	0.0336667	0	0.96743	0.211325	0.278773	0	1
GPR158	AMPL31131942	57512	12.699	14.166	13.355	11.176	13.835	12.913	13.4067	12.6413	0.946876	0.225121	0.285714	0	1
SLC52A2	AMPL36880367	79581	122.828	113.098	111.902	88.036	89.777	109.348	115.943	95.7203	0.827075	0.0393261	0.0990789	0	1
GPR39	AMPL8971298	2863	8.986	8.322	8.6	5.33	4.211	4.766	8.636	4.769	0.598692	0.000676183	0.0130319	0	1
GPR98	AMPL14266258	84059	0	0.094	0	0	0	0	0.0313333	0	0.969619	0.211325	0.278773	0	1
GRAMD1C	AMPL31996317	54762	0.891	1.029	0.405	1.032	0.551	0.831	0.775	0.804667	1.01671	0.453086	0.466883	0	1
GRAP2	AMPL28617789	9402	0	0	0	0	0	0	0	0	1	NA	NA	0	1
GREB1L	AMPL3411639	80000	0.668	1.496	1.619	2.579	2.506	2.605	1.261	2.56333	1.576	0.0237569	0.0717643	0	1
GREM1	AMPL13624193	26585	0	0	0	0	0	0	0	0	1	NA	NA	0	1
GRHL2	AMPL14626648	79977	0.074	0	0	0.086	0.05	0	0.0246667	0.0453333	1.02017	0.293693	0.340908	0	1
GRHL3	AMPL20682491	57822	0	0	0.101	0	0	0	0.0336667	0	0.96743	0.211325	0.278773	0	1
GRIA1	AMPL6394298	2890	0	0	0	0	0.05	0	0	0.0166667	1.01667	0.211325	0.278773	0	1
GRIK2	AMPL35769930	2898	0.52	0.842	1.113	2.035	2.707	2.383	0.825	2.375	1.84932	0.00205313	0.0202392	0	1
GRIP1	AMPL34906659	23426	4.901	4.816	3.541	6.391	7.318	5.431	4.41933	6.38	1.36179	0.0256359	0.0750718	0	1
GRK1	AMPL7161528	6011	0	0	0	0	0	0	0	0	1	NA	NA	0	1
GRM7	AMPL21186763	100996542,3	0	0.14	0	0.688	0.602	0.277	0.0466667	0.522333	1.45446	0.0245085	0.0730265	0	1
GSDMC	AMPL14657912	56169	0	0.14	0	0.057	0	0	0.0466667	0.019	0.973567	0.312925	0.356829	0	1
GSK3A	AMPL31611757	2931	89.337	189.307	232.304	192.751	76.644	194.532	170.316	154.642	0.90851	0.3995	0.425495	0	1
GUCA1A	AMPL1711452	2978	0	0.047	0	0	0	0	0.0156667	0	0.984575	0.211325	0.278773	0	1
GUCA1C	AMPL29777050	9626	0	0	0	0	0	0	0	0	1	NA	NA	0	1
GUF1	AMPL37012471	60558	35.423	45.725	40.673	36.08	32.532	31.036	40.607	33.216	0.822362	0.0572556	0.12756	0	1
GYS2	AMPL35979570	2998	0.074	0.094	0	0.229	0.1	0.277	0.056	0.202	1.13826	0.0455829	0.109798	0	1
H2AFY	AMPL34825483	9555	203.031	185.567	173.621	192.493	183.513	191.095	187.406	189.034	1.00864	0.435157	0.453266	0	1
HAO1	AMPL31642006	54363	0	0	0	0	0	0	0	0	1	NA	NA	0	1
HAO2	AMPL32137402	51179	0	0	0	0.029	0	0	0	0.00966667	1.00967	0.211325	0.278773	0	1
HAUS6	AMPL32119618	54801	0.074	0.514	0	0	0	0	0.196	0	0.83612	0.173135	0.272738	0	1
HBB	AMPL6524033	3043	0	0.421	0	0	0	0	0.140333	0	0.876937	0.211325	0.278773	0	1
HCN1	AMPL35330431	348980	0	0	0	0.029	0.1	0	0	0.043	1.043	0.142345	0.237322	0	1
HDAC8	AMPL33103443	55869	22.204	23.517	21.551	18.398	18.647	19.121	22.424	18.722	0.841957	0.00737919	0.0368562	0	1
HDAC9	AMPL16081154	9734	4.159	3.927	3.642	3.697	4.411	4.212	3.90933	4.10667	1.0402	0.247338	0.301563	0	1
HECA	AMPL31380863	51696	27.774	27.959	26.913	34.962	34.236	31.369	27.5487	33.5223	1.20925	0.012283	0.0482795	0	1
HECW1	AMPL26724367	23072	0.297	0.374	0.202	0.344	0.351	0.333	0.291	0.342667	1.04002	0.204076	0.278773	0	1
HELLS	AMPL31246801	3070	52.651	74.526	63.742	79.038	91.732	96.601	63.6397	89.1237	1.39425	0.0188328	0.0620307	0	1
HELZ	AMPL24301596	9931	18.491	31.793	30.454	24.76	24.963	26.048	26.9127	25.257	0.940684	0.366845	0.400957	0	1
HEPHL1	AMPL3448994	341208	0	0	0	0	0	0	0	0	1	NA	NA	0	1
HERC1	AMPL27381578	8925	13.441	15.99	12.344	18.112	18.998	16.405	13.925	17.8383	1.2622	0.0237137	0.0716707	0	1
HEXB	AMPL6317977	3074	82.207	103.794	90.959	94.112	94.739	95.215	92.32	94.6887	1.02538	0.371008	0.40386	0	1
HIP1	AMPL27280027	3092	36.537	33.71	41.685	57.086	51.63	59.634	37.3107	56.1167	1.49088	0.00239589	0.0217759	0	1
HIST1H2BO	AMPL10888784	8348	0.965	0.842	0.809	1.175	0.852	0.887	0.872	0.971333	1.05306	0.223536	0.285128	0	1
HIVEP3	AMPL3144004	59269	4.456	6.405	6.273	10.317	6.968	7.427	5.71133	8.23733	1.37638	0.0615127	0.133908	0	1
HK2	AMPL1326662	3099	33.269	34.692	33.49	25.075	28.171	26.991	33.817	26.7457	0.7969	0.00325895	0.0249324	0	1
HLA-DRA	AMPL32935736	3122	0.52	0.468	0.304	0.115	0.451	0.277	0.430667	0.281	0.895387	0.139254	0.233853	0	1
HMGCLL1	AMPL33885101	54511	0	0	0	0	0	0	0	0	1	NA	NA	0	1
HMGN2P46	AMPL19853571	283651	0	0	0	0	0	0	0	0	1	NA	NA	0	1
HPCAL1	AMPL9614766	3241	249.37	201.557	149.439	76.029	88.273	86.237	200.122	83.513	0.420208	0.0269453	0.0777135	0	1
HPSE2	AMPL36100573	60495	0	0	0	0.287	0.551	0.166	0	0.334667	1.33467	0.0492957	0.115423	0	1
HS6ST3	AMPL18527568	266722	3.342	1.777	2.631	1.834	1.454	1.552	2.58333	1.61333	0.729302	0.0793323	0.15959	0	1
HSD17B2	AMPL11677126	3294	0.074	0.047	0	0	0	0	0.0403333	0	0.96123	0.101551	0.188133	0	1
HSD3BP4	AMPL38273022	128102	1.04	3.366	0.304	1.06	1.504	0.499	1.57	1.021	0.786381	0.309593	0.354131	0	1
HSD52	AMPL19108953	.	0	0	0	0	0	0	0	0	1	NA	NA	0	1
HSP90AA1	AMPL1757980	3320	2193.83	2563.01	2275.69	1377.57	1546	1368.48	2344.18	1430.69	0.610481	0.00272392	0.0230617	0	1
HSPA8	AMPL12813037	3312,85389,85390	2573.16	2886.08	2640.23	2358.64	2362.92	2409.75	2699.82	2377.1	0.88051	0.0364907	0.0946059	0	1
HSPA9	AMPL28562748	3313	839.674	810.342	825.205	727.187	819.57	640.846	825.074	729.201	0.883942	0.100849	0.187717	0	1
HSPB11	AMPL32155973	51668	115.551	127.452	121.514	100.961	102.409	99.815	121.506	101.062	0.833118	0.0114336	0.0464846	0	1
ICA1	AMPL36900497	3382	0.891	1.777	0.809	2.035	2.356	2.549	1.159	2.31333	1.53466	0.0232607	0.0707145	0	1
IFI6	AMPL37427489	2537	26.363	20.899	22.563	19.315	19.65	18.733	23.275	19.2327	0.833478	0.0630071	0.13605	0	1
IFNA6	AMPL36220949	3443	0	0.842	0	0	0	0.055	0.280667	0.0183333	0.795159	0.224363	0.285417	0	1
IGSF21	AMPL17744424	84966	0	0	0	0	0	0	0	0	1	NA	NA	0	1
IGSF23	AMPL7567240	147710	0	0.14	0	0.029	0.05	0	0.0466667	0.0263333	0.980573	0.355944	0.391964	0	1
IL1RAP	AMPL6705904	3556	2.376	3.133	2.732	4.241	4.461	3.88	2.747	4.194	1.38618	0.00376203	0.0266385	0	1
IL23R	AMPL35633156	149233	0	0	0	0	0	0	0	0	1	NA	NA	0	1
IL7	AMPL3894922	3574	6.609	6.873	7.588	6.821	8.572	6.706	7.02333	7.36633	1.04275	0.32282	0.364662	0	1
IMPG1	AMPL11236895	3617	0	0	0	0	0	0	0	0	1	NA	NA	0	1
INPP4B	AMPL3245085	8821	14.11	15.709	16.188	11.52	12.532	10.253	15.3357	11.435	0.761218	0.00643907	0.0343755	0	1
INPP5A	AMPL29236536	3632	31.19	31.98	27.925	20.376	19.299	22.834	30.365	20.8363	0.696201	0.0022961	0.0213126	0	1
INPP5B	AMPL26898445	3633	26.437	39.133	45.631	44.649	47.971	43.95	37.067	45.5233	1.22214	0.134977	0.228304	0	1
INTS8	AMPL30769173	55656	59.038	61.949	41.584	65.655	77.897	72.825	54.1903	72.1257	1.32497	0.0434768	0.1064	0	1
INTU	AMPL32076315	27152	15.298	17.299	14.266	13.326	13.835	14.077	15.621	13.746	0.887191	0.0817586	0.163294	0	1
IQGAP2	AMPL12415347	10788	0	0	0	0.057	0	0.055	0	0.0373333	1.03733	0.0918168	0.177053	0	1
ITGB1	AMPL7498658	3688	295.264	365.056	336.618	270.385	271.987	245.631	332.313	262.668	0.791052	0.0293774	0.082276	0	1
ITGB6	AMPL4048673	100505984,4	0.149	0.514	0.506	0.029	0	0	0.389667	0.00966667	0.726553	0.0432166	0.10594	0	1
IWS1	AMPL33655086	55677	69.657	63.632	83.472	65.913	65.916	65.066	72.2537	65.6317	0.909602	0.188279	0.278773	0	1
JAKMIP1	AMPL1772542	152789	0	0.094	0	0	0	0	0.0313333	0	0.969619	0.211325	0.278773	0	1
JAKMIP2	AMPL25143570	9832	0.149	0.094	0	0	0	0	0.081	0	0.925069	0.101823	0.18838	0	1
JARID2	AMPL27304084	3720	18.343	22.676	22.765	21.321	24.512	15.075	21.2613	20.3027	0.956936	0.389689	0.417395	0	1
JHDM1D	AMPL13939249	.	13.219	16.785	18.92	13.813	14.136	13.966	16.308	13.9717	0.865014	0.147529	0.243252	0	1
JMY	AMPL34729850	133746	9.505	8.883	7.285	11.291	10.727	7.593	8.55767	9.87033	1.13734	0.195712	0.278773	0	1
JPH3	AMPL30655323	57338	0	0	0	0.057	0	0	0	0.019	1.019	0.211325	0.278773	0	1
KAT2B	AMPL27733081	8850	25.917	22.91	17.099	11.549	13.033	17.015	21.9753	13.8657	0.647027	0.0340102	0.0904669	0	1
KAT6B	AMPL12159251	23522	4.901	5.517	4.351	3.324	2.707	2.882	4.923	2.971	0.670437	0.00680896	0.0353109	0	1
KAZN	AMPL20643071	23254	0.074	0	0	0.229	0.15	0.111	0.0246667	0.163333	1.13533	0.0181033	0.0608027	0	1
KBTBD12	AMPL22425739	166348	0	0	0	0	0	0	0	0	1	NA	NA	0	1
KBTBD4	AMPL30989339	55709	19.308	21.46	23.979	13.928	14.086	15.407	21.5823	14.4737	0.685211	0.0121223	0.0479444	0	1
KBTBD7	AMPL15005627	84078	7.203	10.707	6.475	9.285	8.672	6.706	8.12833	8.221	1.01015	0.477474	0.484188	0	1
KCNAB1	AMPL16146818	7881	0.149	0.094	0	0	0.1	0.277	0.081	0.125667	1.04132	0.329837	0.371064	0	1
KCNB2	AMPL30447945	9312	0.149	0.047	0.202	0.115	0	0.277	0.132667	0.130667	0.998234	0.492006	0.494056	0	1
KCND2	AMPL13235685	3751	0	0	0	0	0	0	0	0	1	NA	NA	0	1
KCNH8	AMPL34368811	131096	0.074	0.094	0	0.258	0.451	0.166	0.056	0.291667	1.22317	0.0472736	0.112363	0	1
KCNIP1	AMPL3738507	30820	0	0	0	0.659	0.501	1.053	0	0.737667	1.73767	0.0230547	0.0702947	0	1
KCNIP4	AMPL6100023	80333	0	0	0	0	0	0	0	0	1	NA	NA	0	1
KCNMA1	AMPL10393038	3778	0.668	0.935	1.214	0.43	0.301	0.222	0.939	0.317667	0.67956	0.022324	0.0688542	0	1
KCNN2	AMPL36209754	3781	0	0	0	0	0	0	0	0	1	NA	NA	0	1
KCNQ2	AMPL17401034	3785	0.074	0.187	0	0.029	0.1	0	0.087	0.043	0.959522	0.263681	0.314729	0	1
KCNQ3	AMPL29994342	3786	1.188	1.262	1.315	2.465	2.857	2.494	1.255	2.60533	1.59882	0.00267641	0.0228946	0	1
KCNQ5	AMPL9576409	56479	15.743	22.161	18.212	27.053	29.374	29.651	18.7053	28.6927	1.50683	0.0100014	0.043346	0	1
KCNT1	AMPL35144788	57582	0	0	0	0	0	0	0	0	1	NA	NA	0	1
KCNT2	AMPL21864189	343450	0.149	0	0	0.315	0.401	0.277	0.0496667	0.331	1.26802	0.00628012	0.0338972	0	1
KCTD8	AMPL21865876	386617	0	0	0	0	0	0	0	0	1	NA	NA	0	1
KDELR2	AMPL12470593	11014	193.451	182.715	182.019	155.697	176.145	159.228	186.062	163.69	0.880405	0.0249961	0.0739251	0	1
KDM3A	AMPL6832506	55818	16.338	23.517	24.384	18.456	18.296	21.836	21.413	19.5293	0.915957	0.276258	0.326069	0	1
KDM4B	AMPL25567633	23030	19.605	23.658	22.461	39.376	36.542	43.285	21.908	39.7343	1.77817	0.00152826	0.0177296	0	1
KDM6B	AMPL4267679	23135	10.025	12.717	11.433	19.544	15.99	16.959	11.3917	17.4977	1.49275	0.0059631	0.0329854	0	1
KHDRBS2	AMPL34718590	202559	0	0	0	0.287	0.251	0.388	0	0.308667	1.30867	0.00859722	0.0399463	0	1
KIAA0146	AMPL6024429	.	21.239	33.289	33.085	49.721	46.818	46.167	29.2043	47.5687	1.608	0.0180971	0.0607957	0	1
GSE1	AMPL24156770	23199	22.427	25.668	26.003	59.522	24.061	29.651	24.6993	37.7447	1.50761	0.178774	0.278773	0	1
KIAA0232	AMPL5479142	9778	15.743	20.104	17.706	14.271	17.845	17.292	17.851	16.4693	0.926706	0.228913	0.287572	0	1
KIAA0825	AMPL1197114	285600	1.485	1.356	0.809	1.175	0.952	0.776	1.21667	0.967667	0.887669	0.183988	0.278773	0	1
KIAA0947	AMPL26787940	23379	68.321	85.233	94.196	46.998	53.034	51.709	82.5833	50.5803	0.617113	0.0225952	0.0693967	0	1
KIAA1217	AMPL32812348	56243	1.188	1.309	1.214	0.544	0.451	0.222	1.237	0.405667	0.628371	0.00333949	0.0252087	0	1
KIAA1328	AMPL35703291	57536	5.718	5.19	4.654	8.913	11.028	10.198	5.18733	10.0463	1.78531	0.00311738	0.0245224	0	1
KIAA1432	AMPL36928167	57589	35.348	47.502	51.904	64.967	60.302	65.952	44.918	63.7403	1.40991	0.0250122	0.073944	0	1
KIAA1467	AMPL36241574	57613	7.797	12.39	17.301	23.27	19.098	22.834	12.496	21.734	1.6845	0.0295843	0.0826031	0	1
KIAA1522	AMPL36812065	57648	43.146	32.214	37.031	44.563	41.154	41.844	37.4637	42.5203	1.13147	0.123267	0.21378	0	1
KIAA1524	AMPL34811416	57650	20.867	24.499	21.551	26.566	20.151	20.174	22.3057	22.297	0.999628	0.498677	0.499046	0	1
KIAA1609	AMPL36756493	.	35.571	43.855	37.335	30.893	29.675	33.364	38.9203	31.3107	0.809379	0.0387651	0.0982301	0	1
KIAA1671	AMPL1419792	100996283,9	30.818	36.655	31.669	33.644	29.625	29.429	33.0473	30.8993	0.936911	0.201649	0.278773	0	1
KIAA1751	AMPL3634635	.	0	0	0	0	0	0	0	0	1	NA	NA	0	1
FOCAD	AMPL32316901	54914	54.137	69.617	74.264	91.618	108.474	113.172	66.006	104.421	1.57331	0.00639896	0.034255	0	1
MSANTD4	AMPL13966089	84437	14.555	16.738	13.355	26.279	25.314	20.95	14.8827	24.181	1.58544	0.00672463	0.0351121	0	1
KIF13B	AMPL24951641	23303	19.754	22.629	25.193	27.683	30.327	30.87	22.5253	29.6267	1.30186	0.0127989	0.0494856	0	1
KIF21A	AMPL8599936	55605	34.383	32.728	36.525	29.087	29.474	23.111	34.5453	27.224	0.794028	0.0252921	0.074483	0	1
KIF6	AMPL34256568	221458	0	0	0	0.172	0.15	0.055	0	0.125667	1.12567	0.0364042	0.0944792	0	1
KIRREL3	AMPL14146333	84623	0.074	0.281	0.304	0	0	0	0.219667	0	0.819896	0.0476354	0.112994	0	1
[truncated: 18,813 more rows]
