# Supplementary material for: Genome–wide binding of transcription factor ZEB1 in triple‐negative breast cancer cells
Source: J Cell Physiol. 2018 May 10;233(10):7113–27. doi: 10.1002/jcp.26634 (PMC6055758; doi:10.1002/jcp.26634)
Supplement: Supplementary file 3 — Table S3. [file JCP-233-7113-s003.xlsx]

## Sheet: Sheet1
Gene	meanCtrl	mean ZEB1 KO	Mean fold-change	pval	padj
21 genes down-regulated after ZEB1 KO
LOC100507127	27.0823	1.34567	0.0835282	0.000400822	0.0110015
KLF4	25.779	4.061	0.188991	0.000118637	0.00752458
MCTP1	15.1227	2.346	0.207534	0.000154016	0.00822599
LINC00665	20.3107	4.072	0.238003	2.97153e-05	0.00529534
EFCAB7	31.6233	7.66867	0.26572	0.00679253	0.0352674
CYP4F11	11.1657	2.52833	0.290024	0.00376758	0.0266522
ITGA2	31.3097	8.635	0.298208	0.00681054	0.0353109
KCTD16	3.38867	0.364	0.310801	0.000764976	0.0136442
KCNK1	2.287	0.106	0.336477	0.00686458	0.0354374
ANGPT1	24.436	7.607	0.338379	0.00116538	0.0158437
MAP3K14	33.4783	11.0233	0.348721	0.00201634	0.0200716
KIAA0319	8.30533	2.35633	0.360689	0.000103366	0.00718904
TALDO1	821.442	300.157	0.366175	0.00905355	0.0411219
PXDN	69.4717	25.3873	0.374439	0.000159114	0.00822599
KIF13A	35.4457	13.1383	0.387929	0.000392946	0.010948
STOX2	1.94933	0.157667	0.392518	0.00117177	0.0158971
WTIP	11.9837	4.741	0.442171	0.000139033	0.00801546
FAM49A	9.98333	3.915	0.447496	0.000272775	0.00984619
PDE4B	5.12067	1.78467	0.454961	0.00095636	0.0147228
HIVEP1	17.9673	7.75467	0.461565	0.000397637	0.0109756
PPP1R18	82.391	39.9667	0.49126	0.00348954	0.0258208
133 genes up-regulated after ZEB1 KO
STT3A	137.085	275.586	2.00301	0.00541996	0.0316054
PAM	51.0683	104.004	2.01665	0.00411451	0.0277671
KIAA0040	0.699333	2.466	2.03962	0.00965446	0.0424235
LRP1B	0.254667	1.56567	2.0449	0.00143757	0.0172688
LYST	9.90667	21.3323	2.04759	0.00431067	0.0282498
CACNB2	0.163667	1.39167	2.05529	0.00039858	0.0109756
AHCYL2	3.30467	7.89133	2.06551	0.00115567	0.0157637
RECK	5.456	12.359	2.06924	0.000257289	0.00967362
BCAS4	5.12067	11.6713	2.07025	0.00186297	0.0194861
MAGI1	12.291	26.6563	2.08083	0.000487929	0.011729
UTRN	25.397	53.9397	2.08128	0.00708959	0.0359933
LIMA1	68.3643	143.439	2.08233	0.000160827	0.00822599
NOS1AP	3.888	9.191	2.0849	0.000874136	0.0143414
YIPF2	8.08067	18.0283	2.09548	0.00390107	0.0270782
PDGFRB	4.821	11.206	2.09689	0.00963525	0.0423961
ABR	2.334	6	2.09958	0.00330052	0.0250628
EXOC4	15.0887	32.8413	2.10343	0.000166895	0.00822599
GPR176	26.6223	57.164	2.10569	0.000474686	0.0117151
LRBA	68.363	145.344	2.10982	0.000116164	0.00751842
MYT1	1.02133	3.26867	2.11181	0.000566099	0.01244
H6PD	3.03433	7.54833	2.1189	0.00188452	0.0195182
AKT1S1	8.92633	20.036	2.11921	0.0018284	0.0193113
FAM117A	9.3	20.8993	2.12615	6.71987e-05	0.00647697
OSBPL1A	29.261	63.8523	2.1431	0.000646709	0.0129223
C4orf22	2.38867	6.32033	2.16024	0.00308406	0.0244125
BAGE2	42.095	92.5857	2.17161	2.18458e-05	0.00458158
SSBP2	11.7283	26.7397	2.17936	0.00159318	0.0180548
SAMD12	11.7073	26.7437	2.18328	0.00148112	0.0174559
SMYD3	17.644	39.96	2.19695	0.00110204	0.0154975
CCBL1	2.00667	5.63467	2.20665	0.00413767	0.0278286
SGCE	4.80433	11.836	2.21145	0.00358745	0.0261603
GHR	11.7127	27.2713	2.22387	9.3755e-05	0.00706164
SLC12A9	9.63033	22.644	2.2242	0.00453247	0.0290965
VPS13B	12.5853	29.217	2.22424	0.00742764	0.036959
PARD3B	2.958	7.811	2.22612	0.00139784	0.0170689
MACROD2	1.476	4.51433	2.22711	0.000662049	0.0129833
CLMP	26.648	60.8903	2.23851	8.88023e-05	0.00694774
GUCY1A2	6.08367	14.875	2.24107	0.00131006	0.0166032
PTPRN2	0.0313333	1.31533	2.24499	0.00889312	0.0407191
SYTL2	0.865667	3.19167	2.24674	0.00456854	0.029181
DYNC2H1	26.465	61.0853	2.26053	0.00106418	0.0152859
BMP1	7.41533	18.2587	2.28852	0.0117902	0.047193
ENPP2	1.29967	4.29267	2.30149	0.00333193	0.0251733
AKT3	177.706	411.068	2.30585	0.00110312	0.0154975
ELOVL7	13.8487	33.2417	2.30604	0.000716483	0.013364
FMN1	25.4123	59.9413	2.30731	0.000312659	0.0101025
EDIL3	172.81	406.962	2.34718	0.000277691	0.00988607
ELF3	0.301	2.06267	2.35409	0.00557559	0.0320056
PPM1L	11.195	27.759	2.35826	0.00237824	0.0216827
ADAMTS20	1.31733	4.49367	2.37068	0.00179459	0.0191496
GPR155	3.22	9.02733	2.37615	0.00579378	0.0325566
AFF3	11.564	28.89	2.37902	0.000222858	0.00911958
ZNF385D	0.0583333	1.52233	2.38331	0.00930749	0.0416411
CADPS2	10.4373	26.9043	2.43976	0.000103186	0.00718904
NCAM1	75.395	186.697	2.45692	3.23429e-06	0.00249667
ACSM3	5.302	14.6163	2.478	0.000155883	0.00822599
UBE2E2	20.5067	52.4623	2.48585	0.00499113	0.0303782
AGPAT4	2.18033	7.00767	2.51787	0.00019149	0.00870661
CRTC1	4.05067	11.7333	2.52112	0.00215497	0.0207636
ARHGEF12	205.028	525.903	2.55743	0.00129644	0.0165695
ZNF814	0.229667	2.15133	2.56275	0.000550156	0.012264
BMPER	0.092	1.79967	2.5638	0.00583156	0.0326478
ABCA1	1.74467	6.10567	2.5889	0.00111015	0.0155443
DOCK6	7.61167	21.3507	2.59539	0.00039654	0.0109709
PHLPP1	6.02267	17.2397	2.59726	0.0031956	0.0247908
PKP3	27.6773	74.515	2.63326	0.000355412	0.0104763
VCAN	57.3803	153.169	2.64078	0.00115373	0.0157617
ATP8A1	1.79233	6.41567	2.65572	0.00677195	0.0352131
LOC100506714	4.84967	14.5393	2.65645	0.00588984	0.0328175
MCC	6.62833	19.773	2.72314	8.6256e-05	0.00686769
SUCLG2	23.5693	66.2743	2.73814	0.00128796	0.0165476
BCL9L	21.7207	61.3793	2.74549	0.0012995	0.0165695
PDIA5	30.7857	86.9513	2.76701	0.00298533	0.0239862
CYFIP2	23.1587	66.6507	2.80026	0.00097911	0.0148285
ATRNL1	7.708	23.4447	2.80715	0.000101918	0.00718904
ARHGAP42	13.222	39.03	2.81465	0.000834915	0.0140556
NBEA	8.639	26.1673	2.81848	0.000661174	0.0129833
C17orf67	0.372	2.86833	2.81948	0.0016838	0.0185514
SPTBN2	19.2127	56.299	2.83481	0.0027783	0.0233128
MRAP2	2.63033	9.29633	2.8362	0.00103685	0.0151896
KANK1	23.9203	70.0433	2.85082	0.00298993	0.0240122
EPHA5	1.96667	7.54567	2.88056	0.00685338	0.0354162
EYA2	10.0377	31.406	2.93595	0.000159007	0.00822599
ROR2	0.0403333	2.14067	3.0189	0.00348452	0.0258054
GAB1	67.841	209.496	3.05771	5.45183e-05	0.00610081
TMCO4	3.35433	12.325	3.06017	0.000273858	0.00984619
CDK14	52.8503	165.725	3.09608	1.68444e-05	0.00444004
MYOCD	45.018	142.488	3.11808	0.00263018	0.0227471
SYT1	1.303	6.245	3.1459	0.000364658	0.0105799
LOC283174	0.804	4.68033	3.14874	0.00255197	0.0224859
TNS1	0.999333	5.337	3.16956	9.37351e-06	0.0035274
IMMP2L	9.225	31.4613	3.1747	0.000476232	0.0117151
PLCB1	8.148	28.168	3.18846	5.37006e-05	0.00610081
DHCR7	61.3957	200.134	3.22353	0.00424591	0.028108
PKD2	24.9433	83.9553	3.27465	0.00397853	0.0272937
HMCN1	24.8173	84.6673	3.31821	0.000427765	0.0112648
ARHGAP24	0.365333	3.55433	3.33569	0.0109612	0.0456289
ARHGAP6	2.98433	12.3117	3.341	0.00245327	0.0220625
MAGI2	0.432	3.946	3.45391	0.000687219	0.0131609
TRAPPC9	28.8553	104.671	3.53943	0.000764662	0.0136442
ABLIM1	5.783	23.097	3.55256	0.000349487	0.0104395
FRY	1.71867	8.698	3.56719	0.000163574	0.00822599
COL6A3	0.426333	4.115	3.58612	0.0092364	0.041442
EFEMP1	124.875	457.558	3.64298	0.00625597	0.0337777
DCLK2	17.8217	69.1717	3.72824	5.96351e-05	0.00610081
HPSE	1.93433	10.401	3.88538	0.000431153	0.0112648
HEATR7A	6.84333	29.8923	3.93867	0.000368876	0.010586
FHIT	0.512333	5.071	4.01433	3.609e-05	0.00554116
LENG9	3.34567	16.8353	4.10417	0.000615594	0.0126761
SLIT3	1.288	8.47767	4.14234	0.000141427	0.00802757
PCDH7	4.20333	20.866	4.20231	0.000794143	0.0138906
EPAS1	3.79667	19.6773	4.31077	6.89225e-05	0.00652021
ARHGEF10L	10.9523	52.6837	4.49148	9.01484e-07	0.00214668
SGCD	0	3.58667	4.58667	5.09908e-05	0.00604318
KIFC2	4.312	26.6143	5.19848	0.000252653	0.0095606
ERBB4	2.04	15.7257	5.50186	0.00228961	0.0212878
SLAMF7	1.13533	10.7563	5.50562	0.01231	0.0483497
LBH	0.403	7.035	5.72701	0.00144209	0.0172855
ADARB2	0.213333	6.08367	5.83819	0.00402042	0.0274518
PION	1.18067	12.589	6.23158	3.26416e-06	0.00249667
CELF2	0.0246667	5.40533	6.25114	9.92275e-06	0.00354584
FEZ1	5.71933	41.3923	6.30901	0.00176082	0.0189079
HMGA1	39.8113	258.86	6.36735	0.000651616	0.0129258
SAMD11	1.73767	17.2667	6.67235	2.32859e-06	0.00227633
ZHX2	4.64267	38.971	7.08371	0.000263991	0.00979824
PTGIS	56.272	485.35	8.49194	1.74308e-05	0.00444004
RERG	0.801667	17.2567	10.1332	8.94016e-07	0.00214668
HSPG2	1.27833	24.8877	11.3625	4.71679e-06	0.00267731
SH3BGR	0.374333	14.8037	11.4992	0.00139428	0.0170516
TENM2	0.395333	21.3253	16	0.000932122	0.0145663
ST6GALNAC5	0.569333	26.35	17.4278	0.00302955	0.024242
COL14A1	0	37.5883	38.5883	0.000482024	0.0117151
TIMP3	1.342	255.922	109.702	0.00148549	0.0174635
